# Supplementary material for: Text-Mining Approach to Identify Hub Genes of Cancer Metastasis and Potential Drug Repurposing to Target Them
Source: J Clin Med. 2022 Apr 11;11(8):2130. doi: 10.3390/jcm11082130 (PMC9029557; doi:10.3390/jcm11082130)
Supplement: Supplementary file 1 [file jcm-11-02130-s001.zip]

Archive with 11 entries (11 files):
- Figure_S1.pdf
- Figure_S2.pdf
- Figure_S3.pdf
- Figure_S4.pdf
- Figure_S5.pdf
- Supporting_Information_Legends.pdf
- Table_S1.xlsx
- Table_S2.xlsx
- Table_S3.xlsx
- Table_S4.xlsx
- Table_S5.xlsx
