# Supplementary material for: Text-Mining Approach to Identify Hub Genes of Cancer Metastasis and Potential Drug Repurposing to Target Them
Source: J Clin Med. 2022 Apr 11;11(8):2130. doi: 10.3390/jcm11082130 (PMC9029557; doi:10.3390/jcm11082130)
Supplement: Supplementary file 1 [file jcm-11-02130-s001.zip › Table_S1.xlsx]

## Sheet: Human_Gene_Pub
Genes	Publications
JUN	2917125
IMPACT	1042771
DES	557053
SET	551655
PROC	348177
HR	290267
PIGS	221008
MET	219273
CA2	209157
AR	201399
NHS	199992
TNF	183606
MAX	175126
REST	166729
CD4	164868
ENG	158761
SHE	144150
GC	143644
CAT	137356
SI	129409
IL6	124496
CP	118041
CS	110948
COMP	109257
TH	102534
PC	98656
MB	96432
CAMP	96190
HP	79182
SDS	78145
REN	74325
C3	74040
KIT	72460
C2	69915
EGFR	66074
GAN	65707
BCL2	65161
TG	64306
IL10	60807
RHO	58368
CRP	51978
IL2	51932
BAD	51834
MAL	51484
CAD	51085
NODAL	48526
IL4	45269
BAX	45123
POR	44554
COIL	44052
KY	43800
ARC	42604
MYC	42007
C6	41156
F2	41069
POLE	40673
COPE	40154
NPS	39946
SRC	38337
SON	38302
FAS	37924
ACE	37711
MTOR	36935
CD34	36905
BOLL	35640
ANG	35541
TERT	35016
EGF	34727
C5	33177
FOS	32913
MSC	32251
CLOCK	31483
CAST	31051
APP	30621
STAR	29809
TYR	29794
MMP9	28830
CA1	28491
SRI	28393
APC	28158
ADM	27150
STAT3	27000
TF	25897
VIP	25668
GAL	25628
ABO	25291
AFM	25011
PTH	23855
PAH	23779
TLR4	23664
MMP2	22780
BDNF	21930
RAN	21865
TP53	21744
GML	21540
CCK	21520
APOE	21420
BCR	20477
KRAS	20193
ICAM1	20032
IGF1	19721
MARCO	19601
PALM	19407
MPG	19219
TAT	19188
VEGFA	19156
PTEN	19132
GPI	18927
ERBB2	18227
C7	18129
CCL2	18114
BRCA1	18105
UBC	18068
ATM	18037
FOXP3	18005
DBP	17682
BID	17669
BRAF	17638
ACHE	17569
GFAP	17242
PRL	17184
AGA	17056
CD44	16740
CD2	16375
STS	16229
MIP	16172
PCNA	16029
NGF	15984
F3	15797
LAT	15513
RPE	15461
CD40	15417
TANK	15078
INS	14947
AFP	14855
CASP3	14728
PGP	14626
CD14	14508
MALL	14432
AHR	14313
IL5	14262
MPO	14201
ATR	14155
FH	14099
CXCR4	13964
DDT	13866
CIC	13800
MSN	13788
MBP	13564
ADA	13563
SCD	13489
KL	13324
CA3	13247
NOS2	13156
SP1	13132
CCS	13088
CCL4	13022
MOS	12928
IL13	12797
PTS	12763
HLA-A	12502
CD19	12458
CAPS	12386
CD68	12318
MAG	12297
EPO	12206
PTGS2	12160
TLR2	12050
PDF	11908
CD28	11896
TRH	11746
BRCA2	11649
ASL	11574
ACR	11519
ERG	11490
JAK2	11414
FEV	11385
CFTR	11377
CHIA	11302
CBS	11280
MAK	11177
RHOA	11096
HGF	11043
VWF	10924
EFS	10861
LPA	10857
ALK	10842
NPY	10736
IL18	10638
ECD	10606
FES	10588
GLA	10581
SPR	10522
BMP2	10437
CYP3A4	10420
PAM	10391
AVP	10373
LEPR	10243
LIF	10240
HIF1A	10238
CTLA4	10201
FRY	10150
RELA	10150
IDE	10123
CDKN1A	10108
HLA-B	10099
CYP1A1	10087
CCR5	10013
STAT1	9922
SCT	9887
MDM2	9831
PREP	9800
CD86	9725
SIRT1	9534
MPI	9503
VCAM1	9480
KIN	9474
TIMP1	9389
C9	9319
RET	9312
RAC1	9307
SMS	9147
FST	9099
CTNNB1	9064
CXCL12	9050
NCL	9009
PI3	8934
APOB	8912
DMD	8868
AKT1	8842
NOS3	8825
SOX2	8789
SRL	8743
SOD1	8737
NLRP3	8716
LBP	8714
OAT	8695
EBP	8625
MYD88	8551
INHA	8496
PIP	8401
CHAT	8383
XG	8365
PSD	8359
CDK4	8332
RUNX2	8254
IL17A	8228
MMP1	8184
IL3	8122
TGFB1	8027
NMS	8015
PGC	8013
CDK2	7943
GK	7936
LOX	7926
F5	7923
CD38	7832
MCC	7821
GALE	7797
SRM	7780
DST	7766
SMAD2	7690
CYP2D6	7653
VDR	7628
HLA-DRB1	7537
FGF2	7517
SACS	7516
HMGB1	7511
CD80	7507
NOTCH1	7446
NTS	7426
SHH	7416
SMAD3	7362
IK	7331
NES	7331
CCL5	7290
CRH	7261
NFE2L2	7224
PML	7208
NSF	7196
CDC42	7183
CD5	7159
CIT	7135
MYB	7112
GAPDH	7059
NF1	7019
HRAS	6994
PGF	6954
IL1B	6906
LPL	6897
CD36	6888
APCS	6873
TES	6843
TRPV1	6837
CXCL10	6835
CPD	6801
CPE	6783
PVR	6778
MTHFR	6737
SLN	6698
PDC	6667
CPM	6653
ACD	6638
FLT3	6590
CYP1A2	6504
IGFBP3	6501
MVD	6367
WT1	6315
GEM	6305
DAO	6252
H2AX	6222
ABCB1	6218
MMP3	6182
NAV1	6149
ALB	6144
PARP1	6132
CYP2E1	6122
INA	6121
ABR	6104
LPO	6100
TST	6063
TOX	5995
DAP	5959
G6PD	5950
TPO	5931
IRS1	5898
THY1	5872
HCCS	5859
HEXA	5859
NANOG	5858
VIT	5857
SELL	5834
NRAS	5826
PNP	5811
LDLR	5789
FAU	5758
CD274	5740
MICA	5732
SSB	5727
CAV1	5684
IL15	5681
TLR9	5652
MOK	5637
MCL1	5630
MLH1	5624
SOX9	5575
FAP	5574
SST	5560
ACE2	5540
ITCH	5530
CXCL8	5524
CD69	5516
CYP2C19	5499
MIF	5466
HTT	5453
EGR1	5445
PIK3CA	5437
EMD	5422
MUC1	5418
POLI	5402
MMP13	5384
PDCD1	5365
KDR	5351
BIRC5	5334
COMT	5320
CCND1	5299
BOC	5285
OTC	5243
CFD	5239
BMP4	5236
SHBG	5236
CDA	5235
REL	5224
CYP2C9	5206
CDKN2A	5195
ESD	5142
RB1	5140
TIMP2	5122
CGA	5111
ABCG2	5109
TEC	5078
MIA	5077
FOXO1	5051
IL7	5042
GDNF	5033
IGF1R	5018
CASP8	4981
VHL	4960
F8	4943
CXCL1	4932
SP2	4921
RAD51	4914
TLR3	4891
GSK3B	4862
EDA	4856
OSCAR	4838
GCA	4828
SMAD4	4799
AMH	4779
GIP	4764
CDK1	4760
GPT	4749
ERAS	4740
MSH2	4689
DPT	4685
CDH1	4674
STRADA	4674
SYK	4653
DPP4	4646
POMC	4623
HMOX1	4618
EZH2	4608
CCR2	4604
CLC	4536
BCL2L1	4526
DBT	4524
CBL	4519
MGMT	4483
BLM	4481
IGF2	4480
NLN	4477
SP3	4469
SRY	4468
PGD	4465
FGFR1	4460
DSP	4454
VIM	4451
TTR	4440
FASLG	4423
SLC6A4	4422
E2F1	4399
MPL	4395
UST	4380
F9	4379
TBP	4349
SKI	4331
PREB	4296
MIB1	4295
ADO	4287
LUM	4255
NQO1	4247
MAF	4235
GATA3	4217
TPR	4197
AIP	4180
RUNX1	4159
MAP2	4150
IDS	4136
BACE1	4122
CSK	4109
NFKBIA	4108
GCM2	4086
CCL3	4080
SRF	4080
RARA	4079
SPP1	4061
DCC	4025
POLL	3999
DHFR	3997
CCR7	3993
GSTM1	3993
CNP	3976
ABCA1	3962
DNMT1	3954
AAAS	3952
XIAP	3938
GSTP1	3925
PGR	3916
CD163	3888
CORT	3879
HLA-C	3874
PCSK9	3872
BORA	3871
FADD	3866
F12	3863
F10	3847
CR1	3829
TNFSF11	3818
HFE	3807
F7	3806
TLR7	3796
PTK2	3786
HK2	3785
CFI	3783
RHD	3781
SAG	3779
CASP9	3759
AQP4	3723
MUSK	3723
FMR1	3720
HDAC1	3720
LTA	3714
IDH1	3713
IL22	3694
AGT	3676
CD1A	3674
SLC2A4	3662
ADIPOQ	3649
SLA	3647
MAPT	3641
SOD2	3630
AIDA	3604
GHRH	3596
COL1A1	3590
ATG5	3579
PPARGC1A	3579
IPP	3577
NTM	3566
IL33	3555
CXCR3	3554
CEL	3547
FYN	3536
KLF4	3532
JAK1	3528
TNFSF10	3528
PAX6	3527
BCL6	3504
POU5F1	3504
HAL	3497
NOS1	3493
GAA	3486
LCK	3482
MOG	3482
RAF1	3481
KEAP1	3468
FGF23	3466
STAT6	3444
AMT	3443
PHB	3437
WNT1	3434
PTMS	3428
SOCS3	3417
CD24	3415
UCP1	3400
GRB2	3397
FUS	3391
IL1RN	3388
CD33	3374
EPCAM	3352
IGFBP1	3351
NOD2	3349
FLT1	3346
CD27	3334
GRP	3328
S100B	3324
MAOA	3322
CETP	3258
GDA	3255
BSN	3251
DCD	3239
EIF4E	3237
CFP	3235
OMP	3234
IRF3	3233
IFNG	3230
LEP	3227
IVD	3221
LYN	3221
FTO	3180
PON1	3173
ESR1	3165
NNT	3164
CXCL2	3162
TRIO	3160
C4B	3138
MECP2	3125
BTK	3112
RAG2	3111
SLC2A1	3106
YAP1	3091
FER	3085
FGFR2	3073
PPY	3069
PSEN1	3066
GSTT1	3060
MAOB	3055
GLI1	3051
IL21	3049
DNMT3A	3037
LCN2	3031
STH	3030
FURIN	3010
BMP7	2972
MLN	2957
GLS	2950
BPI	2947
RAG1	2936
MUC5AC	2926
SMO	2925
CHAD	2919
SQSTM1	2913
NOX4	2898
CDK6	2893
PTGS1	2892
DDC	2889
VEGFC	2884
GATA4	2882
GAP43	2881
MAPK1	2875
APOA1	2861
DBH	2861
PIR	2854
DCT	2846
UGT1A1	2826
FGFR3	2818
CD83	2798
CDX2	2795
LPP	2791
FOXO3	2790
ATF4	2789
TNC	2788
POLK	2769
ABL1	2762
CDKN1B	2760
ZEB1	2754
CD63	2752
MITF	2752
SNCA	2752
SMAD1	2745
CDK5	2739
GLP1R	2735
DCN	2728
OSM	2728
PAPPA	2714
ADAMTS13	2711
XBP1	2706
TSC2	2702
MYCN	2691
GATA1	2690
DKK1	2680
DRD2	2674
SPN	2669
PDX1	2659
MUC2	2656
LSS	2636
PROM1	2629
CD1D	2621
CCN2	2620
TRAF6	2613
PYY	2609
MMP7	2602
IRF1	2601
NOTO	2596
EMB	2595
CYP1B1	2594
WNT3A	2583
HPR	2576
MEN1	2575
HES1	2574
BECN1	2564
CXCL9	2564
LRRK2	2556
DLD	2546
MTR	2540
SPARC	2532
SNAP25	2526
GSC	2508
CXCR2	2499
CPO	2494
HLA-G	2494
PDGFRA	2489
CREB1	2488
ERCC1	2488
CD59	2481
STAM	2480
CSF1	2475
HSF1	2473
CALCA	2472
GHR	2471
IGFBP2	2469
SMAD7	2463
CD7	2459
CX3CR1	2441
CCR4	2440
HPD	2437
TNFRSF11B	2437
NF2	2435
HBD	2422
CYP3A5	2421
ERBB3	2411
TRPA1	2408
CHM	2406
ARNT	2394
NFATC1	2394
TEF	2394
TAZ	2389
NRL	2386
UCP2	2383
DR1	2378
ACTA2	2374
WNT5A	2373
MVP	2372
NIN	2368
ADAM17	2354
GRN	2353
CD55	2351
PTPN11	2350
CYBB	2344
DMPK	2343
PLK1	2342
DDIT3	2337
ZAP70	2328
PINK1	2326
TTF1	2318
SOCS1	2316
GALT	2310
TJP1	2304
BCHE	2303
PER2	2301
PRY	2297
GJB2	2295
SCN5A	2291
CD22	2288
HGS	2278
MSH6	2275
XRCC1	2274
BMI1	2264
CYP2B6	2263
PF4	2259
GPX1	2258
ATG7	2255
OLAH	2249
BTC	2245
ERF	2242
GSS	2233
KCNQ1	2231
CR2	2227
IL6R	2224
ARG1	2216
AQP1	2213
TWIST1	2208
ERBB4	2207
HDC	2207
CTRL	2199
PDK1	2191
ALDH2	2171
LCT	2166
CTCF	2161
NRK	2150
LCAT	2135
LTB	2124
TIMP3	2120
MMD	2118
PECAM1	2111
LAMP1	2109
NRM	2109
SF1	2104
CCL11	2098
CD9	2096
SREBF1	2083
UNG	2080
ICOS	2077
PELO	2074
TSC1	2073
UCHL1	2072
PLAUR	2065
FGR	2061
CCL20	2060
ETS1	2053
FGF21	2046
MAP2K1	2040
HLA-DQB1	2029
COL2A1	2021
STK11	2011
IL9	2009
PRNP	1987
IL11	1986
CNTF	1984
DNMT3B	1978
TSHR	1978
HAMP	1977
IRS2	1975
MC4R	1973
MX1	1972
SNAI1	1970
CA4	1963
TNFRSF11A	1960
ATF6	1956
CHEK2	1956
PER1	1956
ELL	1952
SFN	1950
HBA1	1948
MRE11	1948
CLU	1944
MMP8	1943
JUNB	1940
HDAC2	1928
NRG1	1927
TP63	1924
PPARG	1923
TET2	1923
GZMB	1921
HBEGF	1917
STX2	1916
AXL	1911
CRK	1910
CREBBP	1898
PAX3	1895
NAT2	1894
APAF1	1891
CST3	1886
SCARB1	1886
FASN	1876
KMT2A	1874
HBM	1868
CCNB1	1867
JAK3	1865
CASR	1861
CD99	1861
NEB	1858
CX3CL1	1855
TCF4	1854
CHRNA7	1853
PIN1	1850
KCNH2	1848
STIM1	1848
AIRE	1842
LIPA	1842
FABP4	1837
DRD4	1834
HRC	1833
NOTCH3	1832
CD46	1823
CHEK1	1820
VCP	1819
AKT2	1818
C9orf72	1816
GBA	1816
MMP14	1810
PKD1	1809
YY1	1801
CPZ	1799
CFH	1797
STRAP	1796
RYR2	1792
PDGFB	1790
HSPB1	1788
TLR5	1786
PARVA	1783
AIF1	1780
GAST	1777
NPM1	1777
PAX5	1777
CYP2A6	1770
BSG	1768
PMS2	1767
AQP2	1765
PAX7	1760
GSR	1759
SERPINE1	1758
TFPI	1757
DSE	1755
IL2RA	1755
ID1	1754
TMPRSS2	1754
AGO2	1749
NDP	1748
HDAC6	1747
HNF1A	1746
KISS1	1746
PTCH1	1746
PLG	1743
BCL2L11	1741
C4A	1739
RAD50	1739
CCR6	1737
FAAH	1736
GATA2	1736
TTN	1736
OCLN	1730
LEF1	1727
VASP	1727
LMNA	1725
DLG4	1724
FGF8	1724
FLI1	1722
S100A8	1718
DCX	1717
GCG	1714
CA9	1713
PRX	1711
AGER	1706
TRPV4	1704
HBB	1703
SIRT3	1701
SLC6A3	1697
SOX10	1694
PAX8	1692
FGF1	1691
CD47	1684
CD81	1682
PAK1	1682
PFAS	1682
PPL	1677
AGRP	1675
CCR3	1674
NPL	1674
ILK	1673
GDF15	1666
TCF7L2	1665
CAV2	1664
ORAI1	1664
MGP	1663
BAK1	1660
TBX21	1660
BRD4	1659
AMN	1655
F11	1654
RYR1	1653
FOXM1	1651
TSLP	1650
STAT4	1645
BOK	1644
ATF3	1643
FSHR	1643
DICER1	1640
ROS1	1636
TFAM	1629
MEFV	1626
MR1	1625
NACA	1625
CHUK	1624
ATF2	1623
EPOR	1623
MAP1LC3B	1621
PLN	1619
C1S	1616
PIGA	1614
CALU	1613
ELK1	1608
DRD3	1602
MC1R	1599
PTX3	1599
NOTCH2	1595
CCR1	1594
TUB	1592
UCN	1590
PAX2	1588
CYP11B2	1586
NKX2-5	1586
IKBKB	1576
ADAM10	1574
JAG1	1571
TLR1	1570
IL27	1568
RECK	1566
LGR5	1562
IHH	1560
CXCL13	1559
ARNTL	1558
S100A9	1556
TEK	1554
CDKN2B	1552
EP300	1551
NOX1	1549
SOST	1545
FBN1	1542
CRY1	1541
FABP7	1538
ADAR	1536
SP4	1531
ADCYAP1	1526
TSPO	1523
IRF7	1522
CTSL	1521
HIRA	1515
TTK	1515
OGG1	1514
FGG	1513
MT4	1512
CAV3	1507
PHIP	1506
DBI	1501
TBK1	1499
ALDH1A1	1497
LDHA	1497
RAD52	1495
NBN	1494
CEBPA	1493
HNF4A	1490
TAP1	1490
MFN2	1488
NFKB1	1485
DIABLO	1484
MSTN	1484
SUMO1	1481
CXCR5	1477
ULK1	1477
CCL21	1475
S100A4	1472
TRAF2	1472
SRR	1471
CCL17	1469
COL1A2	1465
FGA	1464
ROCK1	1463
AURKA	1461
SKP2	1461
XRCC6	1458
GNAS	1457
ZAN	1457
HPN	1451
CYP19A1	1445
CD79A	1444
TP73	1441
IDH2	1439
RS1	1438
HDAC3	1433
TTL	1433
CGAS	1431
PTN	1427
EIF4EBP1	1426
SP6	1426
CYP7A1	1425
CYP2C8	1423
AMPH	1422
GALP	1420
PTER	1419
ID2	1418
TNN	1414
TGFBR1	1411
LRP1	1409
CSF1R	1407
OLIG2	1407
ETV6	1406
ABCC2	1401
PTPN6	1400
NRF1	1399
OPA1	1397
PRKDC	1391
MYOD1	1390
SMN1	1390
PIM1	1384
NUMB	1383
NGFR	1378
IRF4	1377
PLAT	1377
SKP1	1376
HMGA2	1372
XK	1372
WEE1	1369
PTHLH	1366
B2M	1363
NPC1	1362
RELB	1360
XPA	1358
XPC	1356
MMP12	1355
DTNB	1351
MYF5	1348
UCP3	1347
ABCG1	1336
RUNX3	1335
APEX1	1334
FGF7	1334
IL17F	1334
IL1A	1334
MCM2	1331
MNT	1331
NMU	1331
FOSB	1330
FOXA2	1326
FAH	1325
MME	1324
CDC25C	1322
LRP5	1316
PMP22	1315
DLK1	1314
TNFAIP3	1309
SDHB	1304
GJA1	1302
EED	1300
GRK2	1300
STAT5A	1300
KLRK1	1298
IFNL3	1296
NAPA	1294
SP7	1294
NEDD4	1291
IGFBP5	1290
CDC20	1289
CHI3L1	1287
SARAF	1287
MEF2C	1286
FN1	1285
NMB	1284
RIPK1	1283
IL1RL1	1282
CTSK	1280
JUND	1280
SCN1A	1280
BAP1	1279
SMARCA4	1279
RDX	1276
MAVS	1273
CCL19	1272
IAPP	1272
ISG15	1270
GLI2	1269
SDC1	1269
TRPM8	1268
AICDA	1267
VKORC1	1262
CYP11A1	1261
CALB2	1259
CXCR1	1259
POSTN	1259
STAT2	1259
CCL22	1255
RIPK3	1254
NRP1	1250
NOG	1247
CXCL11	1246
CYP17A1	1246
OGT	1246
HGD	1245
SHC1	1245
FOLH1	1243
SCX	1241
PTPN1	1240
PRKCA	1237
ATP7B	1232
MEST	1232
NR4A1	1232
MYOG	1228
TLR8	1228
ZEB2	1227
P2RX7	1225
BNIP3	1223
ME2	1223
SGK1	1220
CLPP	1215
RASSF1	1212
ERCC2	1209
WRN	1207
FHIT	1206
GCK	1205
INSR	1205
PNN	1205
CCND2	1204
FLG	1201
LTF	1200
PRC1	1200
GNS	1199
CD48	1198
RBP4	1196
DDX58	1195
TXNIP	1195
OGA	1193
PTPRC	1193
TNFSF13B	1193
FOXA1	1192
COL3A1	1191
CXCL5	1191
GH1	1191
DMP1	1187
HMGCR	1186
STAT5B	1183
IKBKE	1182
SMARCB1	1180
MGA	1176
TARDBP	1176
IGFBP4	1173
CD58	1172
TOP1	1169
TRPC6	1169
DUSP1	1164
IDO1	1164
TYK2	1164
IRAK1	1161
ATRX	1155
AURKB	1155
EPHA2	1151
LHB	1151
MCU	1149
TNFRSF1A	1148
HNF1B	1146
NOD1	1146
FGF4	1143
FGF10	1140
OPTN	1140
PARK7	1140
NONO	1139
ACTB	1136
HDAC4	1133
PKD2	1133
ACAN	1132
IL6ST	1129
CFB	1127
AQP3	1125
P2RY12	1125
NR1H3	1123
CDC25A	1120
LAMP2	1119
IL4R	1117
MATK	1117
TPMT	1117
BMP6	1116
DHPS	1116
FBXW7	1116
EML4	1115
SLC26A4	1112
KEL	1111
LAG3	1111
HLA-DQA1	1110
CD52	1109
IL23R	1109
MSX1	1109
PTPN22	1109
ARID1A	1106
LSR	1106
CTH	1101
NME1	1100
PSEN2	1099
CDK9	1095
CGN	1095
SLCO1B1	1095
TFF1	1093
BMPR2	1092
IFNAR1	1092
OPRM1	1092
GHSR	1091
PRKCD	1091
TFEB	1091
DROSHA	1090
NPR1	1090
PRLR	1089
AREG	1088
CFLAR	1088
GP5	1086
LRP6	1085
TGFBR2	1085
VCL	1085
ABCC1	1084
AXIN2	1084
DNM1L	1084
ABCC8	1083
BIK	1082
CDR1	1081
GRM5	1080
ADAMTS5	1078
BUB1	1076
C1R	1073
APOBEC3G	1072
CLDN1	1072
GLI3	1072
PDCL	1072
BLK	1070
EWSR1	1067
ALAD	1062
CRY2	1061
PDPN	1060
OXT	1058
PDGFA	1056
NPPB	1054
PXN	1054
ADIPOR1	1053
SYP	1052
GATA6	1050
GCLC	1050
WNT4	1046
RETN	1042
TIA1	1041
PURA	1040
SIRT2	1039
SSTR2	1039
RORC	1036
IFIH1	1033
MUC16	1031
DLL4	1029
ROCK2	1029
TRPC1	1029
TAL1	1028
NR3C1	1022
MED1	1019
MN1	1019
PITX2	1017
CYP27B1	1016
ARF1	1015
IVL	1015
ESR2	1013
WNT3	1012
PNMT	1011
ASCL1	1010
PGM1	1010
ARF6	1008
SFRP1	1008
SPI1	1007
ITK	1006
MYH7	1003
A2M	1002
OCM	1002
TET1	1001
IL7R	1000
NMI	998
CALR	997
MUC4	995
VEGFD	993
DGAT1	992
GPER1	991
NR4A2	991
OTX2	991
TREM2	990
UMOD	990
GPX4	988
RICTOR	985
RO60	985
AGL	984
CKAP4	984
ANGPT1	982
TAP2	982
EGR2	981
SPHK1	981
GNRHR	980
SNN	979
HLF	978
SMN2	975
GDF9	974
SCAI	972
HCK	969
NAMPT	968
PROX1	968
CTSG	967
CYP24A1	966
NEDD8	966
FGFR4	964
PRDM1	960
HRG	956
AIM2	954
MARCKS	954
MUC5B	954
DISC1	952
CIITA	951
CASP7	950
SOS1	948
RGR	947
RHOB	947
TIMELESS	947
CDH2	946
OLR1	946
XRCC5	944
CDR2	943
AQP5	942
PDCD4	942
TPH2	942
MLANA	941
PGK1	941
SLC5A2	941
FANCD2	938
GADD45A	938
HAS2	938
SEMA3A	937
CDC6	936
TLR6	935
HLA-E	933
LBR	933
NAGA	933
RP1	933
IL2RG	929
TOP2A	926
ARSB	925
YBX1	925
IL12B	924
ISL1	924
HCRT	921
MLKL	921
MX2	921
VAV1	921
ADAMTS4	919
IL1R1	919
ELN	916
TFF3	912
ASXL1	911
HDX	909
CYBA	908
ATF1	907
TFE3	905
CACNA1A	904
GP2	904
LYVE1	903
MSX2	902
ARAF	900
HBA2	900
ANGPTL4	899
ATP7A	899
HAVCR1	899
HSPA8	897
MAP3K1	897
TRPC3	895
CENPA	894
CREM	893
OXTR	893
HOXA9	891
NME2	891
ERN1	890
GPC3	890
SOD3	889
MBL2	888
PBX1	886
IL16	884
KCNE1	884
UGT2B7	884
MUC6	883
MST1	882
RPE65	882
BMF	881
TNFRSF10B	880
DEFB4A	879
KDM1A	879
RHOC	879
SCAP	878
ADRB2	877
PDGFRB	876
ID3	875
KCNJ11	875
SHF	875
FOXL2	874
PNPLA3	874
CACNA1C	873
CDKN1C	872
BGN	871
SDHD	870
CD74	869
REG3A	869
NCAM1	867
CCL7	865
IGF2R	865
MSRA	865
RACK1	863
SMAD5	863
TREM1	863
GATC	861
KIZ	860
KLF2	860
XRCC3	860
POLG	859
SIRT6	859
DERA	858
RBPJ	858
ABCA4	857
HAVCR2	856
TRPM2	856
FNDC5	853
SRMS	853
ATG12	851
GAS6	851
SF3B1	851
CD200	850
UBE3A	849
PALB2	848
TGFB2	848
CYP27A1	847
MCAM	847
IKZF1	844
IBSP	843
CYC1	842
LGALS3	842
STING1	842
ATP2A2	841
CTSA	840
ACCS	839
ADIPOR2	839
TBX5	839
SELE	837
UNK	837
GCAT	836
MKI67	836
PDE5A	836
IL25	834
AGO1	832
HSPA5	832
NFE2	831
SDHA	831
SLPI	831
MCAT	830
BBC3	827
NAT1	827
CRHR1	824
CNR1	822
ABCB11	821
AKT3	821
ARX	821
FCGR3B	820
KCNQ2	820
APRT	815
TYRP1	815
FGF19	814
SLC6A2	814
DSG3	813
NEUROD1	813
VAMP2	812
RHOD	811
SOX17	809
ARSA	808
SNAI2	805
AUH	803
MALT1	803
PSAP	803
RGN	803
CUL1	802
ELAVL1	802
ACP5	801
ITPR1	801
RAC2	801
CCNE1	799
RHEB	799
SCGB1A1	799
MT3	798
CALB1	796
SLK	796
DAXX	795
MERTK	795
APLN	794
EEF2	794
PRKCE	794
MFF	793
EOMES	791
TP53BP1	791
RIF1	790
TCF3	790
MYH9	789
EHF	788
ABCG5	786
ITGAM	786
PYCARD	786
TUBB3	783
NKX2-1	782
COPA	781
VDAC1	781
COCH	780
NR5A1	780
PPARA	779
APOA5	778
CCN1	778
FPR2	777
KHK	776
FDPS	775
TRPM7	774
CCNY	773
EXO1	772
DMRT1	771
CLN3	769
DSPP	768
HDAC5	768
TRAF3	768
BMP15	767
INVS	766
LIFR	765
ETS2	764
FABP3	763
CCND3	762
HLA-DPB1	761
IRF8	761
DUT	760
PTGES	760
ATG16L1	759
DCK	758
ZP3	757
CPT1A	756
IRF5	755
FEN1	752
L1CAM	752
TSG101	752
MTRR	751
AHSG	749
XRCC4	749
SERPINA1	746
FKBP5	745
BMPR1A	743
CD1C	743
FABP5	743
BCL3	742
SREBF2	742
RPA1	741
NCOA1	740
RRM1	740
NPHS2	739
ANO1	738
PLD1	738
FABP1	736
COP1	735
CYP11B1	735
ALPL	734
CEBPB	734
NPB	733
CXCL16	732
PDK4	732
SLC9A3	732
LTK	731
CHGA	730
HK1	730
RP2	730
BAG1	729
LIPC	729
HTR2A	727
PDCL2	727
PRMT1	726
TNFRSF10A	726
MYH11	725
ENDOU	724
EPHB4	723
HOXA10	723
PPCS	723
RPS6	723
ANXA1	722
GDF5	722
POMP	722
NTRK2	721
MDK	720
EPHB2	719
VCAN	719
ABCC4	718
GRPR	717
PTGER4	717
ANXA2	716
DLX5	716
MAGEA3	716
PMEL	716
LORICRIN	715
MAP2K2	714
SLC5A1	712
AOX1	711
CASP1	711
CUL3	710
DHH	710
SRSF2	709
DLG1	708
KISS1R	708
TPH1	708
E2F4	707
NTRK1	706
FOXP1	705
USF1	703
ATXN3	702
CD70	702
APOL1	701
BCL10	700
LGI1	700
CEACAM1	699
POU2F1	699
EVL	697
MRAS	697
RTN4	697
SULT1A1	697
ACVRL1	696
EN2	695
RAD1	694
CTSB	692
PKM	692
UGT1A9	692
IRAK4	691
S1PR1	691
EN1	690
PLP1	690
KRT20	689
HTRA1	688
XDH	687
CYLD	685
MFN1	685
NOTCH4	685
DRD1	684
MAFA	684
SNRPN	683
DSG1	682
ITGB3	682
POT1	682
EEA1	681
SLC18A2	681
WAS	680
MMP10	678
MUTYH	678
PDE4D	676
ADK	675
MDM4	674
NLRC4	671
LATS1	670
TYMS	670
CISH	669
OMD	669
S100A12	669
MAPK3	668
SPINK1	668
KCNMA1	667
RAB27A	667
WLS	667
TK1	666
TRO	666
ECE1	664
EPHA4	664
GCLM	664
CRX	663
CYP21A2	663
SOX4	663
ARG2	662
HCN4	662
SALL4	661
ABCG8	659
CDK7	658
PHEX	658
CNR2	657
CTNNA1	657
DDB1	657
FGF3	656
PMAIP1	656
TNR	656
GALC	655
DYRK1A	654
IL17RA	654
NCOR1	654
PRKAR1A	654
RGS4	654
KIF11	652
GPX3	651
KLF5	651
ERH	648
FAT1	648
NTN1	647
SFRP2	647
SUZ12	647
AGTR1	646
E2F3	646
TRPV6	646
ATOH1	645
FBXO32	643
RPIA	643
SELP	643
SLC2A3	643
SCN9A	642
FOXP2	641
LIMK1	641
MICB	639
SOCS2	639
VEGFB	639
PRMT5	638
FGF9	636
GLO1	636
MSH3	636
MAP3K5	635
ME3	634
SUMO2	633
ASPN	632
DIO2	630
ENO1	630
PHOX2B	630
STC1	630
MUL1	629
PGM3	628
SCN2A	628
MADCAM1	627
SHB	627
HCN2	626
SAA1	626
AGPS	624
FCGR3A	624
GSTA1	624
CCL18	623
EDNRB	623
HCN1	623
MEIS1	623
RAB3A	623
SLC2A2	623
VILL	622
ADARB1	621
TDG	621
PI16	620
POU1F1	620
UGT1A6	619
FLNA	618
HBP1	618
HEY1	616
MCM7	616
RRM2	616
SDHC	616
SHD	616
CLMP	615
PASK	612
CCR9	611
KRT14	611
PLIN2	611
HAP1	610
PIK3R1	610
SLC12A2	610
SLC1A3	610
TBX1	610
SLC1A2	609
ST7	608
RBL1	607
FLT4	605
CD6	604
CDC25B	604
PER3	604
KRT7	603
NFATC2	603
STMN1	602
AMACR	601
ATXN1	601
BST2	600
CTBS	600
NPPA	600
CTSD	599
FOXC1	599
EGLN1	597
LMO2	597
PANX1	597
PTGER2	597
RGS2	596
GAB1	595
UPF1	595
PERP	594
PRCC	594
SIX1	594
CRKL	593
APOD	592
SYT1	591
TRIM63	591
SAMHD1	590
CDC7	589
SLC7A11	589
ADH1B	588
MTA1	588
CLPB	587
PRDM16	586
SLC9A1	586
STX1A	586
MAP1B	585
FIS1	582
MAD2L1	582
VLDLR	582
CLPS	581
HMGA1	581
LHCGR	580
HDAC8	579
WNT7A	579
ICAM2	578
IQGAP1	578
NR0B1	578
PLD2	578
SLIT2	578
HTRA2	577
IL23A	577
NPC1L1	577
SYNC	577
ICAM3	576
RORA	575
DLL1	574
FADS2	573
DMC1	572
PAEP	572
APOC3	571
CDT1	571
GNE	571
NDRG1	571
NTRK3	571
TFG	571
ADRA2A	570
BAG3	570
PBK	570
CD82	569
NUP98	569
THBS1	569
AIFM1	568
CORIN	568
GNAQ	568
IL24	568
PIGR	568
BIRC3	566
KMT2D	566
COL4A5	565
WWTR1	565
HAS1	564
SUFU	564
TNFSF12	564
SCN4A	563
TECTA	563
KCNN4	562
CD207	561
BACH1	560
NEDD4L	560
ARRB2	558
NGB	558
OMG	558
FANCA	557
GJB6	557
KCNH6	557
MAFB	557
DEFB1	556
PDPK1	556
SHANK3	556
WNT10B	555
ALCAM	554
INSL3	554
PIGF	554
ANGPT2	553
HES5	553
MNDA	553
NLRP1	553
PCK1	553
S100A6	553
AASS	552
BMP1	551
CCL8	551
ROBO1	551
DYSF	550
TNFRSF4	550
REV1	549
SMAD6	549
TSN	549
COL7A1	548
TGFB3	548
TOR1A	548
CBLB	547
DGCR8	547
LIG4	547
P2RY1	547
WNT11	546
ABCD1	545
EIF5A	545
IRF2	545
CLDN5	544
NPC2	544
SLC17A6	544
ADAMTS1	543
CASP4	543
TIRAP	543
DEK	542
EPS15	541
NEUROG3	541
PLTP	541
TRADD	541
PNPLA2	540
TIGIT	540
BCL11A	539
COL4A1	539
GSN	539
MAGEA1	539
MEF2A	539
NCOA3	538
HEYL	537
ABI1	536
CCL1	536
DPYD	536
SPO11	536
HCFC1	535
IL12A	535
IGFBP7	534
MYBPC3	534
TIAM1	534
ACVR1	532
CLDN4	532
COL10A1	532
DKK3	532
ITGB1	532
MDC1	532
MECOM	532
PDCD1LG2	530
TYRO3	530
BARD1	529
CXCR6	529
DAPK1	528
IKBKG	528
PRKCQ	528
WIF1	528
WWOX	528
DGAT2	527
RALA	527
SLC12A3	527
SPX	527
EIF2AK3	526
SERPING1	526
SLC1A1	526
TGFBI	526
ZBTB16	526
SUV39H1	525
CRYAB	524
IRF9	524
MPZ	524
TRAF1	524
EBF1	523
RAD21	523
MFGE8	522
NAIP	522
MLX	521
PRDX1	520
TCP1	519
VGF	519
AANAT	518
CD79B	518
SSTR5	518
HSPA1A	517
CTAG1B	516
E2F2	516
MASP2	516
MBD2	516
MTDH	516
DAZL	515
LY96	514
PDIA3	514
SATB2	514
[truncated: 17,218 more rows]

## Sheet: Human_Gene_Pub_Stats
Descriptions	Counts
Total Human Genes	19217
Total Human Genes with Publications	17933
Total Human Genes without Publications	1284

## Sheet: Human_Gene_Name_Pub
Genes	Gene_Name	Publications
JUN	Jun proto-oncogene, AP-1 transcription factor subunit	2917125
IMPACT	impact RWD domain protein	1042771
DES	desmin	557053
SET	SET nuclear proto-oncogene	551655
PROC	protein C, inactivator of coagulation factors Va and VIIIa	348177
HR	HR lysine demethylase and nuclear receptor corepressor	290267
PIGS	phosphatidylinositol glycan anchor biosynthesis class S	221008
MET	MET proto-oncogene, receptor tyrosine kinase	219273
CA2	carbonic anhydrase 2	209157
AR	androgen receptor	201399
NHS	NHS actin remodeling regulator	199992
TNF	tumor necrosis factor	183606
MAX	MYC associated factor X	175126
REST	RE1 silencing transcription factor	166729
CD4	CD4 molecule	164868
ENG	endoglin	158761
SHE	Src homology 2 domain containing E	144150
GC	GC vitamin D binding protein	143644
CAT	catalase	137356
SI	sucrase-isomaltase	129409
IL6	interleukin 6	124496
CP	ceruloplasmin	118041
CS	citrate synthase	110948
COMP	cartilage oligomeric matrix protein	109257
TH	tyrosine hydroxylase	102534
PC	pyruvate carboxylase	98656
MB	myoglobin	96432
CAMP	cathelicidin antimicrobial peptide	96190
HP	haptoglobin	79182
SDS	serine dehydratase	78145
REN	renin	74325
C3	complement C3	74040
KIT	KIT proto-oncogene, receptor tyrosine kinase	72460
C2	complement C2	69915
EGFR	epidermal growth factor receptor	66074
GAN	gigaxonin	65707
BCL2	BCL2 apoptosis regulator	65161
TG	thyroglobulin	64306
IL10	interleukin 10	60807
RHO	rhodopsin	58368
CRP	C-reactive protein	51978
IL2	interleukin 2	51932
BAD	BCL2 associated agonist of cell death	51834
MAL	mal, T cell differentiation protein	51484
CAD	carbamoyl-phosphate synthetase 2, aspartate transcarbamylase, and dihydroorotase	51085
NODAL	nodal growth differentiation factor	48526
IL4	interleukin 4	45269
BAX	BCL2 associated X, apoptosis regulator	45123
POR	cytochrome p450 oxidoreductase	44554
COIL	coilin	44052
KY	kyphoscoliosis peptidase	43800
ARC	activity regulated cytoskeleton associated protein	42604
MYC	MYC proto-oncogene, bHLH transcription factor	42007
C6	complement C6	41156
F2	coagulation factor II, thrombin	41069
POLE	DNA polymerase epsilon, catalytic subunit	40673
COPE	COPI coat complex subunit epsilon	40154
NPS	neuropeptide S	39946
SRC	SRC proto-oncogene, non-receptor tyrosine kinase	38337
SON	SON DNA and RNA binding protein	38302
FAS	Fas cell surface death receptor	37924
ACE	angiotensin I converting enzyme	37711
MTOR	mechanistic target of rapamycin kinase	36935
CD34	CD34 molecule	36905
BOLL	boule homolog, RNA binding protein	35640
ANG	angiogenin	35541
TERT	telomerase reverse transcriptase	35016
EGF	epidermal growth factor	34727
C5	complement C5	33177
FOS	Fos proto-oncogene, AP-1 transcription factor subunit	32913
MSC	musculin	32251
CLOCK	clock circadian regulator	31483
CAST	calpastatin	31051
APP	amyloid beta precursor protein	30621
STAR	steroidogenic acute regulatory protein	29809
TYR	tyrosinase	29794
MMP9	matrix metallopeptidase 9	28830
CA1	carbonic anhydrase 1	28491
SRI	sorcin	28393
APC	APC regulator of WNT signaling pathway	28158
ADM	adrenomedullin	27150
STAT3	signal transducer and activator of transcription 3	27000
TF	transferrin	25897
VIP	vasoactive intestinal peptide	25668
GAL	galanin and GMAP prepropeptide	25628
ABO	ABO, alpha 1-3-N-acetylgalactosaminyltransferase and alpha 1-3-galactosyltransferase	25291
AFM	afamin	25011
PTH	parathyroid hormone	23855
PAH	phenylalanine hydroxylase	23779
TLR4	toll like receptor 4	23664
MMP2	matrix metallopeptidase 2	22780
BDNF	brain derived neurotrophic factor	21930
RAN	RAN, member RAS oncogene family	21865
TP53	tumor protein p53	21744
GML	glycosylphosphatidylinositol anchored molecule like	21540
CCK	cholecystokinin	21520
APOE	apolipoprotein E	21420
BCR	BCR activator of RhoGEF and GTPase	20477
KRAS	KRAS proto-oncogene, GTPase	20193
ICAM1	intercellular adhesion molecule 1	20032
IGF1	insulin like growth factor 1	19721
MARCO	macrophage receptor with collagenous structure	19601
PALM	paralemmin	19407
MPG	N-methylpurine DNA glycosylase	19219
TAT	tyrosine aminotransferase	19188
VEGFA	vascular endothelial growth factor A	19156
PTEN	phosphatase and tensin homolog	19132
GPI	glucose-6-phosphate isomerase	18927
ERBB2	erb-b2 receptor tyrosine kinase 2	18227
C7	complement C7	18129
CCL2	C-C motif chemokine ligand 2	18114
BRCA1	BRCA1 DNA repair associated	18105
UBC	ubiquitin C	18068
ATM	ATM serine/threonine kinase	18037
FOXP3	forkhead box P3	18005
DBP	D-box binding PAR bZIP transcription factor	17682
BID	BH3 interacting domain death agonist	17669
BRAF	B-Raf proto-oncogene, serine/threonine kinase	17638
ACHE	acetylcholinesterase (Cartwright blood group)	17569
GFAP	glial fibrillary acidic protein	17242
PRL	prolactin	17184
AGA	aspartylglucosaminidase	17056
CD44	CD44 molecule (Indian blood group)	16740
CD2	CD2 molecule	16375
STS	steroid sulfatase	16229
MIP	major intrinsic protein of lens fiber	16172
PCNA	proliferating cell nuclear antigen	16029
NGF	nerve growth factor	15984
F3	coagulation factor III, tissue factor	15797
LAT	linker for activation of T cells	15513
RPE	ribulose-5-phosphate-3-epimerase	15461
CD40	CD40 molecule	15417
TANK	TRAF family member associated NFKB activator	15078
INS	insulin	14947
AFP	alpha fetoprotein	14855
CASP3	caspase 3	14728
PGP	phosphoglycolate phosphatase	14626
CD14	CD14 molecule	14508
MALL	mal, T cell differentiation protein like	14432
AHR	aryl hydrocarbon receptor	14313
IL5	interleukin 5	14262
MPO	myeloperoxidase	14201
ATR	ATR serine/threonine kinase	14155
FH	fumarate hydratase	14099
CXCR4	C-X-C motif chemokine receptor 4	13964
DDT	D-dopachrome tautomerase	13866
CIC	capicua transcriptional repressor	13800
MSN	moesin	13788
MBP	myelin basic protein	13564
ADA	adenosine deaminase	13563
SCD	stearoyl-CoA desaturase	13489
KL	klotho	13324
CA3	carbonic anhydrase 3	13247
NOS2	nitric oxide synthase 2	13156
SP1	Sp1 transcription factor	13132
CCS	copper chaperone for superoxide dismutase	13088
CCL4	C-C motif chemokine ligand 4	13022
MOS	MOS proto-oncogene, serine/threonine kinase	12928
IL13	interleukin 13	12797
PTS	6-pyruvoyltetrahydropterin synthase	12763
HLA-A	major histocompatibility complex, class I, A	12502
CD19	CD19 molecule	12458
CAPS	calcyphosine	12386
CD68	CD68 molecule	12318
MAG	myelin associated glycoprotein	12297
EPO	erythropoietin	12206
PTGS2	prostaglandin-endoperoxide synthase 2	12160
TLR2	toll like receptor 2	12050
PDF	peptide deformylase, mitochondrial	11908
CD28	CD28 molecule	11896
TRH	thyrotropin releasing hormone	11746
BRCA2	BRCA2 DNA repair associated	11649
ASL	argininosuccinate lyase	11574
ACR	acrosin	11519
ERG	ETS transcription factor ERG	11490
JAK2	Janus kinase 2	11414
FEV	FEV transcription factor, ETS family member	11385
CFTR	CF transmembrane conductance regulator	11377
CHIA	chitinase acidic	11302
CBS	cystathionine beta-synthase	11280
MAK	male germ cell associated kinase	11177
RHOA	ras homolog family member A	11096
HGF	hepatocyte growth factor	11043
VWF	von Willebrand factor	10924
EFS	embryonal Fyn-associated substrate	10861
LPA	lipoprotein(a)	10857
ALK	ALK receptor tyrosine kinase	10842
NPY	neuropeptide Y	10736
IL18	interleukin 18	10638
ECD	ecdysoneless cell cycle regulator	10606
FES	FES proto-oncogene, tyrosine kinase	10588
GLA	galactosidase alpha	10581
SPR	sepiapterin reductase	10522
BMP2	bone morphogenetic protein 2	10437
CYP3A4	cytochrome P450 family 3 subfamily A member 4	10420
PAM	peptidylglycine alpha-amidating monooxygenase	10391
AVP	arginine vasopressin	10373
LEPR	leptin receptor	10243
LIF	LIF interleukin 6 family cytokine	10240
HIF1A	hypoxia inducible factor 1 subunit alpha	10238
CTLA4	cytotoxic T-lymphocyte associated protein 4	10201
FRY	FRY microtubule binding protein	10150
RELA	RELA proto-oncogene, NF-kB subunit	10150
IDE	insulin degrading enzyme	10123
CDKN1A	cyclin dependent kinase inhibitor 1A	10108
HLA-B	major histocompatibility complex, class I, B	10099
CYP1A1	cytochrome P450 family 1 subfamily A member 1	10087
CCR5	C-C motif chemokine receptor 5	10013
STAT1	signal transducer and activator of transcription 1	9922
SCT	secretin	9887
MDM2	MDM2 proto-oncogene	9831
PREP	prolyl endopeptidase	9800
CD86	CD86 molecule	9725
SIRT1	sirtuin 1	9534
MPI	mannose phosphate isomerase	9503
VCAM1	vascular cell adhesion molecule 1	9480
KIN	Kin17 DNA and RNA binding protein	9474
TIMP1	TIMP metallopeptidase inhibitor 1	9389
C9	complement C9	9319
RET	ret proto-oncogene	9312
RAC1	Rac family small GTPase 1	9307
SMS	spermine synthase	9147
FST	follistatin	9099
CTNNB1	catenin beta 1	9064
CXCL12	C-X-C motif chemokine ligand 12	9050
NCL	nucleolin	9009
PI3	peptidase inhibitor 3	8934
APOB	apolipoprotein B	8912
DMD	dystrophin	8868
AKT1	AKT serine/threonine kinase 1	8842
NOS3	nitric oxide synthase 3	8825
SOX2	SRY-box transcription factor 2	8789
SRL	sarcalumenin	8743
SOD1	superoxide dismutase 1	8737
NLRP3	NLR family pyrin domain containing 3	8716
LBP	lipopolysaccharide binding protein	8714
OAT	ornithine aminotransferase	8695
EBP	EBP cholestenol delta-isomerase	8625
MYD88	MYD88 innate immune signal transduction adaptor	8551
INHA	inhibin subunit alpha	8496
PIP	prolactin induced protein	8401
CHAT	choline O-acetyltransferase	8383
XG	Xg glycoprotein (Xg blood group)	8365
PSD	pleckstrin and Sec7 domain containing	8359
CDK4	cyclin dependent kinase 4	8332
RUNX2	RUNX family transcription factor 2	8254
IL17A	interleukin 17A	8228
MMP1	matrix metallopeptidase 1	8184
IL3	interleukin 3	8122
TGFB1	transforming growth factor beta 1	8027
NMS	neuromedin S	8015
PGC	progastricsin	8013
CDK2	cyclin dependent kinase 2	7943
GK	glycerol kinase	7936
LOX	lysyl oxidase	7926
F5	coagulation factor V	7923
CD38	CD38 molecule	7832
MCC	MCC regulator of WNT signaling pathway	7821
GALE	UDP-galactose-4-epimerase	7797
SRM	spermidine synthase	7780
DST	dystonin	7766
SMAD2	SMAD family member 2	7690
CYP2D6	cytochrome P450 family 2 subfamily D member 6	7653
VDR	vitamin D receptor	7628
HLA-DRB1	major histocompatibility complex, class II, DR beta 1	7537
FGF2	fibroblast growth factor 2	7517
SACS	sacsin molecular chaperone	7516
HMGB1	high mobility group box 1	7511
CD80	CD80 molecule	7507
NOTCH1	notch receptor 1	7446
NTS	neurotensin	7426
SHH	sonic hedgehog signaling molecule	7416
SMAD3	SMAD family member 3	7362
IK	IK cytokine	7331
NES	nestin	7331
CCL5	C-C motif chemokine ligand 5	7290
CRH	corticotropin releasing hormone	7261
NFE2L2	nuclear factor, erythroid 2 like 2	7224
PML	PML nuclear body scaffold	7208
NSF	N-ethylmaleimide sensitive factor, vesicle fusing ATPase	7196
CDC42	cell division cycle 42	7183
CD5	CD5 molecule	7159
CIT	citron rho-interacting serine/threonine kinase	7135
MYB	MYB proto-oncogene, transcription factor	7112
GAPDH	glyceraldehyde-3-phosphate dehydrogenase	7059
NF1	neurofibromin 1	7019
HRAS	HRas proto-oncogene, GTPase	6994
PGF	placental growth factor	6954
IL1B	interleukin 1 beta	6906
LPL	lipoprotein lipase	6897
CD36	CD36 molecule	6888
APCS	amyloid P component, serum	6873
TES	testin LIM domain protein	6843
TRPV1	transient receptor potential cation channel subfamily V member 1	6837
CXCL10	C-X-C motif chemokine ligand 10	6835
CPD	carboxypeptidase D	6801
CPE	carboxypeptidase E	6783
PVR	PVR cell adhesion molecule	6778
MTHFR	methylenetetrahydrofolate reductase	6737
SLN	sarcolipin	6698
PDC	phosducin	6667
CPM	carboxypeptidase M	6653
ACD	ACD shelterin complex subunit and telomerase recruitment factor	6638
FLT3	fms related receptor tyrosine kinase 3	6590
CYP1A2	cytochrome P450 family 1 subfamily A member 2	6504
IGFBP3	insulin like growth factor binding protein 3	6501
MVD	mevalonate diphosphate decarboxylase	6367
WT1	WT1 transcription factor	6315
GEM	GTP binding protein overexpressed in skeletal muscle	6305
DAO	D-amino acid oxidase	6252
H2AX	H2A.X variant histone	6222
ABCB1	ATP binding cassette subfamily B member 1	6218
MMP3	matrix metallopeptidase 3	6182
NAV1	neuron navigator 1	6149
ALB	albumin	6144
PARP1	poly(ADP-ribose) polymerase 1	6132
CYP2E1	cytochrome P450 family 2 subfamily E member 1	6122
INA	internexin neuronal intermediate filament protein alpha	6121
ABR	ABR activator of RhoGEF and GTPase	6104
LPO	lactoperoxidase	6100
TST	thiosulfate sulfurtransferase	6063
TOX	thymocyte selection associated high mobility group box	5995
DAP	death associated protein	5959
G6PD	glucose-6-phosphate dehydrogenase	5950
TPO	thyroid peroxidase	5931
IRS1	insulin receptor substrate 1	5898
THY1	Thy-1 cell surface antigen	5872
HCCS	holocytochrome c synthase	5859
HEXA	hexosaminidase subunit alpha	5859
NANOG	Nanog homeobox	5858
VIT	vitrin	5857
SELL	selectin L	5834
NRAS	NRAS proto-oncogene, GTPase	5826
PNP	purine nucleoside phosphorylase	5811
LDLR	low density lipoprotein receptor	5789
FAU	FAU ubiquitin like and ribosomal protein S30 fusion	5758
CD274	CD274 molecule	5740
MICA	MHC class I polypeptide-related sequence A	5732
SSB	small RNA binding exonuclease protection factor La	5727
CAV1	caveolin 1	5684
IL15	interleukin 15	5681
TLR9	toll like receptor 9	5652
MOK	MOK protein kinase	5637
MCL1	MCL1 apoptosis regulator, BCL2 family member	5630
MLH1	mutL homolog 1	5624
SOX9	SRY-box transcription factor 9	5575
FAP	fibroblast activation protein alpha	5574
SST	somatostatin	5560
ACE2	angiotensin converting enzyme 2	5540
ITCH	itchy E3 ubiquitin protein ligase	5530
CXCL8	C-X-C motif chemokine ligand 8	5524
CD69	CD69 molecule	5516
CYP2C19	cytochrome P450 family 2 subfamily C member 19	5499
MIF	macrophage migration inhibitory factor	5466
HTT	huntingtin	5453
EGR1	early growth response 1	5445
PIK3CA	phosphatidylinositol-4,5-bisphosphate 3-kinase catalytic subunit alpha	5437
EMD	emerin	5422
MUC1	mucin 1, cell surface associated	5418
POLI	DNA polymerase iota	5402
MMP13	matrix metallopeptidase 13	5384
PDCD1	programmed cell death 1	5365
KDR	kinase insert domain receptor	5351
BIRC5	baculoviral IAP repeat containing 5	5334
COMT	catechol-O-methyltransferase	5320
CCND1	cyclin D1	5299
BOC	BOC cell adhesion associated, oncogene regulated	5285
OTC	ornithine transcarbamylase	5243
CFD	complement factor D	5239
BMP4	bone morphogenetic protein 4	5236
SHBG	sex hormone binding globulin	5236
CDA	cytidine deaminase	5235
REL	REL proto-oncogene, NF-kB subunit	5224
CYP2C9	cytochrome P450 family 2 subfamily C member 9	5206
CDKN2A	cyclin dependent kinase inhibitor 2A	5195
ESD	esterase D	5142
RB1	RB transcriptional corepressor 1	5140
TIMP2	TIMP metallopeptidase inhibitor 2	5122
CGA	glycoprotein hormones, alpha polypeptide	5111
ABCG2	ATP binding cassette subfamily G member 2 (Junior blood group)	5109
TEC	tec protein tyrosine kinase	5078
MIA	MIA SH3 domain containing	5077
FOXO1	forkhead box O1	5051
IL7	interleukin 7	5042
GDNF	glial cell derived neurotrophic factor	5033
IGF1R	insulin like growth factor 1 receptor	5018
CASP8	caspase 8	4981
VHL	von Hippel-Lindau tumor suppressor	4960
F8	coagulation factor VIII	4943
CXCL1	C-X-C motif chemokine ligand 1	4932
SP2	Sp2 transcription factor	4921
RAD51	RAD51 recombinase	4914
TLR3	toll like receptor 3	4891
GSK3B	glycogen synthase kinase 3 beta	4862
EDA	ectodysplasin A	4856
OSCAR	osteoclast associated Ig-like receptor	4838
GCA	grancalcin	4828
SMAD4	SMAD family member 4	4799
AMH	anti-Mullerian hormone	4779
GIP	gastric inhibitory polypeptide	4764
CDK1	cyclin dependent kinase 1	4760
GPT	glutamic--pyruvic transaminase	4749
ERAS	ES cell expressed Ras	4740
MSH2	mutS homolog 2	4689
DPT	dermatopontin	4685
CDH1	cadherin 1	4674
STRADA	STE20 related adaptor alpha	4674
SYK	spleen associated tyrosine kinase	4653
DPP4	dipeptidyl peptidase 4	4646
POMC	proopiomelanocortin	4623
HMOX1	heme oxygenase 1	4618
EZH2	enhancer of zeste 2 polycomb repressive complex 2 subunit	4608
CCR2	C-C motif chemokine receptor 2	4604
CLC	Charcot-Leyden crystal galectin	4536
BCL2L1	BCL2 like 1	4526
DBT	dihydrolipoamide branched chain transacylase E2	4524
CBL	Cbl proto-oncogene	4519
MGMT	O-6-methylguanine-DNA methyltransferase	4483
BLM	BLM RecQ like helicase	4481
IGF2	insulin like growth factor 2	4480
NLN	neurolysin	4477
SP3	Sp3 transcription factor	4469
SRY	sex determining region Y	4468
PGD	phosphogluconate dehydrogenase	4465
FGFR1	fibroblast growth factor receptor 1	4460
DSP	desmoplakin	4454
VIM	vimentin	4451
TTR	transthyretin	4440
FASLG	Fas ligand	4423
SLC6A4	solute carrier family 6 member 4	4422
E2F1	E2F transcription factor 1	4399
MPL	MPL proto-oncogene, thrombopoietin receptor	4395
UST	uronyl 2-sulfotransferase	4380
F9	coagulation factor IX	4379
TBP	TATA-box binding protein	4349
SKI	SKI proto-oncogene	4331
PREB	prolactin regulatory element binding	4296
MIB1	MIB E3 ubiquitin protein ligase 1	4295
ADO	2-aminoethanethiol dioxygenase	4287
LUM	lumican	4255
NQO1	NAD(P)H quinone dehydrogenase 1	4247
MAF	MAF bZIP transcription factor	4235
GATA3	GATA binding protein 3	4217
TPR	translocated promoter region, nuclear basket protein	4197
AIP	aryl hydrocarbon receptor interacting protein	4180
RUNX1	RUNX family transcription factor 1	4159
MAP2	microtubule associated protein 2	4150
IDS	iduronate 2-sulfatase	4136
BACE1	beta-secretase 1	4122
CSK	C-terminal Src kinase	4109
NFKBIA	NFKB inhibitor alpha	4108
GCM2	glial cells missing transcription factor 2	4086
CCL3	C-C motif chemokine ligand 3	4080
SRF	serum response factor	4080
RARA	retinoic acid receptor alpha	4079
SPP1	secreted phosphoprotein 1	4061
DCC	DCC netrin 1 receptor	4025
POLL	DNA polymerase lambda	3999
DHFR	dihydrofolate reductase	3997
CCR7	C-C motif chemokine receptor 7	3993
GSTM1	glutathione S-transferase mu 1	3993
CNP	2',3'-cyclic nucleotide 3' phosphodiesterase	3976
ABCA1	ATP binding cassette subfamily A member 1	3962
DNMT1	DNA methyltransferase 1	3954
AAAS	aladin WD repeat nucleoporin	3952
XIAP	X-linked inhibitor of apoptosis	3938
GSTP1	glutathione S-transferase pi 1	3925
PGR	progesterone receptor	3916
CD163	CD163 molecule	3888
CORT	cortistatin	3879
HLA-C	major histocompatibility complex, class I, C	3874
PCSK9	proprotein convertase subtilisin/kexin type 9	3872
BORA	BORA aurora kinase A activator	3871
FADD	Fas associated via death domain	3866
F12	coagulation factor XII	3863
F10	coagulation factor X	3847
CR1	complement C3b/C4b receptor 1 (Knops blood group)	3829
TNFSF11	TNF superfamily member 11	3818
HFE	homeostatic iron regulator	3807
F7	coagulation factor VII	3806
TLR7	toll like receptor 7	3796
PTK2	protein tyrosine kinase 2	3786
HK2	hexokinase 2	3785
CFI	complement factor I	3783
RHD	Rh blood group D antigen	3781
SAG	S-antigen visual arrestin	3779
CASP9	caspase 9	3759
AQP4	aquaporin 4	3723
MUSK	muscle associated receptor tyrosine kinase	3723
FMR1	FMRP translational regulator 1	3720
HDAC1	histone deacetylase 1	3720
LTA	lymphotoxin alpha	3714
IDH1	isocitrate dehydrogenase (NADP(+)) 1	3713
IL22	interleukin 22	3694
AGT	angiotensinogen	3676
CD1A	CD1a molecule	3674
SLC2A4	solute carrier family 2 member 4	3662
ADIPOQ	adiponectin, C1Q and collagen domain containing	3649
SLA	Src like adaptor	3647
MAPT	microtubule associated protein tau	3641
SOD2	superoxide dismutase 2	3630
AIDA	axin interactor, dorsalization associated	3604
GHRH	growth hormone releasing hormone	3596
COL1A1	collagen type I alpha 1 chain	3590
ATG5	autophagy related 5	3579
PPARGC1A	PPARG coactivator 1 alpha	3579
IPP	intracisternal A particle-promoted polypeptide	3577
NTM	neurotrimin	3566
IL33	interleukin 33	3555
CXCR3	C-X-C motif chemokine receptor 3	3554
CEL	carboxyl ester lipase	3547
FYN	FYN proto-oncogene, Src family tyrosine kinase	3536
KLF4	Kruppel like factor 4	3532
JAK1	Janus kinase 1	3528
TNFSF10	TNF superfamily member 10	3528
PAX6	paired box 6	3527
BCL6	BCL6 transcription repressor	3504
POU5F1	POU class 5 homeobox 1	3504
HAL	histidine ammonia-lyase	3497
NOS1	nitric oxide synthase 1	3493
GAA	alpha glucosidase	3486
LCK	LCK proto-oncogene, Src family tyrosine kinase	3482
MOG	myelin oligodendrocyte glycoprotein	3482
RAF1	Raf-1 proto-oncogene, serine/threonine kinase	3481
KEAP1	kelch like ECH associated protein 1	3468
FGF23	fibroblast growth factor 23	3466
STAT6	signal transducer and activator of transcription 6	3444
AMT	aminomethyltransferase	3443
PHB	prohibitin	3437
WNT1	Wnt family member 1	3434
PTMS	parathymosin	3428
SOCS3	suppressor of cytokine signaling 3	3417
CD24	CD24 molecule	3415
UCP1	uncoupling protein 1	3400
GRB2	growth factor receptor bound protein 2	3397
FUS	FUS RNA binding protein	3391
IL1RN	interleukin 1 receptor antagonist	3388
CD33	CD33 molecule	3374
EPCAM	epithelial cell adhesion molecule	3352
IGFBP1	insulin like growth factor binding protein 1	3351
NOD2	nucleotide binding oligomerization domain containing 2	3349
FLT1	fms related receptor tyrosine kinase 1	3346
CD27	CD27 molecule	3334
GRP	gastrin releasing peptide	3328
S100B	S100 calcium binding protein B	3324
MAOA	monoamine oxidase A	3322
CETP	cholesteryl ester transfer protein	3258
GDA	guanine deaminase	3255
BSN	bassoon presynaptic cytomatrix protein	3251
DCD	dermcidin	3239
EIF4E	eukaryotic translation initiation factor 4E	3237
CFP	complement factor properdin	3235
OMP	olfactory marker protein	3234
IRF3	interferon regulatory factor 3	3233
IFNG	interferon gamma	3230
LEP	leptin	3227
IVD	isovaleryl-CoA dehydrogenase	3221
LYN	LYN proto-oncogene, Src family tyrosine kinase	3221
FTO	FTO alpha-ketoglutarate dependent dioxygenase	3180
PON1	paraoxonase 1	3173
ESR1	estrogen receptor 1	3165
NNT	nicotinamide nucleotide transhydrogenase	3164
CXCL2	C-X-C motif chemokine ligand 2	3162
TRIO	trio Rho guanine nucleotide exchange factor	3160
C4B	complement C4B (Chido blood group)	3138
MECP2	methyl-CpG binding protein 2	3125
BTK	Bruton tyrosine kinase	3112
RAG2	recombination activating 2	3111
SLC2A1	solute carrier family 2 member 1	3106
YAP1	Yes1 associated transcriptional regulator	3091
FER	FER tyrosine kinase	3085
FGFR2	fibroblast growth factor receptor 2	3073
PPY	pancreatic polypeptide	3069
PSEN1	presenilin 1	3066
GSTT1	glutathione S-transferase theta 1	3060
MAOB	monoamine oxidase B	3055
GLI1	GLI family zinc finger 1	3051
IL21	interleukin 21	3049
DNMT3A	DNA methyltransferase 3 alpha	3037
LCN2	lipocalin 2	3031
STH	saitohin	3030
FURIN	furin, paired basic amino acid cleaving enzyme	3010
BMP7	bone morphogenetic protein 7	2972
MLN	motilin	2957
GLS	glutaminase	2950
BPI	bactericidal permeability increasing protein	2947
RAG1	recombination activating 1	2936
MUC5AC	mucin 5AC, oligomeric mucus/gel-forming	2926
SMO	smoothened, frizzled class receptor	2925
CHAD	chondroadherin	2919
SQSTM1	sequestosome 1	2913
NOX4	NADPH oxidase 4	2898
CDK6	cyclin dependent kinase 6	2893
PTGS1	prostaglandin-endoperoxide synthase 1	2892
DDC	dopa decarboxylase	2889
VEGFC	vascular endothelial growth factor C	2884
GATA4	GATA binding protein 4	2882
GAP43	growth associated protein 43	2881
MAPK1	mitogen-activated protein kinase 1	2875
APOA1	apolipoprotein A1	2861
DBH	dopamine beta-hydroxylase	2861
PIR	pirin	2854
DCT	dopachrome tautomerase	2846
UGT1A1	UDP glucuronosyltransferase family 1 member A1	2826
FGFR3	fibroblast growth factor receptor 3	2818
CD83	CD83 molecule	2798
CDX2	caudal type homeobox 2	2795
LPP	LIM domain containing preferred translocation partner in lipoma	2791
FOXO3	forkhead box O3	2790
ATF4	activating transcription factor 4	2789
TNC	tenascin C	2788
POLK	DNA polymerase kappa	2769
ABL1	ABL proto-oncogene 1, non-receptor tyrosine kinase	2762
CDKN1B	cyclin dependent kinase inhibitor 1B	2760
ZEB1	zinc finger E-box binding homeobox 1	2754
CD63	CD63 molecule	2752
MITF	melanocyte inducing transcription factor	2752
SNCA	synuclein alpha	2752
SMAD1	SMAD family member 1	2745
CDK5	cyclin dependent kinase 5	2739
GLP1R	glucagon like peptide 1 receptor	2735
DCN	decorin	2728
OSM	oncostatin M	2728
PAPPA	pappalysin 1	2714
ADAMTS13	ADAM metallopeptidase with thrombospondin type 1 motif 13	2711
XBP1	X-box binding protein 1	2706
TSC2	TSC complex subunit 2	2702
MYCN	MYCN proto-oncogene, bHLH transcription factor	2691
GATA1	GATA binding protein 1	2690
DKK1	dickkopf WNT signaling pathway inhibitor 1	2680
DRD2	dopamine receptor D2	2674
SPN	sialophorin	2669
PDX1	pancreatic and duodenal homeobox 1	2659
MUC2	mucin 2, oligomeric mucus/gel-forming	2656
LSS	lanosterol synthase	2636
PROM1	prominin 1	2629
CD1D	CD1d molecule	2621
CCN2	cellular communication network factor 2	2620
TRAF6	TNF receptor associated factor 6	2613
PYY	peptide YY	2609
MMP7	matrix metallopeptidase 7	2602
IRF1	interferon regulatory factor 1	2601
NOTO	notochord homeobox	2596
EMB	embigin	2595
CYP1B1	cytochrome P450 family 1 subfamily B member 1	2594
WNT3A	Wnt family member 3A	2583
HPR	haptoglobin-related protein	2576
MEN1	menin 1	2575
HES1	hes family bHLH transcription factor 1	2574
BECN1	beclin 1	2564
CXCL9	C-X-C motif chemokine ligand 9	2564
LRRK2	leucine rich repeat kinase 2	2556
DLD	dihydrolipoamide dehydrogenase	2546
MTR	5-methyltetrahydrofolate-homocysteine methyltransferase	2540
SPARC	secreted protein acidic and cysteine rich	2532
SNAP25	synaptosome associated protein 25	2526
GSC	goosecoid homeobox	2508
CXCR2	C-X-C motif chemokine receptor 2	2499
CPO	carboxypeptidase O	2494
HLA-G	major histocompatibility complex, class I, G	2494
PDGFRA	platelet derived growth factor receptor alpha	2489
CREB1	cAMP responsive element binding protein 1	2488
ERCC1	ERCC excision repair 1, endonuclease non-catalytic subunit	2488
CD59	CD59 molecule (CD59 blood group)	2481
STAM	signal transducing adaptor molecule	2480
CSF1	colony stimulating factor 1	2475
HSF1	heat shock transcription factor 1	2473
CALCA	calcitonin related polypeptide alpha	2472
GHR	growth hormone receptor	2471
IGFBP2	insulin like growth factor binding protein 2	2469
SMAD7	SMAD family member 7	2463
CD7	CD7 molecule	2459
CX3CR1	C-X3-C motif chemokine receptor 1	2441
CCR4	C-C motif chemokine receptor 4	2440
HPD	4-hydroxyphenylpyruvate dioxygenase	2437
TNFRSF11B	TNF receptor superfamily member 11b	2437
NF2	neurofibromin 2	2435
HBD	hemoglobin subunit delta	2422
CYP3A5	cytochrome P450 family 3 subfamily A member 5	2421
ERBB3	erb-b2 receptor tyrosine kinase 3	2411
TRPA1	transient receptor potential cation channel subfamily A member 1	2408
CHM	CHM Rab escort protein	2406
ARNT	aryl hydrocarbon receptor nuclear translocator	2394
NFATC1	nuclear factor of activated T cells 1	2394
TEF	TEF transcription factor, PAR bZIP family member	2394
TAZ	Tafazzin	2389
NRL	neural retina leucine zipper	2386
UCP2	uncoupling protein 2	2383
DR1	down-regulator of transcription 1	2378
ACTA2	actin alpha 2, smooth muscle	2374
WNT5A	Wnt family member 5A	2373
MVP	major vault protein	2372
NIN	ninein	2368
ADAM17	ADAM metallopeptidase domain 17	2354
GRN	granulin precursor	2353
CD55	CD55 molecule (Cromer blood group)	2351
PTPN11	protein tyrosine phosphatase non-receptor type 11	2350
CYBB	cytochrome b-245 beta chain	2344
DMPK	DM1 protein kinase	2343
PLK1	polo like kinase 1	2342
DDIT3	DNA damage inducible transcript 3	2337
ZAP70	zeta chain of T cell receptor associated protein kinase 70	2328
PINK1	PTEN induced kinase 1	2326
TTF1	transcription termination factor 1	2318
SOCS1	suppressor of cytokine signaling 1	2316
GALT	galactose-1-phosphate uridylyltransferase	2310
TJP1	tight junction protein 1	2304
BCHE	butyrylcholinesterase	2303
PER2	period circadian regulator 2	2301
PRY	PTPN13 like Y-linked	2297
GJB2	gap junction protein beta 2	2295
SCN5A	sodium voltage-gated channel alpha subunit 5	2291
CD22	CD22 molecule	2288
HGS	hepatocyte growth factor-regulated tyrosine kinase substrate	2278
MSH6	mutS homolog 6	2275
XRCC1	X-ray repair cross complementing 1	2274
BMI1	BMI1 proto-oncogene, polycomb ring finger	2264
CYP2B6	cytochrome P450 family 2 subfamily B member 6	2263
PF4	platelet factor 4	2259
GPX1	glutathione peroxidase 1	2258
ATG7	autophagy related 7	2255
OLAH	oleoyl-ACP hydrolase	2249
BTC	betacellulin	2245
ERF	ETS2 repressor factor	2242
GSS	glutathione synthetase	2233
KCNQ1	potassium voltage-gated channel subfamily Q member 1	2231
CR2	complement C3d receptor 2	2227
IL6R	interleukin 6 receptor	2224
ARG1	arginase 1	2216
AQP1	aquaporin 1 (Colton blood group)	2213
TWIST1	twist family bHLH transcription factor 1	2208
ERBB4	erb-b2 receptor tyrosine kinase 4	2207
HDC	histidine decarboxylase	2207
CTRL	chymotrypsin like	2199
PDK1	pyruvate dehydrogenase kinase 1	2191
ALDH2	aldehyde dehydrogenase 2 family member	2171
LCT	lactase	2166
CTCF	CCCTC-binding factor	2161
NRK	Nik related kinase	2150
LCAT	lecithin-cholesterol acyltransferase	2135
LTB	lymphotoxin beta	2124
TIMP3	TIMP metallopeptidase inhibitor 3	2120
MMD	monocyte to macrophage differentiation associated	2118
PECAM1	platelet and endothelial cell adhesion molecule 1	2111
LAMP1	lysosomal associated membrane protein 1	2109
NRM	nurim	2109
SF1	splicing factor 1	2104
CCL11	C-C motif chemokine ligand 11	2098
CD9	CD9 molecule	2096
SREBF1	sterol regulatory element binding transcription factor 1	2083
UNG	uracil DNA glycosylase	2080
ICOS	inducible T cell costimulator	2077
PELO	pelota mRNA surveillance and ribosome rescue factor	2074
TSC1	TSC complex subunit 1	2073
UCHL1	ubiquitin C-terminal hydrolase L1	2072
PLAUR	plasminogen activator, urokinase receptor	2065
FGR	FGR proto-oncogene, Src family tyrosine kinase	2061
CCL20	C-C motif chemokine ligand 20	2060
ETS1	ETS proto-oncogene 1, transcription factor	2053
FGF21	fibroblast growth factor 21	2046
MAP2K1	mitogen-activated protein kinase kinase 1	2040
HLA-DQB1	major histocompatibility complex, class II, DQ beta 1	2029
COL2A1	collagen type II alpha 1 chain	2021
STK11	serine/threonine kinase 11	2011
IL9	interleukin 9	2009
PRNP	prion protein	1987
IL11	interleukin 11	1986
CNTF	ciliary neurotrophic factor	1984
DNMT3B	DNA methyltransferase 3 beta	1978
TSHR	thyroid stimulating hormone receptor	1978
HAMP	hepcidin antimicrobial peptide	1977
IRS2	insulin receptor substrate 2	1975
MC4R	melanocortin 4 receptor	1973
MX1	MX dynamin like GTPase 1	1972
SNAI1	snail family transcriptional repressor 1	1970
CA4	carbonic anhydrase 4	1963
TNFRSF11A	TNF receptor superfamily member 11a	1960
ATF6	activating transcription factor 6	1956
CHEK2	checkpoint kinase 2	1956
PER1	period circadian regulator 1	1956
ELL	elongation factor for RNA polymerase II	1952
SFN	stratifin	1950
HBA1	hemoglobin subunit alpha 1	1948
MRE11	MRE11 homolog, double strand break repair nuclease	1948
CLU	clusterin	1944
MMP8	matrix metallopeptidase 8	1943
JUNB	JunB proto-oncogene, AP-1 transcription factor subunit	1940
HDAC2	histone deacetylase 2	1928
NRG1	neuregulin 1	1927
TP63	tumor protein p63	1924
PPARG	peroxisome proliferator activated receptor gamma	1923
TET2	tet methylcytosine dioxygenase 2	1923
GZMB	granzyme B	1921
HBEGF	heparin binding EGF like growth factor	1917
STX2	syntaxin 2	1916
AXL	AXL receptor tyrosine kinase	1911
CRK	CRK proto-oncogene, adaptor protein	1910
CREBBP	CREB binding protein	1898
PAX3	paired box 3	1895
NAT2	N-acetyltransferase 2	1894
APAF1	apoptotic peptidase activating factor 1	1891
CST3	cystatin C	1886
SCARB1	scavenger receptor class B member 1	1886
FASN	fatty acid synthase	1876
KMT2A	lysine methyltransferase 2A	1874
HBM	hemoglobin subunit mu	1868
CCNB1	cyclin B1	1867
JAK3	Janus kinase 3	1865
CASR	calcium sensing receptor	1861
CD99	CD99 molecule (Xg blood group)	1861
NEB	nebulin	1858
CX3CL1	C-X3-C motif chemokine ligand 1	1855
TCF4	transcription factor 4	1854
CHRNA7	cholinergic receptor nicotinic alpha 7 subunit	1853
PIN1	peptidylprolyl cis/trans isomerase, NIMA-interacting 1	1850
KCNH2	potassium voltage-gated channel subfamily H member 2	1848
STIM1	stromal interaction molecule 1	1848
AIRE	autoimmune regulator	1842
LIPA	lipase A, lysosomal acid type	1842
FABP4	fatty acid binding protein 4	1837
DRD4	dopamine receptor D4	1834
HRC	histidine rich calcium binding protein	1833
NOTCH3	notch receptor 3	1832
CD46	CD46 molecule	1823
CHEK1	checkpoint kinase 1	1820
VCP	valosin containing protein	1819
AKT2	AKT serine/threonine kinase 2	1818
C9orf72	C9orf72-SMCR8 complex subunit	1816
GBA	glucosylceramidase beta	1816
MMP14	matrix metallopeptidase 14	1810
PKD1	polycystin 1, transient receptor potential channel interacting	1809
YY1	YY1 transcription factor	1801
CPZ	carboxypeptidase Z	1799
CFH	complement factor H	1797
STRAP	serine/threonine kinase receptor associated protein	1796
RYR2	ryanodine receptor 2	1792
PDGFB	platelet derived growth factor subunit B	1790
HSPB1	heat shock protein family B (small) member 1	1788
TLR5	toll like receptor 5	1786
PARVA	parvin alpha	1783
AIF1	allograft inflammatory factor 1	1780
GAST	gastrin	1777
NPM1	nucleophosmin 1	1777
PAX5	paired box 5	1777
CYP2A6	cytochrome P450 family 2 subfamily A member 6	1770
BSG	basigin (Ok blood group)	1768
PMS2	PMS1 homolog 2, mismatch repair system component	1767
AQP2	aquaporin 2	1765
PAX7	paired box 7	1760
GSR	glutathione-disulfide reductase	1759
SERPINE1	serpin family E member 1	1758
TFPI	tissue factor pathway inhibitor	1757
DSE	dermatan sulfate epimerase	1755
IL2RA	interleukin 2 receptor subunit alpha	1755
ID1	inhibitor of DNA binding 1, HLH protein	1754
TMPRSS2	transmembrane serine protease 2	1754
AGO2	argonaute RISC catalytic component 2	1749
NDP	norrin cystine knot growth factor NDP	1748
HDAC6	histone deacetylase 6	1747
HNF1A	HNF1 homeobox A	1746
KISS1	KiSS-1 metastasis suppressor	1746
PTCH1	patched 1	1746
PLG	plasminogen	1743
BCL2L11	BCL2 like 11	1741
C4A	complement C4A (Rodgers blood group)	1739
RAD50	RAD50 double strand break repair protein	1739
CCR6	C-C motif chemokine receptor 6	1737
FAAH	fatty acid amide hydrolase	1736
GATA2	GATA binding protein 2	1736
TTN	titin	1736
OCLN	occludin	1730
LEF1	lymphoid enhancer binding factor 1	1727
VASP	vasodilator stimulated phosphoprotein	1727
LMNA	lamin A/C	1725
DLG4	discs large MAGUK scaffold protein 4	1724
FGF8	fibroblast growth factor 8	1724
FLI1	Fli-1 proto-oncogene, ETS transcription factor	1722
S100A8	S100 calcium binding protein A8	1718
DCX	doublecortin	1717
GCG	glucagon	1714
CA9	carbonic anhydrase 9	1713
PRX	periaxin	1711
AGER	advanced glycosylation end-product specific receptor	1706
TRPV4	transient receptor potential cation channel subfamily V member 4	1704
HBB	hemoglobin subunit beta	1703
SIRT3	sirtuin 3	1701
SLC6A3	solute carrier family 6 member 3	1697
SOX10	SRY-box transcription factor 10	1694
PAX8	paired box 8	1692
FGF1	fibroblast growth factor 1	1691
CD47	CD47 molecule	1684
CD81	CD81 molecule	1682
PAK1	p21 (RAC1) activated kinase 1	1682
PFAS	phosphoribosylformylglycinamidine synthase	1682
PPL	periplakin	1677
AGRP	agouti related neuropeptide	1675
CCR3	C-C motif chemokine receptor 3	1674
NPL	N-acetylneuraminate pyruvate lyase	1674
ILK	integrin linked kinase	1673
GDF15	growth differentiation factor 15	1666
TCF7L2	transcription factor 7 like 2	1665
CAV2	caveolin 2	1664
ORAI1	ORAI calcium release-activated calcium modulator 1	1664
MGP	matrix Gla protein	1663
BAK1	BCL2 antagonist/killer 1	1660
TBX21	T-box transcription factor 21	1660
BRD4	bromodomain containing 4	1659
AMN	amnion associated transmembrane protein	1655
F11	coagulation factor XI	1654
RYR1	ryanodine receptor 1	1653
FOXM1	forkhead box M1	1651
TSLP	thymic stromal lymphopoietin	1650
STAT4	signal transducer and activator of transcription 4	1645
BOK	BCL2 family apoptosis regulator BOK	1644
ATF3	activating transcription factor 3	1643
FSHR	follicle stimulating hormone receptor	1643
DICER1	dicer 1, ribonuclease III	1640
ROS1	ROS proto-oncogene 1, receptor tyrosine kinase	1636
TFAM	transcription factor A, mitochondrial	1629
MEFV	MEFV innate immuity regulator, pyrin	1626
MR1	major histocompatibility complex, class I-related	1625
NACA	nascent polypeptide associated complex subunit alpha	1625
CHUK	component of inhibitor of nuclear factor kappa B kinase complex	1624
ATF2	activating transcription factor 2	1623
EPOR	erythropoietin receptor	1623
MAP1LC3B	microtubule associated protein 1 light chain 3 beta	1621
PLN	phospholamban	1619
C1S	complement C1s	1616
PIGA	phosphatidylinositol glycan anchor biosynthesis class A	1614
CALU	calumenin	1613
ELK1	ETS transcription factor ELK1	1608
DRD3	dopamine receptor D3	1602
MC1R	melanocortin 1 receptor	1599
PTX3	pentraxin 3	1599
NOTCH2	notch receptor 2	1595
CCR1	C-C motif chemokine receptor 1	1594
TUB	TUB bipartite transcription factor	1592
UCN	urocortin	1590
PAX2	paired box 2	1588
CYP11B2	cytochrome P450 family 11 subfamily B member 2	1586
NKX2-5	NK2 homeobox 5	1586
IKBKB	inhibitor of nuclear factor kappa B kinase subunit beta	1576
ADAM10	ADAM metallopeptidase domain 10	1574
JAG1	jagged canonical Notch ligand 1	1571
TLR1	toll like receptor 1	1570
IL27	interleukin 27	1568
RECK	reversion inducing cysteine rich protein with kazal motifs	1566
LGR5	leucine rich repeat containing G protein-coupled receptor 5	1562
IHH	Indian hedgehog signaling molecule	1560
CXCL13	C-X-C motif chemokine ligand 13	1559
ARNTL	aryl hydrocarbon receptor nuclear translocator like	1558
S100A9	S100 calcium binding protein A9	1556
TEK	TEK receptor tyrosine kinase	1554
CDKN2B	cyclin dependent kinase inhibitor 2B	1552
EP300	E1A binding protein p300	1551
NOX1	NADPH oxidase 1	1549
SOST	sclerostin	1545
FBN1	fibrillin 1	1542
CRY1	cryptochrome circadian regulator 1	1541
FABP7	fatty acid binding protein 7	1538
ADAR	adenosine deaminase RNA specific	1536
SP4	Sp4 transcription factor	1531
ADCYAP1	adenylate cyclase activating polypeptide 1	1526
TSPO	translocator protein	1523
IRF7	interferon regulatory factor 7	1522
CTSL	cathepsin L	1521
HIRA	histone cell cycle regulator	1515
TTK	TTK protein kinase	1515
OGG1	8-oxoguanine DNA glycosylase	1514
FGG	fibrinogen gamma chain	1513
MT4	metallothionein 4	1512
CAV3	caveolin 3	1507
PHIP	pleckstrin homology domain interacting protein	1506
DBI	diazepam binding inhibitor, acyl-CoA binding protein	1501
TBK1	TANK binding kinase 1	1499
ALDH1A1	aldehyde dehydrogenase 1 family member A1	1497
LDHA	lactate dehydrogenase A	1497
RAD52	RAD52 homolog, DNA repair protein	1495
NBN	nibrin	1494
CEBPA	CCAAT enhancer binding protein alpha	1493
HNF4A	hepatocyte nuclear factor 4 alpha	1490
TAP1	transporter 1, ATP binding cassette subfamily B member	1490
MFN2	mitofusin 2	1488
NFKB1	nuclear factor kappa B subunit 1	1485
DIABLO	diablo IAP-binding mitochondrial protein	1484
MSTN	myostatin	1484
SUMO1	small ubiquitin like modifier 1	1481
CXCR5	C-X-C motif chemokine receptor 5	1477
ULK1	unc-51 like autophagy activating kinase 1	1477
CCL21	C-C motif chemokine ligand 21	1475
S100A4	S100 calcium binding protein A4	1472
TRAF2	TNF receptor associated factor 2	1472
SRR	serine racemase	1471
CCL17	C-C motif chemokine ligand 17	1469
COL1A2	collagen type I alpha 2 chain	1465
FGA	fibrinogen alpha chain	1464
ROCK1	Rho associated coiled-coil containing protein kinase 1	1463
AURKA	aurora kinase A	1461
SKP2	S-phase kinase associated protein 2	1461
XRCC6	X-ray repair cross complementing 6	1458
GNAS	GNAS complex locus	1457
ZAN	zonadhesin	1457
HPN	hepsin	1451
CYP19A1	cytochrome P450 family 19 subfamily A member 1	1445
CD79A	CD79a molecule	1444
TP73	tumor protein p73	1441
IDH2	isocitrate dehydrogenase (NADP(+)) 2	1439
RS1	retinoschisin 1	1438
HDAC3	histone deacetylase 3	1433
TTL	tubulin tyrosine ligase	1433
CGAS	cyclic GMP-AMP synthase	1431
PTN	pleiotrophin	1427
EIF4EBP1	eukaryotic translation initiation factor 4E binding protein 1	1426
SP6	Sp6 transcription factor	1426
CYP7A1	cytochrome P450 family 7 subfamily A member 1	1425
CYP2C8	cytochrome P450 family 2 subfamily C member 8	1423
AMPH	amphiphysin	1422
GALP	galanin like peptide	1420
PTER	phosphotriesterase related	1419
ID2	inhibitor of DNA binding 2	1418
TNN	tenascin N	1414
TGFBR1	transforming growth factor beta receptor 1	1411
LRP1	LDL receptor related protein 1	1409
CSF1R	colony stimulating factor 1 receptor	1407
OLIG2	oligodendrocyte transcription factor 2	1407
ETV6	ETS variant transcription factor 6	1406
ABCC2	ATP binding cassette subfamily C member 2	1401
PTPN6	protein tyrosine phosphatase non-receptor type 6	1400
NRF1	nuclear respiratory factor 1	1399
OPA1	OPA1 mitochondrial dynamin like GTPase	1397
PRKDC	protein kinase, DNA-activated, catalytic subunit	1391
MYOD1	myogenic differentiation 1	1390
SMN1	survival of motor neuron 1, telomeric	1390
PIM1	Pim-1 proto-oncogene, serine/threonine kinase	1384
NUMB	NUMB endocytic adaptor protein	1383
NGFR	nerve growth factor receptor	1378
IRF4	interferon regulatory factor 4	1377
PLAT	plasminogen activator, tissue type	1377
SKP1	S-phase kinase associated protein 1	1376
HMGA2	high mobility group AT-hook 2	1372
XK	X-linked Kx blood group	1372
WEE1	WEE1 G2 checkpoint kinase	1369
PTHLH	parathyroid hormone like hormone	1366
B2M	beta-2-microglobulin	1363
NPC1	NPC intracellular cholesterol transporter 1	1362
RELB	RELB proto-oncogene, NF-kB subunit	1360
XPA	XPA, DNA damage recognition and repair factor	1358
XPC	XPC complex subunit, DNA damage recognition and repair factor	1356
MMP12	matrix metallopeptidase 12	1355
DTNB	dystrobrevin beta	1351
MYF5	myogenic factor 5	1348
UCP3	uncoupling protein 3	1347
ABCG1	ATP binding cassette subfamily G member 1	1336
RUNX3	RUNX family transcription factor 3	1335
APEX1	apurinic/apyrimidinic endodeoxyribonuclease 1	1334
FGF7	fibroblast growth factor 7	1334
IL17F	interleukin 17F	1334
IL1A	interleukin 1 alpha	1334
MCM2	minichromosome maintenance complex component 2	1331
MNT	MAX network transcriptional repressor	1331
NMU	neuromedin U	1331
FOSB	FosB proto-oncogene, AP-1 transcription factor subunit	1330
FOXA2	forkhead box A2	1326
FAH	fumarylacetoacetate hydrolase	1325
MME	membrane metalloendopeptidase	1324
CDC25C	cell division cycle 25C	1322
LRP5	LDL receptor related protein 5	1316
PMP22	peripheral myelin protein 22	1315
DLK1	delta like non-canonical Notch ligand 1	1314
TNFAIP3	TNF alpha induced protein 3	1309
SDHB	succinate dehydrogenase complex iron sulfur subunit B	1304
GJA1	gap junction protein alpha 1	1302
EED	embryonic ectoderm development	1300
GRK2	G protein-coupled receptor kinase 2	1300
STAT5A	signal transducer and activator of transcription 5A	1300
KLRK1	killer cell lectin like receptor K1	1298
IFNL3	interferon lambda 3	1296
NAPA	NSF attachment protein alpha	1294
SP7	Sp7 transcription factor	1294
NEDD4	NEDD4 E3 ubiquitin protein ligase	1291
IGFBP5	insulin like growth factor binding protein 5	1290
CDC20	cell division cycle 20	1289
CHI3L1	chitinase 3 like 1	1287
SARAF	store-operated calcium entry associated regulatory factor	1287
MEF2C	myocyte enhancer factor 2C	1286
FN1	fibronectin 1	1285
NMB	neuromedin B	1284
RIPK1	receptor interacting serine/threonine kinase 1	1283
IL1RL1	interleukin 1 receptor like 1	1282
CTSK	cathepsin K	1280
JUND	JunD proto-oncogene, AP-1 transcription factor subunit	1280
SCN1A	sodium voltage-gated channel alpha subunit 1	1280
BAP1	BRCA1 associated protein 1	1279
SMARCA4	SWI/SNF related, matrix associated, actin dependent regulator of chromatin, subfamily a, member 4	1279
RDX	radixin	1276
MAVS	mitochondrial antiviral signaling protein	1273
CCL19	C-C motif chemokine ligand 19	1272
IAPP	islet amyloid polypeptide	1272
ISG15	ISG15 ubiquitin like modifier	1270
GLI2	GLI family zinc finger 2	1269
SDC1	syndecan 1	1269
TRPM8	transient receptor potential cation channel subfamily M member 8	1268
AICDA	activation induced cytidine deaminase	1267
VKORC1	vitamin K epoxide reductase complex subunit 1	1262
CYP11A1	cytochrome P450 family 11 subfamily A member 1	1261
CALB2	calbindin 2	1259
CXCR1	C-X-C motif chemokine receptor 1	1259
POSTN	periostin	1259
STAT2	signal transducer and activator of transcription 2	1259
CCL22	C-C motif chemokine ligand 22	1255
RIPK3	receptor interacting serine/threonine kinase 3	1254
NRP1	neuropilin 1	1250
NOG	noggin	1247
CXCL11	C-X-C motif chemokine ligand 11	1246
CYP17A1	cytochrome P450 family 17 subfamily A member 1	1246
OGT	O-linked N-acetylglucosamine (GlcNAc) transferase	1246
HGD	homogentisate 1,2-dioxygenase	1245
SHC1	SHC adaptor protein 1	1245
FOLH1	folate hydrolase 1	1243
SCX	scleraxis bHLH transcription factor	1241
PTPN1	protein tyrosine phosphatase non-receptor type 1	1240
PRKCA	protein kinase C alpha	1237
ATP7B	ATPase copper transporting beta	1232
MEST	mesoderm specific transcript	1232
NR4A1	nuclear receptor subfamily 4 group A member 1	1232
MYOG	myogenin	1228
TLR8	toll like receptor 8	1228
ZEB2	zinc finger E-box binding homeobox 2	1227
P2RX7	purinergic receptor P2X 7	1225
BNIP3	BCL2 interacting protein 3	1223
ME2	malic enzyme 2	1223
SGK1	serum/glucocorticoid regulated kinase 1	1220
CLPP	caseinolytic mitochondrial matrix peptidase proteolytic subunit	1215
RASSF1	Ras association domain family member 1	1212
ERCC2	ERCC excision repair 2, TFIIH core complex helicase subunit	1209
WRN	WRN RecQ like helicase	1207
FHIT	fragile histidine triad diadenosine triphosphatase	1206
GCK	glucokinase	1205
INSR	insulin receptor	1205
PNN	pinin, desmosome associated protein	1205
CCND2	cyclin D2	1204
FLG	filaggrin	1201
LTF	lactotransferrin	1200
PRC1	protein regulator of cytokinesis 1	1200
GNS	glucosamine (N-acetyl)-6-sulfatase	1199
CD48	CD48 molecule	1198
RBP4	retinol binding protein 4	1196
DDX58	DExD/H-box helicase 58	1195
TXNIP	thioredoxin interacting protein	1195
OGA	O-GlcNAcase	1193
PTPRC	protein tyrosine phosphatase receptor type C	1193
TNFSF13B	TNF superfamily member 13b	1193
FOXA1	forkhead box A1	1192
COL3A1	collagen type III alpha 1 chain	1191
CXCL5	C-X-C motif chemokine ligand 5	1191
GH1	growth hormone 1	1191
DMP1	dentin matrix acidic phosphoprotein 1	1187
HMGCR	3-hydroxy-3-methylglutaryl-CoA reductase	1186
STAT5B	signal transducer and activator of transcription 5B	1183
IKBKE	inhibitor of nuclear factor kappa B kinase subunit epsilon	1182
SMARCB1	SWI/SNF related, matrix associated, actin dependent regulator of chromatin, subfamily b, member 1	1180
MGA	MAX dimerization protein MGA	1176
TARDBP	TAR DNA binding protein	1176
IGFBP4	insulin like growth factor binding protein 4	1173
CD58	CD58 molecule	1172
TOP1	DNA topoisomerase I	1169
TRPC6	transient receptor potential cation channel subfamily C member 6	1169
DUSP1	dual specificity phosphatase 1	1164
IDO1	indoleamine 2,3-dioxygenase 1	1164
TYK2	tyrosine kinase 2	1164
IRAK1	interleukin 1 receptor associated kinase 1	1161
ATRX	ATRX chromatin remodeler	1155
AURKB	aurora kinase B	1155
EPHA2	EPH receptor A2	1151
LHB	luteinizing hormone subunit beta	1151
MCU	mitochondrial calcium uniporter	1149
TNFRSF1A	TNF receptor superfamily member 1A	1148
HNF1B	HNF1 homeobox B	1146
NOD1	nucleotide binding oligomerization domain containing 1	1146
FGF4	fibroblast growth factor 4	1143
FGF10	fibroblast growth factor 10	1140
OPTN	optineurin	1140
PARK7	Parkinsonism associated deglycase	1140
NONO	non-POU domain containing octamer binding	1139
ACTB	actin beta	1136
HDAC4	histone deacetylase 4	1133
PKD2	polycystin 2, transient receptor potential cation channel	1133
ACAN	aggrecan	1132
IL6ST	interleukin 6 cytokine family signal transducer	1129
CFB	complement factor B	1127
AQP3	aquaporin 3 (Gill blood group)	1125
P2RY12	purinergic receptor P2Y12	1125
NR1H3	nuclear receptor subfamily 1 group H member 3	1123
CDC25A	cell division cycle 25A	1120
LAMP2	lysosomal associated membrane protein 2	1119
IL4R	interleukin 4 receptor	1117
MATK	megakaryocyte-associated tyrosine kinase	1117
TPMT	thiopurine S-methyltransferase	1117
BMP6	bone morphogenetic protein 6	1116
DHPS	deoxyhypusine synthase	1116
FBXW7	F-box and WD repeat domain containing 7	1116
EML4	EMAP like 4	1115
SLC26A4	solute carrier family 26 member 4	1112
KEL	Kell metallo-endopeptidase (Kell blood group)	1111
LAG3	lymphocyte activating 3	1111
HLA-DQA1	major histocompatibility complex, class II, DQ alpha 1	1110
CD52	CD52 molecule	1109
IL23R	interleukin 23 receptor	1109
MSX1	msh homeobox 1	1109
PTPN22	protein tyrosine phosphatase non-receptor type 22	1109
ARID1A	AT-rich interaction domain 1A	1106
LSR	lipolysis stimulated lipoprotein receptor	1106
CTH	cystathionine gamma-lyase	1101
NME1	NME/NM23 nucleoside diphosphate kinase 1	1100
PSEN2	presenilin 2	1099
CDK9	cyclin dependent kinase 9	1095
CGN	cingulin	1095
SLCO1B1	solute carrier organic anion transporter family member 1B1	1095
TFF1	trefoil factor 1	1093
BMPR2	bone morphogenetic protein receptor type 2	1092
IFNAR1	interferon alpha and beta receptor subunit 1	1092
OPRM1	opioid receptor mu 1	1092
GHSR	growth hormone secretagogue receptor	1091
PRKCD	protein kinase C delta	1091
TFEB	transcription factor EB	1091
DROSHA	drosha ribonuclease III	1090
NPR1	natriuretic peptide receptor 1	1090
PRLR	prolactin receptor	1089
AREG	amphiregulin	1088
CFLAR	CASP8 and FADD like apoptosis regulator	1088
GP5	glycoprotein V platelet	1086
LRP6	LDL receptor related protein 6	1085
TGFBR2	transforming growth factor beta receptor 2	1085
VCL	vinculin	1085
ABCC1	ATP binding cassette subfamily C member 1	1084
AXIN2	axin 2	1084
DNM1L	dynamin 1 like	1084
ABCC8	ATP binding cassette subfamily C member 8	1083
BIK	BCL2 interacting killer	1082
CDR1	cerebellar degeneration related protein 1	1081
GRM5	glutamate metabotropic receptor 5	1080
ADAMTS5	ADAM metallopeptidase with thrombospondin type 1 motif 5	1078
BUB1	BUB1 mitotic checkpoint serine/threonine kinase	1076
C1R	complement C1r	1073
APOBEC3G	apolipoprotein B mRNA editing enzyme catalytic subunit 3G	1072
CLDN1	claudin 1	1072
GLI3	GLI family zinc finger 3	1072
PDCL	phosducin like	1072
BLK	BLK proto-oncogene, Src family tyrosine kinase	1070
EWSR1	EWS RNA binding protein 1	1067
ALAD	aminolevulinate dehydratase	1062
CRY2	cryptochrome circadian regulator 2	1061
PDPN	podoplanin	1060
OXT	oxytocin/neurophysin I prepropeptide	1058
PDGFA	platelet derived growth factor subunit A	1056
NPPB	natriuretic peptide B	1054
PXN	paxillin	1054
ADIPOR1	adiponectin receptor 1	1053
SYP	synaptophysin	1052
GATA6	GATA binding protein 6	1050
GCLC	glutamate-cysteine ligase catalytic subunit	1050
WNT4	Wnt family member 4	1046
RETN	resistin	1042
TIA1	TIA1 cytotoxic granule associated RNA binding protein	1041
PURA	purine rich element binding protein A	1040
SIRT2	sirtuin 2	1039
SSTR2	somatostatin receptor 2	1039
RORC	RAR related orphan receptor C	1036
IFIH1	interferon induced with helicase C domain 1	1033
MUC16	mucin 16, cell surface associated	1031
DLL4	delta like canonical Notch ligand 4	1029
ROCK2	Rho associated coiled-coil containing protein kinase 2	1029
TRPC1	transient receptor potential cation channel subfamily C member 1	1029
TAL1	TAL bHLH transcription factor 1, erythroid differentiation factor	1028
NR3C1	nuclear receptor subfamily 3 group C member 1	1022
MED1	mediator complex subunit 1	1019
MN1	MN1 proto-oncogene, transcriptional regulator	1019
PITX2	paired like homeodomain 2	1017
CYP27B1	cytochrome P450 family 27 subfamily B member 1	1016
ARF1	ADP ribosylation factor 1	1015
IVL	involucrin	1015
ESR2	estrogen receptor 2	1013
WNT3	Wnt family member 3	1012
PNMT	phenylethanolamine N-methyltransferase	1011
ASCL1	achaete-scute family bHLH transcription factor 1	1010
PGM1	phosphoglucomutase 1	1010
ARF6	ADP ribosylation factor 6	1008
SFRP1	secreted frizzled related protein 1	1008
SPI1	Spi-1 proto-oncogene	1007
ITK	IL2 inducible T cell kinase	1006
MYH7	myosin heavy chain 7	1003
A2M	alpha-2-macroglobulin	1002
OCM	oncomodulin	1002
TET1	tet methylcytosine dioxygenase 1	1001
IL7R	interleukin 7 receptor	1000
NMI	N-myc and STAT interactor	998
CALR	calreticulin	997
MUC4	mucin 4, cell surface associated	995
VEGFD	vascular endothelial growth factor D	993
DGAT1	diacylglycerol O-acyltransferase 1	992
GPER1	G protein-coupled estrogen receptor 1	991
NR4A2	nuclear receptor subfamily 4 group A member 2	991
OTX2	orthodenticle homeobox 2	991
TREM2	triggering receptor expressed on myeloid cells 2	990
UMOD	uromodulin	990
GPX4	glutathione peroxidase 4	988
RICTOR	RPTOR independent companion of MTOR complex 2	985
RO60	Ro60, Y RNA binding protein	985
AGL	amylo-alpha-1, 6-glucosidase, 4-alpha-glucanotransferase	984
CKAP4	cytoskeleton associated protein 4	984
ANGPT1	angiopoietin 1	982
TAP2	transporter 2, ATP binding cassette subfamily B member	982
EGR2	early growth response 2	981
SPHK1	sphingosine kinase 1	981
GNRHR	gonadotropin releasing hormone receptor	980
SNN	stannin	979
HLF	HLF transcription factor, PAR bZIP family member	978
SMN2	survival of motor neuron 2, centromeric	975
GDF9	growth differentiation factor 9	974
SCAI	suppressor of cancer cell invasion	972
HCK	HCK proto-oncogene, Src family tyrosine kinase	969
NAMPT	nicotinamide phosphoribosyltransferase	968
PROX1	prospero homeobox 1	968
CTSG	cathepsin G	967
CYP24A1	cytochrome P450 family 24 subfamily A member 1	966
NEDD8	NEDD8 ubiquitin like modifier	966
FGFR4	fibroblast growth factor receptor 4	964
PRDM1	PR/SET domain 1	960
HRG	histidine rich glycoprotein	956
AIM2	absent in melanoma 2	954
MARCKS	myristoylated alanine rich protein kinase C substrate	954
MUC5B	mucin 5B, oligomeric mucus/gel-forming	954
DISC1	DISC1 scaffold protein	952
CIITA	class II major histocompatibility complex transactivator	951
CASP7	caspase 7	950
SOS1	SOS Ras/Rac guanine nucleotide exchange factor 1	948
RGR	retinal G protein coupled receptor	947
RHOB	ras homolog family member B	947
TIMELESS	timeless circadian regulator	947
CDH2	cadherin 2	946
OLR1	oxidized low density lipoprotein receptor 1	946
XRCC5	X-ray repair cross complementing 5	944
CDR2	cerebellar degeneration related protein 2	943
AQP5	aquaporin 5	942
PDCD4	programmed cell death 4	942
TPH2	tryptophan hydroxylase 2	942
MLANA	melan-A	941
PGK1	phosphoglycerate kinase 1	941
SLC5A2	solute carrier family 5 member 2	941
FANCD2	FA complementation group D2	938
GADD45A	growth arrest and DNA damage inducible alpha	938
HAS2	hyaluronan synthase 2	938
SEMA3A	semaphorin 3A	937
CDC6	cell division cycle 6	936
TLR6	toll like receptor 6	935
HLA-E	major histocompatibility complex, class I, E	933
LBR	lamin B receptor	933
NAGA	alpha-N-acetylgalactosaminidase	933
RP1	RP1 axonemal microtubule associated	933
IL2RG	interleukin 2 receptor subunit gamma	929
TOP2A	DNA topoisomerase II alpha	926
ARSB	arylsulfatase B	925
YBX1	Y-box binding protein 1	925
IL12B	interleukin 12B	924
ISL1	ISL LIM homeobox 1	924
HCRT	hypocretin neuropeptide precursor	921
MLKL	mixed lineage kinase domain like pseudokinase	921
MX2	MX dynamin like GTPase 2	921
VAV1	vav guanine nucleotide exchange factor 1	921
ADAMTS4	ADAM metallopeptidase with thrombospondin type 1 motif 4	919
IL1R1	interleukin 1 receptor type 1	919
ELN	elastin	916
TFF3	trefoil factor 3	912
ASXL1	ASXL transcriptional regulator 1	911
HDX	highly divergent homeobox	909
CYBA	cytochrome b-245 alpha chain	908
ATF1	activating transcription factor 1	907
TFE3	transcription factor binding to IGHM enhancer 3	905
CACNA1A	calcium voltage-gated channel subunit alpha1 A	904
GP2	glycoprotein 2	904
LYVE1	lymphatic vessel endothelial hyaluronan receptor 1	903
MSX2	msh homeobox 2	902
ARAF	A-Raf proto-oncogene, serine/threonine kinase	900
HBA2	hemoglobin subunit alpha 2	900
ANGPTL4	angiopoietin like 4	899
ATP7A	ATPase copper transporting alpha	899
HAVCR1	hepatitis A virus cellular receptor 1	899
HSPA8	heat shock protein family A (Hsp70) member 8	897
MAP3K1	mitogen-activated protein kinase kinase kinase 1	897
TRPC3	transient receptor potential cation channel subfamily C member 3	895
CENPA	centromere protein A	894
CREM	cAMP responsive element modulator	893
OXTR	oxytocin receptor	893
HOXA9	homeobox A9	891
NME2	NME/NM23 nucleoside diphosphate kinase 2	891
ERN1	endoplasmic reticulum to nucleus signaling 1	890
GPC3	glypican 3	890
SOD3	superoxide dismutase 3	889
MBL2	mannose binding lectin 2	888
PBX1	PBX homeobox 1	886
IL16	interleukin 16	884
KCNE1	potassium voltage-gated channel subfamily E regulatory subunit 1	884
UGT2B7	UDP glucuronosyltransferase family 2 member B7	884
MUC6	mucin 6, oligomeric mucus/gel-forming	883
MST1	macrophage stimulating 1	882
RPE65	retinoid isomerohydrolase RPE65	882
BMF	Bcl2 modifying factor	881
TNFRSF10B	TNF receptor superfamily member 10b	880
DEFB4A	defensin beta 4A	879
KDM1A	lysine demethylase 1A	879
RHOC	ras homolog family member C	879
SCAP	SREBF chaperone	878
ADRB2	adrenoceptor beta 2	877
PDGFRB	platelet derived growth factor receptor beta	876
ID3	inhibitor of DNA binding 3, HLH protein	875
KCNJ11	potassium inwardly rectifying channel subfamily J member 11	875
SHF	Src homology 2 domain containing F	875
FOXL2	forkhead box L2	874
PNPLA3	patatin like phospholipase domain containing 3	874
CACNA1C	calcium voltage-gated channel subunit alpha1 C	873
CDKN1C	cyclin dependent kinase inhibitor 1C	872
BGN	biglycan	871
SDHD	succinate dehydrogenase complex subunit D	870
CD74	CD74 molecule	869
REG3A	regenerating family member 3 alpha	869
NCAM1	neural cell adhesion molecule 1	867
CCL7	C-C motif chemokine ligand 7	865
IGF2R	insulin like growth factor 2 receptor	865
MSRA	methionine sulfoxide reductase A	865
RACK1	receptor for activated C kinase 1	863
SMAD5	SMAD family member 5	863
TREM1	triggering receptor expressed on myeloid cells 1	863
GATC	glutamyl-tRNA amidotransferase subunit C	861
KIZ	kizuna centrosomal protein	860
KLF2	Kruppel like factor 2	860
XRCC3	X-ray repair cross complementing 3	860
POLG	DNA polymerase gamma, catalytic subunit	859
SIRT6	sirtuin 6	859
DERA	deoxyribose-phosphate aldolase	858
RBPJ	recombination signal binding protein for immunoglobulin kappa J region	858
ABCA4	ATP binding cassette subfamily A member 4	857
HAVCR2	hepatitis A virus cellular receptor 2	856
TRPM2	transient receptor potential cation channel subfamily M member 2	856
FNDC5	fibronectin type III domain containing 5	853
SRMS	src-related kinase lacking C-terminal regulatory tyrosine and N-terminal myristylation sites	853
ATG12	autophagy related 12	851
GAS6	growth arrest specific 6	851
SF3B1	splicing factor 3b subunit 1	851
CD200	CD200 molecule	850
UBE3A	ubiquitin protein ligase E3A	849
PALB2	partner and localizer of BRCA2	848
TGFB2	transforming growth factor beta 2	848
CYP27A1	cytochrome P450 family 27 subfamily A member 1	847
MCAM	melanoma cell adhesion molecule	847
IKZF1	IKAROS family zinc finger 1	844
IBSP	integrin binding sialoprotein	843
CYC1	cytochrome c1	842
LGALS3	galectin 3	842
STING1	stimulator of interferon response cGAMP interactor 1	842
ATP2A2	ATPase sarcoplasmic/endoplasmic reticulum Ca2+ transporting 2	841
CTSA	cathepsin A	840
ACCS	1-aminocyclopropane-1-carboxylate synthase homolog (inactive)	839
ADIPOR2	adiponectin receptor 2	839
TBX5	T-box transcription factor 5	839
SELE	selectin E	837
UNK	unk zinc finger	837
GCAT	glycine C-acetyltransferase	836
MKI67	marker of proliferation Ki-67	836
PDE5A	phosphodiesterase 5A	836
IL25	interleukin 25	834
AGO1	argonaute RISC component 1	832
HSPA5	heat shock protein family A (Hsp70) member 5	832
NFE2	nuclear factor, erythroid 2	831
SDHA	succinate dehydrogenase complex flavoprotein subunit A	831
SLPI	secretory leukocyte peptidase inhibitor	831
MCAT	malonyl-CoA-acyl carrier protein transacylase	830
BBC3	BCL2 binding component 3	827
NAT1	N-acetyltransferase 1	827
CRHR1	corticotropin releasing hormone receptor 1	824
CNR1	cannabinoid receptor 1	822
ABCB11	ATP binding cassette subfamily B member 11	821
AKT3	AKT serine/threonine kinase 3	821
ARX	aristaless related homeobox	821
FCGR3B	Fc fragment of IgG receptor IIIb	820
KCNQ2	potassium voltage-gated channel subfamily Q member 2	820
APRT	adenine phosphoribosyltransferase	815
TYRP1	tyrosinase related protein 1	815
FGF19	fibroblast growth factor 19	814
SLC6A2	solute carrier family 6 member 2	814
DSG3	desmoglein 3	813
NEUROD1	neuronal differentiation 1	813
VAMP2	vesicle associated membrane protein 2	812
RHOD	ras homolog family member D	811
SOX17	SRY-box transcription factor 17	809
ARSA	arylsulfatase A	808
SNAI2	snail family transcriptional repressor 2	805
AUH	AU RNA binding methylglutaconyl-CoA hydratase	803
MALT1	MALT1 paracaspase	803
PSAP	prosaposin	803
RGN	regucalcin	803
CUL1	cullin 1	802
ELAVL1	ELAV like RNA binding protein 1	802
ACP5	acid phosphatase 5, tartrate resistant	801
ITPR1	inositol 1,4,5-trisphosphate receptor type 1	801
RAC2	Rac family small GTPase 2	801
CCNE1	cyclin E1	799
RHEB	Ras homolog, mTORC1 binding	799
SCGB1A1	secretoglobin family 1A member 1	799
MT3	metallothionein 3	798
CALB1	calbindin 1	796
SLK	STE20 like kinase	796
DAXX	death domain associated protein	795
MERTK	MER proto-oncogene, tyrosine kinase	795
APLN	apelin	794
EEF2	eukaryotic translation elongation factor 2	794
PRKCE	protein kinase C epsilon	794
MFF	mitochondrial fission factor	793
EOMES	eomesodermin	791
TP53BP1	tumor protein p53 binding protein 1	791
RIF1	replication timing regulatory factor 1	790
TCF3	transcription factor 3	790
MYH9	myosin heavy chain 9	789
EHF	ETS homologous factor	788
ABCG5	ATP binding cassette subfamily G member 5	786
ITGAM	integrin subunit alpha M	786
PYCARD	PYD and CARD domain containing	786
TUBB3	tubulin beta 3 class III	783
NKX2-1	NK2 homeobox 1	782
COPA	COPI coat complex subunit alpha	781
VDAC1	voltage dependent anion channel 1	781
COCH	cochlin	780
NR5A1	nuclear receptor subfamily 5 group A member 1	780
PPARA	peroxisome proliferator activated receptor alpha	779
APOA5	apolipoprotein A5	778
CCN1	cellular communication network factor 1	778
FPR2	formyl peptide receptor 2	777
KHK	ketohexokinase	776
FDPS	farnesyl diphosphate synthase	775
TRPM7	transient receptor potential cation channel subfamily M member 7	774
CCNY	cyclin Y	773
EXO1	exonuclease 1	772
DMRT1	doublesex and mab-3 related transcription factor 1	771
CLN3	CLN3 lysosomal/endosomal transmembrane protein, battenin	769
DSPP	dentin sialophosphoprotein	768
HDAC5	histone deacetylase 5	768
TRAF3	TNF receptor associated factor 3	768
BMP15	bone morphogenetic protein 15	767
INVS	inversin	766
LIFR	LIF receptor subunit alpha	765
ETS2	ETS proto-oncogene 2, transcription factor	764
FABP3	fatty acid binding protein 3	763
CCND3	cyclin D3	762
HLA-DPB1	major histocompatibility complex, class II, DP beta 1	761
IRF8	interferon regulatory factor 8	761
DUT	deoxyuridine triphosphatase	760
PTGES	prostaglandin E synthase	760
ATG16L1	autophagy related 16 like 1	759
DCK	deoxycytidine kinase	758
ZP3	zona pellucida glycoprotein 3	757
CPT1A	carnitine palmitoyltransferase 1A	756
IRF5	interferon regulatory factor 5	755
FEN1	flap structure-specific endonuclease 1	752
L1CAM	L1 cell adhesion molecule	752
TSG101	tumor susceptibility 101	752
MTRR	5-methyltetrahydrofolate-homocysteine methyltransferase reductase	751
AHSG	alpha 2-HS glycoprotein	749
XRCC4	X-ray repair cross complementing 4	749
SERPINA1	serpin family A member 1	746
FKBP5	FKBP prolyl isomerase 5	745
BMPR1A	bone morphogenetic protein receptor type 1A	743
CD1C	CD1c molecule	743
FABP5	fatty acid binding protein 5	743
BCL3	BCL3 transcription coactivator	742
SREBF2	sterol regulatory element binding transcription factor 2	742
RPA1	replication protein A1	741
NCOA1	nuclear receptor coactivator 1	740
RRM1	ribonucleotide reductase catalytic subunit M1	740
NPHS2	NPHS2 stomatin family member, podocin	739
ANO1	anoctamin 1	738
PLD1	phospholipase D1	738
FABP1	fatty acid binding protein 1	736
COP1	COP1 E3 ubiquitin ligase	735
CYP11B1	cytochrome P450 family 11 subfamily B member 1	735
ALPL	alkaline phosphatase, biomineralization associated	734
CEBPB	CCAAT enhancer binding protein beta	734
NPB	neuropeptide B	733
CXCL16	C-X-C motif chemokine ligand 16	732
PDK4	pyruvate dehydrogenase kinase 4	732
SLC9A3	solute carrier family 9 member A3	732
LTK	leukocyte receptor tyrosine kinase	731
CHGA	chromogranin A	730
HK1	hexokinase 1	730
RP2	RP2 activator of ARL3 GTPase	730
BAG1	BAG cochaperone 1	729
LIPC	lipase C, hepatic type	729
HTR2A	5-hydroxytryptamine receptor 2A	727
PDCL2	phosducin like 2	727
PRMT1	protein arginine methyltransferase 1	726
TNFRSF10A	TNF receptor superfamily member 10a	726
MYH11	myosin heavy chain 11	725
ENDOU	endonuclease, poly(U) specific	724
EPHB4	EPH receptor B4	723
HOXA10	homeobox A10	723
PPCS	phosphopantothenoylcysteine synthetase	723
RPS6	ribosomal protein S6	723
ANXA1	annexin A1	722
GDF5	growth differentiation factor 5	722
POMP	proteasome maturation protein	722
NTRK2	neurotrophic receptor tyrosine kinase 2	721
MDK	midkine	720
EPHB2	EPH receptor B2	719
VCAN	versican	719
ABCC4	ATP binding cassette subfamily C member 4	718
GRPR	gastrin releasing peptide receptor	717
PTGER4	prostaglandin E receptor 4	717
ANXA2	annexin A2	716
DLX5	distal-less homeobox 5	716
MAGEA3	MAGE family member A3	716
PMEL	premelanosome protein	716
LORICRIN	loricrin cornified envelope precursor protein	715
MAP2K2	mitogen-activated protein kinase kinase 2	714
SLC5A1	solute carrier family 5 member 1	712
AOX1	aldehyde oxidase 1	711
CASP1	caspase 1	711
CUL3	cullin 3	710
DHH	desert hedgehog signaling molecule	710
SRSF2	serine and arginine rich splicing factor 2	709
DLG1	discs large MAGUK scaffold protein 1	708
KISS1R	KISS1 receptor	708
TPH1	tryptophan hydroxylase 1	708
E2F4	E2F transcription factor 4	707
NTRK1	neurotrophic receptor tyrosine kinase 1	706
FOXP1	forkhead box P1	705
USF1	upstream transcription factor 1	703
ATXN3	ataxin 3	702
CD70	CD70 molecule	702
APOL1	apolipoprotein L1	701
BCL10	BCL10 immune signaling adaptor	700
LGI1	leucine rich glioma inactivated 1	700
CEACAM1	CEA cell adhesion molecule 1	699
POU2F1	POU class 2 homeobox 1	699
EVL	Enah/Vasp-like	697
MRAS	muscle RAS oncogene homolog	697
RTN4	reticulon 4	697
SULT1A1	sulfotransferase family 1A member 1	697
ACVRL1	activin A receptor like type 1	696
EN2	engrailed homeobox 2	695
RAD1	RAD1 checkpoint DNA exonuclease	694
CTSB	cathepsin B	692
PKM	pyruvate kinase M1/2	692
UGT1A9	UDP glucuronosyltransferase family 1 member A9	692
IRAK4	interleukin 1 receptor associated kinase 4	691
S1PR1	sphingosine-1-phosphate receptor 1	691
EN1	engrailed homeobox 1	690
PLP1	proteolipid protein 1	690
KRT20	keratin 20	689
HTRA1	HtrA serine peptidase 1	688
XDH	xanthine dehydrogenase	687
CYLD	CYLD lysine 63 deubiquitinase	685
MFN1	mitofusin 1	685
NOTCH4	notch receptor 4	685
DRD1	dopamine receptor D1	684
MAFA	MAF bZIP transcription factor A	684
SNRPN	small nuclear ribonucleoprotein polypeptide N	683
DSG1	desmoglein 1	682
ITGB3	integrin subunit beta 3	682
POT1	protection of telomeres 1	682
EEA1	early endosome antigen 1	681
SLC18A2	solute carrier family 18 member A2	681
WAS	WASP actin nucleation promoting factor	680
MMP10	matrix metallopeptidase 10	678
MUTYH	mutY DNA glycosylase	678
PDE4D	phosphodiesterase 4D	676
ADK	adenosine kinase	675
MDM4	MDM4 regulator of p53	674
NLRC4	NLR family CARD domain containing 4	671
LATS1	large tumor suppressor kinase 1	670
TYMS	thymidylate synthetase	670
CISH	cytokine inducible SH2 containing protein	669
OMD	osteomodulin	669
S100A12	S100 calcium binding protein A12	669
MAPK3	mitogen-activated protein kinase 3	668
SPINK1	serine peptidase inhibitor Kazal type 1	668
KCNMA1	potassium calcium-activated channel subfamily M alpha 1	667
RAB27A	RAB27A, member RAS oncogene family	667
WLS	Wnt ligand secretion mediator	667
TK1	thymidine kinase 1	666
TRO	trophinin	666
ECE1	endothelin converting enzyme 1	664
EPHA4	EPH receptor A4	664
GCLM	glutamate-cysteine ligase modifier subunit	664
CRX	cone-rod homeobox	663
CYP21A2	cytochrome P450 family 21 subfamily A member 2	663
SOX4	SRY-box transcription factor 4	663
ARG2	arginase 2	662
HCN4	hyperpolarization activated cyclic nucleotide gated potassium channel 4	662
SALL4	spalt like transcription factor 4	661
ABCG8	ATP binding cassette subfamily G member 8	659
CDK7	cyclin dependent kinase 7	658
PHEX	phosphate regulating endopeptidase homolog X-linked	658
CNR2	cannabinoid receptor 2	657
CTNNA1	catenin alpha 1	657
DDB1	damage specific DNA binding protein 1	657
FGF3	fibroblast growth factor 3	656
PMAIP1	phorbol-12-myristate-13-acetate-induced protein 1	656
TNR	tenascin R	656
GALC	galactosylceramidase	655
DYRK1A	dual specificity tyrosine phosphorylation regulated kinase 1A	654
IL17RA	interleukin 17 receptor A	654
NCOR1	nuclear receptor corepressor 1	654
PRKAR1A	protein kinase cAMP-dependent type I regulatory subunit alpha	654
RGS4	regulator of G protein signaling 4	654
KIF11	kinesin family member 11	652
GPX3	glutathione peroxidase 3	651
KLF5	Kruppel like factor 5	651
ERH	ERH mRNA splicing and mitosis factor	648
FAT1	FAT atypical cadherin 1	648
NTN1	netrin 1	647
SFRP2	secreted frizzled related protein 2	647
SUZ12	SUZ12 polycomb repressive complex 2 subunit	647
AGTR1	angiotensin II receptor type 1	646
E2F3	E2F transcription factor 3	646
TRPV6	transient receptor potential cation channel subfamily V member 6	646
ATOH1	atonal bHLH transcription factor 1	645
FBXO32	F-box protein 32	643
RPIA	ribose 5-phosphate isomerase A	643
SELP	selectin P	643
SLC2A3	solute carrier family 2 member 3	643
SCN9A	sodium voltage-gated channel alpha subunit 9	642
FOXP2	forkhead box P2	641
LIMK1	LIM domain kinase 1	641
MICB	MHC class I polypeptide-related sequence B	639
SOCS2	suppressor of cytokine signaling 2	639
VEGFB	vascular endothelial growth factor B	639
PRMT5	protein arginine methyltransferase 5	638
FGF9	fibroblast growth factor 9	636
GLO1	glyoxalase I	636
MSH3	mutS homolog 3	636
MAP3K5	mitogen-activated protein kinase kinase kinase 5	635
ME3	malic enzyme 3	634
SUMO2	small ubiquitin like modifier 2	633
ASPN	asporin	632
DIO2	iodothyronine deiodinase 2	630
ENO1	enolase 1	630
PHOX2B	paired like homeobox 2B	630
STC1	stanniocalcin 1	630
MUL1	mitochondrial E3 ubiquitin protein ligase 1	629
PGM3	phosphoglucomutase 3	628
SCN2A	sodium voltage-gated channel alpha subunit 2	628
MADCAM1	mucosal vascular addressin cell adhesion molecule 1	627
SHB	SH2 domain containing adaptor protein B	627
HCN2	hyperpolarization activated cyclic nucleotide gated potassium and sodium channel 2	626
SAA1	serum amyloid A1	626
AGPS	alkylglycerone phosphate synthase	624
FCGR3A	Fc fragment of IgG receptor IIIa	624
GSTA1	glutathione S-transferase alpha 1	624
CCL18	C-C motif chemokine ligand 18	623
EDNRB	endothelin receptor type B	623
HCN1	hyperpolarization activated cyclic nucleotide gated potassium channel 1	623
MEIS1	Meis homeobox 1	623
RAB3A	RAB3A, member RAS oncogene family	623
SLC2A2	solute carrier family 2 member 2	623
VILL	villin like	622
ADARB1	adenosine deaminase RNA specific B1	621
TDG	thymine DNA glycosylase	621
PI16	peptidase inhibitor 16	620
POU1F1	POU class 1 homeobox 1	620
UGT1A6	UDP glucuronosyltransferase family 1 member A6	619
FLNA	filamin A	618
HBP1	HMG-box transcription factor 1	618
HEY1	hes related family bHLH transcription factor with YRPW motif 1	616
MCM7	minichromosome maintenance complex component 7	616
RRM2	ribonucleotide reductase regulatory subunit M2	616
SDHC	succinate dehydrogenase complex subunit C	616
SHD	Src homology 2 domain containing transforming protein D	616
CLMP	CXADR like membrane protein	615
PASK	PAS domain containing serine/threonine kinase	612
CCR9	C-C motif chemokine receptor 9	611
KRT14	keratin 14	611
PLIN2	perilipin 2	611
HAP1	huntingtin associated protein 1	610
PIK3R1	phosphoinositide-3-kinase regulatory subunit 1	610
SLC12A2	solute carrier family 12 member 2	610
SLC1A3	solute carrier family 1 member 3	610
TBX1	T-box transcription factor 1	610
SLC1A2	solute carrier family 1 member 2	609
ST7	suppression of tumorigenicity 7	608
RBL1	RB transcriptional corepressor like 1	607
FLT4	fms related receptor tyrosine kinase 4	605
CD6	CD6 molecule	604
CDC25B	cell division cycle 25B	604
PER3	period circadian regulator 3	604
KRT7	keratin 7	603
NFATC2	nuclear factor of activated T cells 2	603
STMN1	stathmin 1	602
AMACR	alpha-methylacyl-CoA racemase	601
ATXN1	ataxin 1	601
BST2	bone marrow stromal cell antigen 2	600
CTBS	chitobiase	600
NPPA	natriuretic peptide A	600
CTSD	cathepsin D	599
FOXC1	forkhead box C1	599
EGLN1	egl-9 family hypoxia inducible factor 1	597
LMO2	LIM domain only 2	597
PANX1	pannexin 1	597
PTGER2	prostaglandin E receptor 2	597
RGS2	regulator of G protein signaling 2	596
GAB1	GRB2 associated binding protein 1	595
UPF1	UPF1 RNA helicase and ATPase	595
PERP	p53 apoptosis effector related to PMP22	594
PRCC	proline rich mitotic checkpoint control factor	594
SIX1	SIX homeobox 1	594
CRKL	CRK like proto-oncogene, adaptor protein	593
APOD	apolipoprotein D	592
SYT1	synaptotagmin 1	591
TRIM63	tripartite motif containing 63	591
SAMHD1	SAM and HD domain containing deoxynucleoside triphosphate triphosphohydrolase 1	590
CDC7	cell division cycle 7	589
SLC7A11	solute carrier family 7 member 11	589
ADH1B	alcohol dehydrogenase 1B (class I), beta polypeptide	588
MTA1	metastasis associated 1	588
CLPB	caseinolytic mitochondrial matrix peptidase chaperone subunit B	587
PRDM16	PR/SET domain 16	586
SLC9A1	solute carrier family 9 member A1	586
STX1A	syntaxin 1A	586
MAP1B	microtubule associated protein 1B	585
FIS1	fission, mitochondrial 1	582
MAD2L1	mitotic arrest deficient 2 like 1	582
VLDLR	very low density lipoprotein receptor	582
CLPS	colipase	581
HMGA1	high mobility group AT-hook 1	581
LHCGR	luteinizing hormone/choriogonadotropin receptor	580
HDAC8	histone deacetylase 8	579
WNT7A	Wnt family member 7A	579
ICAM2	intercellular adhesion molecule 2	578
IQGAP1	IQ motif containing GTPase activating protein 1	578
NR0B1	nuclear receptor subfamily 0 group B member 1	578
PLD2	phospholipase D2	578
SLIT2	slit guidance ligand 2	578
HTRA2	HtrA serine peptidase 2	577
IL23A	interleukin 23 subunit alpha	577
NPC1L1	NPC1 like intracellular cholesterol transporter 1	577
SYNC	syncoilin, intermediate filament protein	577
ICAM3	intercellular adhesion molecule 3	576
RORA	RAR related orphan receptor A	575
DLL1	delta like canonical Notch ligand 1	574
FADS2	fatty acid desaturase 2	573
DMC1	DNA meiotic recombinase 1	572
PAEP	progestagen associated endometrial protein	572
APOC3	apolipoprotein C3	571
CDT1	chromatin licensing and DNA replication factor 1	571
GNE	glucosamine (UDP-N-acetyl)-2-epimerase/N-acetylmannosamine kinase	571
NDRG1	N-myc downstream regulated 1	571
NTRK3	neurotrophic receptor tyrosine kinase 3	571
TFG	trafficking from ER to golgi regulator	571
ADRA2A	adrenoceptor alpha 2A	570
BAG3	BAG cochaperone 3	570
PBK	PDZ binding kinase	570
CD82	CD82 molecule	569
NUP98	nucleoporin 98 and 96 precursor	569
THBS1	thrombospondin 1	569
AIFM1	apoptosis inducing factor mitochondria associated 1	568
CORIN	corin, serine peptidase	568
GNAQ	G protein subunit alpha q	568
IL24	interleukin 24	568
PIGR	polymeric immunoglobulin receptor	568
BIRC3	baculoviral IAP repeat containing 3	566
KMT2D	lysine methyltransferase 2D	566
COL4A5	collagen type IV alpha 5 chain	565
WWTR1	WW domain containing transcription regulator 1	565
HAS1	hyaluronan synthase 1	564
SUFU	SUFU negative regulator of hedgehog signaling	564
TNFSF12	TNF superfamily member 12	564
SCN4A	sodium voltage-gated channel alpha subunit 4	563
TECTA	tectorin alpha	563
KCNN4	potassium calcium-activated channel subfamily N member 4	562
CD207	CD207 molecule	561
BACH1	BTB domain and CNC homolog 1	560
NEDD4L	NEDD4 like E3 ubiquitin protein ligase	560
ARRB2	arrestin beta 2	558
NGB	neuroglobin	558
OMG	oligodendrocyte myelin glycoprotein	558
FANCA	FA complementation group A	557
GJB6	gap junction protein beta 6	557
KCNH6	potassium voltage-gated channel subfamily H member 6	557
MAFB	MAF bZIP transcription factor B	557
DEFB1	defensin beta 1	556
PDPK1	3-phosphoinositide dependent protein kinase 1	556
SHANK3	SH3 and multiple ankyrin repeat domains 3	556
WNT10B	Wnt family member 10B	555
ALCAM	activated leukocyte cell adhesion molecule	554
INSL3	insulin like 3	554
PIGF	phosphatidylinositol glycan anchor biosynthesis class F	554
ANGPT2	angiopoietin 2	553
HES5	hes family bHLH transcription factor 5	553
MNDA	myeloid cell nuclear differentiation antigen	553
NLRP1	NLR family pyrin domain containing 1	553
PCK1	phosphoenolpyruvate carboxykinase 1	553
S100A6	S100 calcium binding protein A6	553
AASS	aminoadipate-semialdehyde synthase	552
BMP1	bone morphogenetic protein 1	551
CCL8	C-C motif chemokine ligand 8	551
ROBO1	roundabout guidance receptor 1	551
DYSF	dysferlin	550
TNFRSF4	TNF receptor superfamily member 4	550
REV1	REV1 DNA directed polymerase	549
SMAD6	SMAD family member 6	549
TSN	translin	549
COL7A1	collagen type VII alpha 1 chain	548
TGFB3	transforming growth factor beta 3	548
TOR1A	torsin family 1 member A	548
CBLB	Cbl proto-oncogene B	547
DGCR8	DGCR8 microprocessor complex subunit	547
LIG4	DNA ligase 4	547
P2RY1	purinergic receptor P2Y1	547
WNT11	Wnt family member 11	546
ABCD1	ATP binding cassette subfamily D member 1	545
EIF5A	eukaryotic translation initiation factor 5A	545
IRF2	interferon regulatory factor 2	545
CLDN5	claudin 5	544
NPC2	NPC intracellular cholesterol transporter 2	544
SLC17A6	solute carrier family 17 member 6	544
ADAMTS1	ADAM metallopeptidase with thrombospondin type 1 motif 1	543
CASP4	caspase 4	543
TIRAP	TIR domain containing adaptor protein	543
DEK	DEK proto-oncogene	542
EPS15	epidermal growth factor receptor pathway substrate 15	541
NEUROG3	neurogenin 3	541
PLTP	phospholipid transfer protein	541
TRADD	TNFRSF1A associated via death domain	541
PNPLA2	patatin like phospholipase domain containing 2	540
TIGIT	T cell immunoreceptor with Ig and ITIM domains	540
BCL11A	BAF chromatin remodeling complex subunit BCL11A	539
COL4A1	collagen type IV alpha 1 chain	539
GSN	gelsolin	539
MAGEA1	MAGE family member A1	539
MEF2A	myocyte enhancer factor 2A	539
NCOA3	nuclear receptor coactivator 3	538
HEYL	hes related family bHLH transcription factor with YRPW motif like	537
ABI1	abl interactor 1	536
CCL1	C-C motif chemokine ligand 1	536
DPYD	dihydropyrimidine dehydrogenase	536
SPO11	SPO11 initiator of meiotic double stranded breaks	536
HCFC1	host cell factor C1	535
IL12A	interleukin 12A	535
IGFBP7	insulin like growth factor binding protein 7	534
MYBPC3	myosin binding protein C3	534
TIAM1	TIAM Rac1 associated GEF 1	534
ACVR1	activin A receptor type 1	532
CLDN4	claudin 4	532
COL10A1	collagen type X alpha 1 chain	532
DKK3	dickkopf WNT signaling pathway inhibitor 3	532
ITGB1	integrin subunit beta 1	532
MDC1	mediator of DNA damage checkpoint 1	532
MECOM	MDS1 and EVI1 complex locus	532
PDCD1LG2	programmed cell death 1 ligand 2	530
TYRO3	TYRO3 protein tyrosine kinase	530
BARD1	BRCA1 associated RING domain 1	529
CXCR6	C-X-C motif chemokine receptor 6	529
DAPK1	death associated protein kinase 1	528
IKBKG	inhibitor of nuclear factor kappa B kinase regulatory subunit gamma	528
PRKCQ	protein kinase C theta	528
WIF1	WNT inhibitory factor 1	528
WWOX	WW domain containing oxidoreductase	528
DGAT2	diacylglycerol O-acyltransferase 2	527
RALA	RAS like proto-oncogene A	527
SLC12A3	solute carrier family 12 member 3	527
SPX	spexin hormone	527
EIF2AK3	eukaryotic translation initiation factor 2 alpha kinase 3	526
SERPING1	serpin family G member 1	526
SLC1A1	solute carrier family 1 member 1	526
TGFBI	transforming growth factor beta induced	526
ZBTB16	zinc finger and BTB domain containing 16	526
SUV39H1	suppressor of variegation 3-9 homolog 1	525
CRYAB	crystallin alpha B	524
IRF9	interferon regulatory factor 9	524
MPZ	myelin protein zero	524
TRAF1	TNF receptor associated factor 1	524
EBF1	EBF transcription factor 1	523
RAD21	RAD21 cohesin complex component	523
MFGE8	milk fat globule EGF and factor V/VIII domain containing	522
NAIP	NLR family apoptosis inhibitory protein	522
MLX	MAX dimerization protein MLX	521
PRDX1	peroxiredoxin 1	520
TCP1	t-complex 1	519
VGF	VGF nerve growth factor inducible	519
AANAT	aralkylamine N-acetyltransferase	518
CD79B	CD79b molecule	518
SSTR5	somatostatin receptor 5	518
HSPA1A	heat shock protein family A (Hsp70) member 1A	517
CTAG1B	cancer/testis antigen 1B	516
E2F2	E2F transcription factor 2	516
MASP2	MBL associated serine protease 2	516
MBD2	methyl-CpG binding domain protein 2	516
MTDH	metadherin	516
DAZL	deleted in azoospermia like	515
LY96	lymphocyte antigen 96	514
PDIA3	protein disulfide isomerase family A member 3	514
SATB2	SATB homeobox 2	514
[truncated: 17,218 more rows]

## Sheet: Human_Process_Genes_Pub
Genes	Gene_Name	Publications	Invadopodia	Motility	Movement	Metastasis	Cancer	Invasion	Wound + Healing	EMT	Podosome
JUN	Jun proto-oncogene, AP-1 transcription factor subunit	2917125	98	11986	46694	38089	251440	21588	13215	3234	66
IMPACT	impact RWD domain protein	1042771	24	4025	17947	16163	131821	8965	4298	968	9
DES	desmin	557053	2	2064	5665	6828	33133	2261	2225	172	9
SET	SET nuclear proto-oncogene	551655	13	1862	12204	5132	50806	3242	1546	647	2
PROC	protein C, inactivator of coagulation factors Va and VIIIa	348177	4	1496	5230	1599	17059	1427	714	129	6
HR	HR lysine demethylase and nuclear receptor corepressor	290267	1	1330	3949	10428	59558	4097	833	271	1
PIGS	phosphatidylinositol glycan anchor biosynthesis class S	221008	1	2256	2461	261	2745	601	1993	19	3
MET	MET proto-oncogene, receptor tyrosine kinase	219273	8	1399	4317	4753	28620	2726	1136	934	1
CA2	carbonic anhydrase 2	209157	9	2723	4630	843	7484	1037	548	133	17
AR	androgen receptor	201399	12	1534	5041	2375	21963	1658	2209	299	39
NHS	NHS actin remodeling regulator	199992	0	422	2500	2252	26907	770	1240	63	0
TNF	tumor necrosis factor	183606	3	586	3541	2049	22413	2088	1893	400	9
MAX	MYC associated factor X	175126	4	970	3893	1257	11413	801	333	78	4
REST	RE1 silencing transcription factor	166729	0	622	7752	1328	8350	434	662	30	0
CD4	CD4 molecule	164868	0	240	2928	1512	21253	824	283	145	4
ENG	endoglin	158761	2	470	8368	648	7990	445	1563	51	1
SHE	Src homology 2 domain containing E	144150	0	404	2257	5651	14505	1405	412	38	0
GC	GC vitamin D binding protein	143644	0	696	1761	3337	17378	2788	516	551	3
CAT	catalase	137356	0	933	2632	801	5660	543	357	52	0
SI	sucrase-isomaltase	129409	1	458	2406	1769	9932	1707	611	344	1
IL6	interleukin 6	124496	1	459	2293	1804	14213	1876	1536	416	4
CP	ceruloplasmin	118041	6	586	2967	726	10881	577	350	72	1
CS	citrate synthase	110948	0	308	1827	769	7754	623	619	106	0
COMP	cartilage oligomeric matrix protein	109257	2	484	1997	388	1691	417	214	18	0
TH	tyrosine hydroxylase	102534	0	329	1642	940	10760	565	437	75	0
PC	pyruvate carboxylase	98656	6	547	2488	3002	23025	2056	523	389	2
MB	myoglobin	96432	76	1028	3620	4694	24912	3601	816	756	5
CAMP	cathelicidin antimicrobial peptide	96190	4	1224	1910	537	5378	565	270	56	6
HP	haptoglobin	79182	0	406	1189	832	8599	585	368	66	0
SDS	serine dehydratase	78145	0	370	594	233	3373	342	222	12	0
REN	renin	74325	9	359	1627	2540	11213	2075	630	442	2
C3	complement C3	74040	2	281	1298	450	4007	437	230	43	5
KIT	KIT proto-oncogene, receptor tyrosine kinase	72460	0	788	2234	2872	14020	3090	1328	544	2
C2	complement C2	69915	0	211	1007	470	3834	309	168	61	0
EGFR	epidermal growth factor receptor	66074	38	664	1986	5515	36465	2866	634	768	5
GAN	gigaxonin	65707	1	179	710	6619	21440	1640	185	83	0
BCL2	BCL2 apoptosis regulator	65161	2	304	1515	2528	25567	2573	648	342	0
TG	thyroglobulin	64306	2	152	701	920	6013	274	220	44	1
IL10	interleukin 10	60807	0	148	988	621	6212	638	644	60	3
RHO	rhodopsin	58368	75	2081	4501	2030	8321	2251	709	319	66
CRP	C-reactive protein	51978	0	89	327	503	3921	236	132	8	0
IL2	interleukin 2	51932	0	76	611	1116	9985	252	136	65	0
BAD	BCL2 associated agonist of cell death	51834	0	187	825	914	6009	479	278	47	0
MAL	mal, T cell differentiation protein	51484	0	125	437	386	2148	146	63	15	1
CAD	carbamoyl-phosphate synthetase 2, aspartate transcarbamylase, and dihydroorotase	51085	0	87	543	370	2848	270	108	175	2
NODAL	nodal growth differentiation factor	48526	3	114	530	16697	24139	4512	69	112	0
IL4	interleukin 4	45269	0	75	785	334	4050	284	321	65	2
BAX	BCL2 associated X, apoptosis regulator	45123	0	220	1161	1250	15076	1599	510	248	1
POR	cytochrome p450 oxidoreductase	44554	1	89	200	444	2203	171	70	4	0
COIL	coilin	44052	2	418	1821	370	2918	449	138	35	0
KY	kyphoscoliosis peptidase	43800	3	174	774	644	5517	344	201	110	1
ARC	activity regulated cytoskeleton associated protein	42604	0	189	1342	339	4534	168	177	39	3
MYC	MYC proto-oncogene, bHLH transcription factor	42007	1	289	1301	2594	20215	1979	396	503	2
C6	complement C6	41156	2	155	766	239	2714	316	147	19	0
F2	coagulation factor II, thrombin	41069	0	233	541	180	1538	136	80	13	0
POLE	DNA polymerase epsilon, catalytic subunit	40673	3	388	1481	565	3642	347	182	19	2
COPE	COPI coat complex subunit epsilon	40154	0	112	673	141	3486	171	62	6	0
NPS	neuropeptide S	39946	0	83	318	393	6080	161	236	43	0
SRC	SRC proto-oncogene, non-receptor tyrosine kinase	38337	158	1169	2870	2089	10198	2024	436	446	151
SON	SON DNA and RNA binding protein	38302	0	162	533	613	3710	314	152	34	0
FAS	Fas cell surface death receptor	37924	7	187	736	656	7198	423	143	39	1
ACE	angiotensin I converting enzyme	37711	0	90	245	128	1385	84	77	17	0
MTOR	mechanistic target of rapamycin kinase	36935	3	358	1498	2133	16599	1896	472	524	1
CD34	CD34 molecule	36905	1	120	1058	1682	7611	859	442	57	1
BOLL	boule homolog, RNA binding protein	35640	0	146	175	69	261	20	29	4	3
ANG	angiogenin	35541	1	191	718	569	3347	379	299	75	0
TERT	telomerase reverse transcriptase	35016	2	98	268	397	4528	248	71	62	1
EGF	epidermal growth factor	34727	39	734	2127	1587	10010	1493	1485	398	5
C5	complement C5	33177	0	116	672	188	1683	123	105	8	0
FOS	Fos proto-oncogene, AP-1 transcription factor subunit	32913	3	217	757	469	3542	432	182	63	2
MSC	musculin	32251	0	165	1450	447	3949	276	995	94	4
CLOCK	clock circadian regulator	31483	0	90	743	137	1828	133	67	18	0
CAST	calpastatin	31051	0	28	850	92	961	83	497	17	0
APP	amyloid beta precursor protein	30621	0	88	458	83	1627	56	53	9	0
STAR	steroidogenic acute regulatory protein	29809	2	157	626	199	2718	182	178	59	0
TYR	tyrosinase	29794	8	256	522	387	2510	265	66	31	7
MMP9	matrix metallopeptidase 9	28830	42	656	4296	5303	9144	7286	1846	856	10
CA1	carbonic anhydrase 1	28491	0	33	403	17	287	33	3	0	0
SRI	sorcin	28393	1	96	379	243	1815	150	106	19	2
APC	APC regulator of WNT signaling pathway	28158	3	136	577	741	9831	409	112	76	3
ADM	adrenomedullin	27150	0	28	271	366	2273	187	253	30	0
STAT3	signal transducer and activator of transcription 3	27000	2	302	1683	2259	11109	2289	560	696	5
TF	transferrin	25897	0	63	459	580	3557	282	100	100	0
VIP	vasoactive intestinal peptide	25668	0	491	432	614	2767	345	192	60	0
GAL	galanin and GMAP prepropeptide	25628	1	105	361	410	2680	346	188	39	0
ABO	ABO, alpha 1-3-N-acetylgalactosaminyltransferase and alpha 1-3-galactosyltransferase	25291	0	62	173	179	1809	141	63	18	0
AFM	afamin	25011	0	121	353	126	1097	84	103	25	4
PTH	parathyroid hormone	23855	0	31	136	193	987	67	80	10	0
PAH	phenylalanine hydroxylase	23779	0	58	220	31	1913	30	42	9	0
TLR4	toll like receptor 4	23664	2	99	460	268	2386	424	171	62	6
MMP2	matrix metallopeptidase 2	22780	50	672	3978	4678	7960	6726	1639	784	9
BDNF	brain derived neurotrophic factor	21930	0	89	546	108	760	125	51	18	0
RAN	RAN, member RAS oncogene family	21865	0	103	661	260	1765	229	791	46	1
TP53	tumor protein p53	21744	3	87	469	1711	15900	916	82	203	1
GML	glycosylphosphatidylinositol anchored molecule like	21540	1	231	286	200	2710	231	231	31	0
CCK	cholecystokinin	21520	0	775	1728	1625	5790	2949	1214	620	1
APOE	apolipoprotein E	21420	1	24	419	43	678	66	47	6	0
BCR	BCR activator of RhoGEF and GTPase	20477	2	72	211	415	7033	285	12	20	2
KRAS	KRAS proto-oncogene, GTPase	20193	5	114	342	2612	16420	947	51	232	0
ICAM1	intercellular adhesion molecule 1	20032	0	154	1205	613	2043	455	167	33	4
IGF1	insulin like growth factor 1	19721	1	129	501	369	3374	359	384	80	0
MARCO	macrophage receptor with collagenous structure	19601	1	76	339	232	2014	141	95	22	0
PALM	paralemmin	19407	0	63	401	88	747	80	137	2	2
MPG	N-methylpurine DNA glycosylase	19219	0	94	540	68	925	86	32	20	0
TAT	tyrosine aminotransferase	19188	2	101	249	163	2058	149	47	20	4
VEGFA	vascular endothelial growth factor A	19156	3	160	1492	1908	6092	1267	682	145	4
PTEN	phosphatase and tensin homolog	19132	13	265	1137	1796	11021	1538	238	329	8
GPI	glucose-6-phosphate isomerase	18927	1	158	1034	580	3375	564	61	59	1
ERBB2	erb-b2 receptor tyrosine kinase 2	18227	4	198	450	3215	15284	981	64	138	0
C7	complement C7	18129	0	31	412	108	813	67	58	8	0
CCL2	C-C motif chemokine ligand 2	18114	1	111	1373	493	2040	436	323	80	0
BRCA1	BRCA1 DNA repair associated	18105	1	27	79	695	15824	198	17	48	0
UBC	ubiquitin C	18068	1	57	468	133	1586	139	82	20	0
ATM	ATM serine/threonine kinase	18037	1	49	249	364	6358	229	92	68	1
FOXP3	forkhead box P3	18005	0	16	388	532	4178	269	51	40	0
DBP	D-box binding PAR bZIP transcription factor	17682	0	35	136	14	540	58	16	8	1
BID	BH3 interacting domain death agonist	17669	0	103	145	357	3364	97	94	10	0
BRAF	B-Raf proto-oncogene, serine/threonine kinase	17638	4	74	244	2596	12332	804	34	106	0
ACHE	acetylcholinesterase (Cartwright blood group)	17569	0	109	161	29	459	26	26	0	0
GFAP	glial fibrillary acidic protein	17242	0	117	593	131	751	189	84	11	0
PRL	prolactin	17184	1	166	194	286	1162	222	20	17	0
AGA	aspartylglucosaminidase	17056	3	53	112	193	1072	97	22	4	3
CD44	CD44 molecule (Indian blood group)	16740	14	476	1431	2840	7890	1795	359	727	9
CD2	CD2 molecule	16375	1	65	188	42	1046	46	9	11	0
STS	steroid sulfatase	16229	1	54	503	498	2337	138	60	8	0
MIP	major intrinsic protein of lens fiber	16172	1	53	701	165	1322	150	137	10	0
PCNA	proliferating cell nuclear antigen	16029	2	77	526	894	4573	797	384	112	1
NGF	nerve growth factor	15984	0	112	308	100	795	135	172	13	2
F3	coagulation factor III, tissue factor	15797	1	72	368	90	1227	57	30	12	0
LAT	linker for activation of T cells	15513	0	39	159	60	610	35	35	20	0
RPE	ribulose-5-phosphate-3-epimerase	15461	0	69	856	51	430	79	185	133	0
CD40	CD40 molecule	15417	0	32	359	124	2462	83	28	8	4
TANK	TRAF family member associated NFKB activator	15078	0	46	292	19	495	40	15	4	0
INS	insulin	14947	1	68	228	67	1053	55	23	10	1
AFP	alpha fetoprotein	14855	0	33	112	1369	4729	1044	27	37	0
CASP3	caspase 3	14728	0	77	265	211	3719	230	94	23	0
PGP	phosphoglycolate phosphatase	14626	0	98	185	231	5128	174	33	37	0
CD14	CD14 molecule	14508	0	36	314	167	1727	139	103	9	2
MALL	mal, T cell differentiation protein like	14432	1	41	260	67	930	57	55	8	0
AHR	aryl hydrocarbon receptor	14313	0	53	183	186	2493	113	39	34	0
IL5	interleukin 5	14262	0	15	332	45	809	81	37	16	2
MPO	myeloperoxidase	14201	0	90	216	38	806	87	158	8	0
ATR	ATR serine/threonine kinase	14155	0	30	216	74	2416	59	74	12	0
FH	fumarate hydratase	14099	1	46	200	110	1385	62	28	17	0
CXCR4	C-X-C motif chemokine receptor 4	13964	2	269	2288	1924	4266	1059	296	172	1
DDT	D-dopachrome tautomerase	13866	0	39	89	14	676	13	3	3	0
CIC	capicua transcriptional repressor	13800	0	57	244	210	2000	74	50	17	0
MSN	moesin	13788	1	38	187	153	1185	87	105	19	0
MBP	myelin basic protein	13564	0	67	190	41	640	55	13	4	0
ADA	adenosine deaminase	13563	0	23	114	54	745	31	29	4	0
SCD	stearoyl-CoA desaturase	13489	0	101	113	27	1115	27	19	8	0
KL	klotho	13324	0	34	215	96	1126	77	44	8	0
CA3	carbonic anhydrase 3	13247	0	17	144	8	135	20	2	1	0
NOS2	nitric oxide synthase 2	13156	0	95	215	172	1158	148	171	18	0
SP1	Sp1 transcription factor	13132	2	90	332	531	3133	500	113	98	0
CCS	copper chaperone for superoxide dismutase	13088	0	41	267	176	1565	117	40	13	0
CCL4	C-C motif chemokine ligand 4	13022	0	29	334	84	923	64	140	42	0
MOS	MOS proto-oncogene, serine/threonine kinase	12928	0	26	152	221	1444	42	31	9	0
IL13	interleukin 13	12797	0	34	239	106	1025	95	124	37	0
PTS	6-pyruvoyltetrahydropterin synthase	12763	0	38	151	0	1910	98	50	18	0
HLA-A	major histocompatibility complex, class I, A	12502	0	3	23	142	2334	37	9	2	0
CD19	CD19 molecule	12458	0	16	124	98	2975	74	17	7	0
CAPS	calcyphosine	12386	0	63	291	32	699	40	39	6	0
CD68	CD68 molecule	12318	0	46	345	563	1917	394	224	52	1
MAG	myelin associated glycoprotein	12297	0	26	178	40	537	29	34	7	0
EPO	erythropoietin	12206	0	20	138	80	1238	54	98	7	0
PTGS2	prostaglandin-endoperoxide synthase 2	12160	0	75	349	598	3759	477	134	51	0
TLR2	toll like receptor 2	12050	0	51	217	57	947	251	77	7	1
PDF	peptide deformylase, mitochondrial	11908	0	26	166	48	1443	30	28	18	0
CD28	CD28 molecule	11896	0	31	198	109	2209	38	11	35	0
TRH	thyrotropin releasing hormone	11746	0	125	70	24	227	12	7	0	0
BRCA2	BRCA2 DNA repair associated	11649	1	10	27	389	10546	93	9	7	0
ASL	argininosuccinate lyase	11574	0	35	234	132	1278	60	19	7	1
ACR	acrosin	11519	0	50	92	105	1120	27	10	4	0
ERG	ETS transcription factor ERG	11490	0	58	131	263	1826	123	15	22	0
JAK2	Janus kinase 2	11414	1	84	314	357	3264	362	83	118	0
FEV	FEV transcription factor, ETS family member	11385	0	17	90	10	457	3	4	3	0
CFTR	CF transmembrane conductance regulator	11377	0	73	203	19	415	49	32	9	0
CHIA	chitinase acidic	11302	1	56	196	259	1754	141	50	20	0
CBS	cystathionine beta-synthase	11280	0	52	278	56	720	56	26	11	0
MAK	male germ cell associated kinase	11177	4	43	213	146	1696	71	35	9	14
RHOA	ras homolog family member A	11096	33	960	2008	900	2729	1098	281	194	34
HGF	hepatocyte growth factor	11043	4	698	1203	1147	3201	1164	551	188	0
VWF	von Willebrand factor	10924	0	8	154	121	538	44	99	6	0
EFS	embryonal Fyn-associated substrate	10861	0	253	163	299	2729	65	75	8	1
LPA	lipoprotein(a)	10857	8	244	523	271	1232	294	148	18	1
ALK	ALK receptor tyrosine kinase	10842	3	17	93	719	5774	180	28	50	0
NPY	neuropeptide Y	10736	0	134	88	18	284	18	20	0	0
IL18	interleukin 18	10638	0	33	164	156	1236	122	55	11	0
ECD	ecdysoneless cell cycle regulator	10606	0	17	135	121	1080	64	22	7	0
FES	FES proto-oncogene, tyrosine kinase	10588	1	31	546	103	746	38	20	2	2
GLA	galactosidase alpha	10581	0	37	203	127	1095	112	23	5	1
SPR	sepiapterin reductase	10522	0	34	113	62	958	65	32	14	0
BMP2	bone morphogenetic protein 2	10437	0	50	272	118	646	142	408	58	0
CYP3A4	cytochrome P450 family 3 subfamily A member 4	10420	0	18	24	51	1470	12	4	2	0
PAM	peptidylglycine alpha-amidating monooxygenase	10391	0	32	177	109	1035	82	30	16	1
AVP	arginine vasopressin	10373	0	19	66	11	157	9	4	1	0
LEPR	leptin receptor	10243	0	17	33	19	196	21	50	2	0
LIF	LIF interleukin 6 family cytokine	10240	1	35	123	70	860	108	31	18	0
HIF1A	hypoxia inducible factor 1 subunit alpha	10238	5	98	711	996	4196	794	208	226	0
CTLA4	cytotoxic T-lymphocyte associated protein 4	10201	0	20	110	421	4261	48	8	29	0
RELA	RELA proto-oncogene, NF-kB subunit	10150	1	64	375	363	2165	390	91	94	0
FRY	FRY microtubule binding protein	10150	0	33	113	64	770	41	24	2	0
IDE	insulin degrading enzyme	10123	0	38	112	220	1060	121	35	3	0
CDKN1A	cyclin dependent kinase inhibitor 1A	10108	1	39	235	396	5287	301	59	42	0
HLA-B	major histocompatibility complex, class I, B	10099	0	4	12	51	864	24	4	3	0
CYP1A1	cytochrome P450 family 1 subfamily A member 1	10087	0	20	35	49	2500	36	19	9	0
CCR5	C-C motif chemokine receptor 5	10013	0	25	499	151	992	110	24	6	1
STAT1	signal transducer and activator of transcription 1	9922	0	51	238	215	2206	204	74	41	1
SCT	secretin	9887	0	31	88	69	1775	20	13	0	0
MDM2	MDM2 proto-oncogene	9831	1	35	168	480	5624	284	38	47	0
PREP	prolyl endopeptidase	9800	0	14	47	38	501	11	15	6	0
CD86	CD86 molecule	9725	0	15	326	100	1669	64	25	8	5
SIRT1	sirtuin 1	9534	0	36	210	218	1910	222	81	103	0
MPI	mannose phosphate isomerase	9503	0	49	170	28	439	16	20	2	0
VCAM1	vascular cell adhesion molecule 1	9480	1	56	700	284	806	171	71	21	2
KIN	Kin17 DNA and RNA binding protein	9474	0	34	259	100	782	82	11	6	0
TIMP1	TIMP metallopeptidase inhibitor 1	9389	7	100	574	873	1792	1063	421	69	1
C9	complement C9	9319	0	22	58	46	493	33	13	3	0
RET	ret proto-oncogene	9312	4	81	224	520	3681	233	25	11	0
RAC1	Rac family small GTPase 1	9307	35	967	2079	989	2476	1220	287	166	16
SMS	spermine synthase	9147	0	48	153	95	726	42	9	5	0
FST	follistatin	9099	0	23	187	24	187	86	6	8	0
CTNNB1	catenin beta 1	9064	2	141	833	1035	4460	982	180	418	0
CXCL12	C-X-C motif chemokine ligand 12	9050	2	250	2200	1224	2686	720	275	104	2
NCL	nucleolin	9009	0	29	176	83	964	65	20	6	1
PI3	peptidase inhibitor 3	8934	11	223	567	245	2222	296	90	70	7
APOB	apolipoprotein B	8912	0	8	36	11	230	3	7	2	0
DMD	dystrophin	8868	1	30	160	23	242	18	19	4	0
AKT1	AKT serine/threonine kinase 1	8842	2	161	542	512	3655	498	115	103	1
NOS3	nitric oxide synthase 3	8825	0	46	239	46	354	52	93	0	1
SOX2	SRY-box transcription factor 2	8789	0	51	419	633	3073	523	126	340	0
SRL	sarcalumenin	8743	1	36	181	98	1224	61	97	17	0
SOD1	superoxide dismutase 1	8737	0	36	156	25	556	29	21	5	0
NLRP3	NLR family pyrin domain containing 3	8716	0	21	90	56	801	104	71	33	0
LBP	lipopolysaccharide binding protein	8714	0	14	659	18	299	34	13	5	0
OAT	ornithine aminotransferase	8695	0	123	76	264	742	32	19	1	0
EBP	EBP cholestenol delta-isomerase	8625	0	19	147	64	989	61	25	10	0
MYD88	MYD88 innate immune signal transduction adaptor	8551	1	33	158	88	1221	158	53	22	1
INHA	inhibin subunit alpha	8496	1	31	85	129	806	75	43	10	0
PIP	prolactin induced protein	8401	3	76	324	114	749	56	62	6	1
CHAT	choline O-acetyltransferase	8383	0	113	134	10	197	10	1	2	0
XG	Xg glycoprotein (Xg blood group)	8365	0	64	74	27	353	18	23	1	0
PSD	pleckstrin and Sec7 domain containing	8359	0	20	187	26	292	18	48	7	0
CDK4	cyclin dependent kinase 4	8332	1	42	294	477	4999	410	109	85	0
RUNX2	RUNX family transcription factor 2	8254	0	33	291	224	769	186	162	51	1
IL17A	interleukin 17A	8228	0	24	171	95	862	105	46	33	0
MMP1	matrix metallopeptidase 1	8184	4	91	549	735	1598	981	514	72	1
IL3	interleukin 3	8122	0	21	120	29	1286	28	32	2	0
TGFB1	transforming growth factor beta 1	8027	0	95	472	408	1523	399	439	397	0
NMS	neuromedin S	8015	0	63	324	117	652	75	46	10	0
PGC	progastricsin	8013	0	52	316	103	871	70	19	19	0
CDK2	cyclin dependent kinase 2	7943	0	44	216	238	3712	248	77	53	0
GK	glycerol kinase	7936	0	26	127	91	641	31	37	6	0
LOX	lysyl oxidase	7926	7	71	242	345	1533	211	93	56	1
F5	coagulation factor V	7923	0	30	166	51	406	29	20	2	0
CD38	CD38 molecule	7832	0	26	126	56	1483	35	8	4	0
MCC	MCC regulator of WNT signaling pathway	7821	0	31	88	493	1697	63	19	10	0
GALE	UDP-galactose-4-epimerase	7797	0	17	145	43	697	20	14	3	0
SRM	spermidine synthase	7780	0	13	57	60	719	32	51	6	0
DST	dystonin	7766	0	18	120	35	503	57	28	12	0
SMAD2	SMAD family member 2	7690	1	125	616	574	2079	632	381	780	1
CYP2D6	cytochrome P450 family 2 subfamily D member 6	7653	0	9	55	29	1052	4	2	1	0
VDR	vitamin D receptor	7628	0	25	79	99	1631	98	31	38	0
HLA-DRB1	major histocompatibility complex, class II, DR beta 1	7537	0	3	30	17	569	17	1	1	0
FGF2	fibroblast growth factor 2	7517	1	84	502	223	1158	247	447	72	0
SACS	sacsin molecular chaperone	7516	0	35	199	53	176	52	28	3	1
HMGB1	high mobility group box 1	7511	0	54	315	297	1478	256	125	50	0
CD80	CD80 molecule	7507	0	17	199	97	1529	58	20	11	4
NOTCH1	notch receptor 1	7446	4	58	430	516	2980	552	129	244	0
NTS	neurotensin	7426	1	64	100	42	309	43	10	14	0
SHH	sonic hedgehog signaling molecule	7416	0	48	356	284	1793	191	85	134	0
SMAD3	SMAD family member 3	7362	1	95	494	450	1854	481	352	649	1
NES	nestin	7331	0	44	300	109	813	78	49	13	1
IK	IK cytokine	7331	0	45	107	28	443	31	18	5	0
CCL5	C-C motif chemokine ligand 5	7290	0	39	562	221	941	178	83	27	1
CRH	corticotropin releasing hormone	7261	0	32	90	28	214	27	11	3	0
NFE2L2	nuclear factor, erythroid 2 like 2	7224	0	34	118	114	1644	83	72	45	2
PML	PML nuclear body scaffold	7208	0	7	79	53	1538	41	5	7	0
NSF	N-ethylmaleimide sensitive factor, vesicle fusing ATPase	7196	0	25	145	28	357	30	28	6	0
CDC42	cell division cycle 42	7183	47	716	1386	563	1745	738	207	79	37
CD5	CD5 molecule	7159	0	5	62	89	1117	72	3	4	0
CIT	citron rho-interacting serine/threonine kinase	7135	0	26	267	49	621	53	13	7	0
MYB	MYB proto-oncogene, transcription factor	7112	0	23	88	126	1334	101	17	33	0
GAPDH	glyceraldehyde-3-phosphate dehydrogenase	7059	0	55	93	168	985	125	50	24	1
NF1	neurofibromin 1	7019	1	36	78	186	1885	85	18	12	0
HRAS	HRas proto-oncogene, GTPase	6994	0	66	159	451	3623	248	26	73	0
PGF	placental growth factor	6954	0	78	106	93	398	87	48	8	0
IL1B	interleukin 1 beta	6906	0	33	158	101	957	122	99	24	0
LPL	lipoprotein lipase	6897	0	10	69	29	366	26	18	0	2
CD36	CD36 molecule	6888	0	24	160	83	492	59	47	8	1
APCS	amyloid P component, serum	6873	0	37	261	50	1439	46	22	8	4
TES	testin LIM domain protein	6843	0	137	170	63	459	80	25	5	0
TRPV1	transient receptor potential cation channel subfamily V member 1	6837	0	101	105	25	501	34	30	8	0
CXCL10	C-X-C motif chemokine ligand 10	6835	0	31	413	163	1021	121	85	10	0
CPD	carboxypeptidase D	6801	1	36	126	36	777	49	31	8	0
CPE	carboxypeptidase E	6783	0	23	43	35	401	25	11	6	0
PVR	PVR cell adhesion molecule	6778	0	25	178	27	279	51	81	78	0
MTHFR	methylenetetrahydrofolate reductase	6737	0	10	9	42	1354	10	2	1	0
SLN	sarcolipin	6698	0	11	42	2844	3708	409	21	3	0
PDC	phosducin	6667	0	19	143	89	692	66	10	7	0
CPM	carboxypeptidase M	6653	0	249	217	83	789	25	63	5	0
ACD	ACD shelterin complex subunit and telomerase recruitment factor	6638	0	16	93	50	455	17	27	5	0
FLT3	fms related receptor tyrosine kinase 3	6590	0	11	97	79	2585	25	3	2	0
CYP1A2	cytochrome P450 family 1 subfamily A member 2	6504	0	3	24	15	998	6	2	1	0
IGFBP3	insulin like growth factor binding protein 3	6501	0	29	92	136	1655	90	40	11	0
MVD	mevalonate diphosphate decarboxylase	6367	1	18	135	1101	2281	549	58	27	0
WT1	WT1 transcription factor	6315	0	27	71	208	1786	90	12	47	0
GEM	GTP binding protein overexpressed in skeletal muscle	6305	0	23	77	303	1995	109	20	29	0
DAO	D-amino acid oxidase	6252	0	26	84	110	650	42	22	10	0
H2AX	H2A.X variant histone	6222	0	19	85	113	3242	84	32	22	0
ABCB1	ATP binding cassette subfamily B member 1	6218	0	15	63	142	2824	69	10	33	0
MMP3	matrix metallopeptidase 3	6182	1	62	330	385	875	571	246	65	0
NAV1	neuron navigator 1	6149	2	39	175	50	224	61	11	3	1
ALB	albumin	6144	0	16	53	119	841	69	29	16	0
PARP1	poly(ADP-ribose) polymerase 1	6132	0	24	93	148	2863	112	34	38	0
CYP2E1	cytochrome P450 family 2 subfamily E member 1	6122	0	12	16	14	971	5	5	1	0
INA	internexin neuronal intermediate filament protein alpha	6121	0	15	98	84	699	43	21	2	0
ABR	ABR activator of RhoGEF and GTPase	6104	0	14	61	15	152	10	16	1	0
LPO	lactoperoxidase	6100	0	153	33	17	435	12	22	4	0
TST	thiosulfate sulfurtransferase	6063	0	11	239	5	183	6	9	0	0
TOX	thymocyte selection associated high mobility group box	5995	0	31	42	20	359	13	5	2	0
DAP	death associated protein	5959	0	22	56	43	453	38	13	0	0
G6PD	glucose-6-phosphate dehydrogenase	5950	0	14	23	31	391	35	10	9	1
TPO	thyroid peroxidase	5931	0	11	43	44	573	26	7	3	0
IRS1	insulin receptor substrate 1	5898	0	48	106	83	787	77	20	15	0
THY1	Thy-1 cell surface antigen	5872	1	22	199	73	594	34	43	6	0
HCCS	holocytochrome c synthase	5859	3	38	129	596	2275	694	20	63	0
HEXA	hexosaminidase subunit alpha	5859	0	11	15	7	176	16	3	2	0
NANOG	Nanog homeobox	5858	2	42	265	473	2057	332	94	250	0
VIT	vitrin	5857	0	60	54	26	562	22	35	5	0
SELL	selectin L	5834	0	2	93	37	421	19	21	1	0
NRAS	NRAS proto-oncogene, GTPase	5826	0	43	90	618	3493	188	12	11	0
PNP	purine nucleoside phosphorylase	5811	0	34	115	16	310	17	9	2	0
LDLR	low density lipoprotein receptor	5789	0	11	97	21	318	25	14	6	1
FAU	FAU ubiquitin like and ribosomal protein S30 fusion	5758	0	21	153	73	667	34	42	34	0
CD274	CD274 molecule	5740	0	13	85	626	4170	194	16	60	0
MICA	MHC class I polypeptide-related sequence A	5732	0	9	61	61	648	34	13	5	0
SSB	small RNA binding exonuclease protection factor La	5727	1	13	41	6	491	28	10	2	0
CAV1	caveolin 1	5684	7	74	300	296	1033	208	41	41	2
IL15	interleukin 15	5681	0	17	130	115	1401	56	27	14	0
TLR9	toll like receptor 9	5652	0	15	93	69	981	102	22	7	0
MOK	MOK protein kinase	5637	0	28	151	135	1057	99	21	13	0
MCL1	MCL1 apoptosis regulator, BCL2 family member	5630	1	17	105	193	3386	165	31	35	0
MLH1	mutL homolog 1	5624	0	13	9	273	4327	175	3	4	0
SOX9	SRY-box transcription factor 9	5575	0	26	184	146	821	141	73	69	0
FAP	fibroblast activation protein alpha	5574	1	37	76	199	2293	133	41	20	0
SST	somatostatin	5560	0	45	102	77	490	36	30	7	0
ACE2	angiotensin converting enzyme 2	5540	0	10	39	14	403	116	8	14	0
ITCH	itchy E3 ubiquitin protein ligase	5530	0	12	75	25	345	44	75	8	0
CXCL8	C-X-C motif chemokine ligand 8	5524	1	48	367	267	1026	235	126	45	0
CD69	CD69 molecule	5516	0	11	173	62	814	27	15	6	0
CYP2C19	cytochrome P450 family 2 subfamily C member 19	5499	0	5	3	9	389	3	6	1	0
MIF	macrophage migration inhibitory factor	5466	0	54	234	133	686	127	59	17	0
HTT	huntingtin	5453	0	30	208	23	176	8	3	0	0
EGR1	early growth response 1	5445	0	29	160	145	1050	133	88	31	0
PIK3CA	phosphatidylinositol-4,5-bisphosphate 3-kinase catalytic subunit alpha	5437	3	46	92	715	4606	228	14	55	0
EMD	emerin	5422	0	38	194	146	1298	30	155	21	0
MUC1	mucin 1, cell surface associated	5418	1	40	107	698	3189	389	26	66	0
POLI	DNA polymerase iota	5402	0	40	89	66	429	45	27	2	0
MMP13	matrix metallopeptidase 13	5384	4	31	272	327	669	423	189	37	0
PDCD1	programmed cell death 1	5365	0	8	47	406	3278	58	8	14	0
KDR	kinase insert domain receptor	5351	0	35	433	347	1430	204	130	18	1
BIRC5	baculoviral IAP repeat containing 5	5334	0	26	148	522	3550	307	42	39	0
COMT	catechol-O-methyltransferase	5320	0	13	136	21	498	10	2	4	0
CCND1	cyclin D1	5299	1	45	334	467	3297	450	79	79	0
BOC	BOC cell adhesion associated, oncogene regulated	5285	0	16	31	17	327	18	13	3	0
OTC	ornithine transcarbamylase	5243	0	9	36	17	234	9	10	2	0
CFD	complement factor D	5239	0	10	142	18	138	13	7	4	0
BMP4	bone morphogenetic protein 4	5236	0	36	190	87	523	89	80	69	0
SHBG	sex hormone binding globulin	5236	0	65	12	19	813	3	2	0	0
CDA	cytidine deaminase	5235	0	6	52	22	533	13	5	2	0
REL	REL proto-oncogene, NF-kB subunit	5224	0	14	64	64	839	44	19	10	0
CYP2C9	cytochrome P450 family 2 subfamily C member 9	5206	0	3	9	11	419	10	3	1	0
CDKN2A	cyclin dependent kinase inhibitor 2A	5195	1	13	58	382	3916	190	20	39	0
ESD	esterase D	5142	0	12	37	449	1805	430	68	7	0
RB1	RB transcriptional corepressor 1	5140	0	13	54	230	2234	101	18	28	0
TIMP2	TIMP metallopeptidase inhibitor 2	5122	7	91	468	795	1299	1034	243	45	0
CGA	glycoprotein hormones, alpha polypeptide	5111	0	19	49	176	1042	50	19	5	0
ABCG2	ATP binding cassette subfamily G member 2 (Junior blood group)	5109	0	17	107	234	3326	142	52	72	0
TEC	tec protein tyrosine kinase	5078	0	26	147	63	517	21	42	179	0
MIA	MIA SH3 domain containing	5077	0	37	159	283	1797	237	35	38	0
FOXO1	forkhead box O1	5051	0	25	147	156	1298	173	62	35	0
IL7	interleukin 7	5042	0	8	87	68	991	30	21	9	0
GDNF	glial cell derived neurotrophic factor	5033	0	54	229	23	278	67	37	4	0
IGF1R	insulin like growth factor 1 receptor	5018	0	85	259	438	2557	357	63	78	0
CASP8	caspase 8	4981	0	19	59	107	2016	55	15	5	0
VHL	von Hippel-Lindau tumor suppressor	4960	0	29	80	313	2457	160	13	31	0
F8	coagulation factor VIII	4943	0	10	92	31	329	14	17	4	0
CXCL1	C-X-C motif chemokine ligand 1	4932	0	42	361	193	858	169	128	22	0
SP2	Sp2 transcription factor	4921	0	27	36	23	312	15	12	1	0
RAD51	RAD51 recombinase	4914	0	7	61	77	2370	208	7	9	0
TLR3	toll like receptor 3	4891	0	11	81	55	660	70	35	5	0
GSK3B	glycogen synthase kinase 3 beta	4862	0	74	313	214	1200	220	62	146	0
EDA	ectodysplasin A	4856	1	29	89	41	331	37	90	18	0
OSCAR	osteoclast associated Ig-like receptor	4838	0	12	66	307	1643	51	10	4	0
GCA	grancalcin	4828	0	15	36	67	574	51	10	3	0
SMAD4	SMAD family member 4	4799	2	59	292	510	2318	409	111	242	0
AMH	anti-Mullerian hormone	4779	0	31	29	12	474	8	5	2	0
GIP	gastric inhibitory polypeptide	4764	0	84	38	27	220	16	7	2	0
CDK1	cyclin dependent kinase 1	4760	0	32	135	143	2278	159	37	26	0
GPT	glutamic--pyruvic transaminase	4749	0	20	23	36	382	16	9	0	0
ERAS	ES cell expressed Ras	4740	0	16	68	71	938	26	19	3	0
MSH2	mutS homolog 2	4689	0	4	7	200	3528	122	2	3	0
DPT	dermatopontin	4685	0	20	122	31	258	18	31	2	0
CDH1	cadherin 1	4674	2	129	704	998	3145	909	164	948	0
STRADA	STE20 related adaptor alpha	4674	0	19	202	70	501	39	24	7	0
SYK	spleen associated tyrosine kinase	4653	2	41	141	109	884	0	27	38	1
DPP4	dipeptidyl peptidase 4	4646	2	25	59	39	321	37	28	17	0
POMC	proopiomelanocortin	4623	0	7	19	19	190	9	8	1	0
HMOX1	heme oxygenase 1	4618	0	15	94	51	553	64	54	14	0
EZH2	enhancer of zeste 2 polycomb repressive complex 2 subunit	4608	0	39	318	612	2865	571	85	187	0
CCR2	C-C motif chemokine receptor 2	4604	0	37	587	157	670	132	80	19	0
CLC	Charcot-Leyden crystal galectin	4536	0	64	127	37	287	35	11	3	0
BCL2L1	BCL2 like 1	4526	0	11	63	106	1758	83	22	12	0
DBT	dihydrolipoamide branched chain transacylase E2	4524	0	18	72	57	789	44	12	20	0
CBL	Cbl proto-oncogene	4519	2	45	136	74	893	81	27	13	5
MGMT	O-6-methylguanine-DNA methyltransferase	4483	0	8	43	163	2584	108	6	18	0
BLM	BLM RecQ like helicase	4481	0	11	76	100	1157	62	19	87	0
IGF2	insulin like growth factor 2	4480	2	24	93	154	1237	115	44	13	0
NLN	neurolysin	4477	0	2	6	39	78	8	0	0	0
SP3	Sp3 transcription factor	4469	0	25	34	44	437	37	14	4	0
SRY	sex determining region Y	4468	0	28	122	145	530	141	35	41	0
PGD	phosphogluconate dehydrogenase	4465	0	18	73	9	279	8	9	1	0
FGFR1	fibroblast growth factor receptor 1	4460	1	44	193	199	1615	139	72	61	0
DSP	desmoplakin	4454	0	59	86	29	213	27	15	6	0
VIM	vimentin	4451	0	48	389	239	652	224	53	316	0
TTR	transthyretin	4440	0	3	42	90	488	69	4	6	0
FASLG	Fas ligand	4423	0	13	44	121	1112	66	12	4	0
SLC6A4	solute carrier family 6 member 4	4422	0	26	36	2	83	1	2	2	0
E2F1	E2F transcription factor 1	4399	1	22	128	218	2389	208	46	42	0
MPL	MPL proto-oncogene, thrombopoietin receptor	4395	0	18	41	27	656	18	5	1	0
UST	uronyl 2-sulfotransferase	4380	1	20	103	34	355	38	27	15	0
F9	coagulation factor IX	4379	0	19	95	46	409	19	7	7	0
TBP	TATA-box binding protein	4349	0	9	42	21	428	11	6	6	0
SKI	SKI proto-oncogene	4331	0	16	285	66	799	47	31	31	0
PREB	prolactin regulatory element binding	4296	0	14	56	25	852	17	4	6	0
MIB1	MIB E3 ubiquitin protein ligase 1	4295	0	16	26	475	1325	371	12	6	0
ADO	2-aminoethanethiol dioxygenase	4287	0	23	45	98	676	17	8	3	1
LUM	lumican	4255	1	16	125	79	703	54	47	7	1
NQO1	NAD(P)H quinone dehydrogenase 1	4247	0	15	46	51	1358	39	22	8	0
MAF	MAF bZIP transcription factor	4235	0	17	59	50	667	26	17	9	1
GATA3	GATA binding protein 3	4217	0	8	68	235	1042	104	16	43	0
TPR	translocated promoter region, nuclear basket protein	4197	0	26	63	32	324	24	6	2	0
AIP	aryl hydrocarbon receptor interacting protein	4180	1	5	89	21	572	55	8	4	1
RUNX1	RUNX family transcription factor 1	4159	0	17	59	61	0	57	12	14	0
MAP2	microtubule associated protein 2	4150	1	41	149	15	159	25	9	1	1
IDS	iduronate 2-sulfatase	4136	0	6	73	30	506	9	7	2	0
BACE1	beta-secretase 1	4122	0	1	37	11	123	6	4	3	0
CSK	C-terminal Src kinase	4109	8	85	232	133	702	148	29	21	5
NFKBIA	NFKB inhibitor alpha	4108	0	23	102	94	843	100	21	7	0
GCM2	glial cells missing transcription factor 2	4086	0	5	70	9	162	8	24	1	0
CCL3	C-C motif chemokine ligand 3	4080	0	23	289	68	481	55	59	5	1
SRF	serum response factor	4080	0	76	125	64	446	59	39	22	0
RARA	retinoic acid receptor alpha	4079	0	10	39	60	791	19	3	3	0
SPP1	secreted phosphoprotein 1	4061	0	43	230	293	748	169	104	20	2
DCC	DCC netrin 1 receptor	4025	3	26	165	180	1386	86	5	10	0
POLL	DNA polymerase lambda	3999	0	7	63	16	229	11	5	0	0
DHFR	dihydrofolate reductase	3997	0	7	31	20	667	23	0	6	0
CCR7	C-C motif chemokine receptor 7	3993	0	65	785	293	888	157	42	22	4
GSTM1	glutathione S-transferase mu 1	3993	0	12	8	37	1961	7	3	0	0
CNP	2',3'-cyclic nucleotide 3' phosphodiesterase	3976	0	35	61	21	184	17	20	2	0
ABCA1	ATP binding cassette subfamily A member 1	3962	0	8	69	18	249	14	12	4	0
DNMT1	DNA methyltransferase 1	3954	0	21	109	173	1619	181	31	60	0
AAAS	aladin WD repeat nucleoporin	3952	0	4	20	1	108	4	8	0	1
XIAP	X-linked inhibitor of apoptosis	3938	0	32	94	165	2127	164	24	33	0
GSTP1	glutathione S-transferase pi 1	3925	1	10	17	104	2200	36	3	3	0
PGR	progesterone receptor	3916	0	11	36	548	2356	121	3	14	0
CD163	CD163 molecule	3888	0	19	108	232	942	153	82	26	1
CORT	cortistatin	3879	0	11	42	3	96	12	16	1	0
HLA-C	major histocompatibility complex, class I, C	3874	0	3	14	21	478	36	2	1	0
PCSK9	proprotein convertase subtilisin/kexin type 9	3872	0	2	5	7	136	7	1	0	0
BORA	BORA aurora kinase A activator	3871	0	15	46	36	354	19	17	3	0
FADD	Fas associated via death domain	3866	0	22	37	92	1544	61	12	4	0
F12	coagulation factor XII	3863	0	23	65	18	268	24	55	11	0
F10	coagulation factor X	3847	0	195	180	582	1199	169	28	16	0
CR1	complement C3b/C4b receptor 1 (Knops blood group)	3829	0	13	81	37	559	48	7	8	0
TNFSF11	TNF superfamily member 11	3818	0	21	127	190	483	69	22	10	8
HFE	homeostatic iron regulator	3807	0	3	25	14	247	16	10	7	0
F7	coagulation factor VII	3806	0	16	77	16	236	17	16	2	0
TLR7	toll like receptor 7	3796	0	7	73	46	658	43	5	3	0
PTK2	protein tyrosine kinase 2	3786	9	408	1126	537	1330	591	159	77	5
HK2	hexokinase 2	3785	0	24	95	171	1116	170	35	353	0
CFI	complement factor I	3783	0	2	52	13	309	8	8	1	0
RHD	Rh blood group D antigen	3781	0	1	23	7	83	8	3	1	0
SAG	S-antigen visual arrestin	3779	0	4	73	20	0	39	15	3	0
CASP9	caspase 9	3759	0	9	54	56	1259	51	15	4	0
MUSK	muscle associated receptor tyrosine kinase	3723	1	37	56	29	312	12	15	3	0
AQP4	aquaporin 4	3723	0	12	175	17	152	23	9	1	0
HDAC1	histone deacetylase 1	3720	1	19	110	210	1524	150	19	67	0
FMR1	FMRP translational regulator 1	3720	0	8	110	4	103	4	0	1	0
LTA	lymphotoxin alpha	3714	0	3	49	30	244	31	12	5	0
IDH1	isocitrate dehydrogenase (NADP(+)) 1	3713	0	8	51	71	1863	104	10	17	0
IL22	interleukin 22	3694	0	9	83	32	441	56	86	13	0
AGT	angiotensinogen	3676	0	10	19	24	530	9	3	1	0
CD1A	CD1a molecule	3674	0	3	122	82	531	39	16	0	0
SLC2A4	solute carrier family 2 member 4	3662	0	2	77	7	109	5	5	1	0
ADIPOQ	adiponectin, C1Q and collagen domain containing	3649	0	4	31	26	339	26	12	4	0
SLA	Src like adaptor	3647	0	6	54	19	128	21	74	1	0
MAPT	microtubule associated protein tau	3641	0	8	153	10	156	10	0	0	0
SOD2	superoxide dismutase 2	3630	0	17	68	72	629	48	27	10	0
AIDA	axin interactor, dorsalization associated	3604	0	14	35	71	288	50	7	0	0
GHRH	growth hormone releasing hormone	3596	0	4	68	18	276	11	13	3	0
COL1A1	collagen type I alpha 1 chain	3590	0	21	82	102	448	75	169	39	0
ATG5	autophagy related 5	3579	0	17	75	91	1121	104	23	22	0
PPARGC1A	PPARG coactivator 1 alpha	3579	0	5	61	32	382	19	9	11	0
IPP	intracisternal A particle-promoted polypeptide	3577	0	6	66	14	262	23	13	5	0
NTM	neurotrimin	3566	0	6	14	14	126	3	12	0	0
IL33	interleukin 33	3555	0	7	71	70	399	50	58	13	0
CXCR3	C-X-C motif chemokine receptor 3	3554	0	33	457	152	643	84	40	8	0
CEL	carboxyl ester lipase	3547	0	18	49	35	398	20	15	3	0
FYN	FYN proto-oncogene, Src family tyrosine kinase	3536	1	57	166	78	598	74	16	22	1
KLF4	Kruppel like factor 4	3532	0	22	175	218	1071	176	56	113	0
JAK1	Janus kinase 1	3528	0	13	72	112	1114	112	26	28	0
TNFSF10	TNF superfamily member 10	3528	0	10	61	111	1950	47	5	3	0
PAX6	paired box 6	3527	0	13	169	36	259	46	32	18	0
POU5F1	POU class 5 homeobox 1	3504	0	21	125	194	1020	113	18	74	0
BCL6	BCL6 transcription repressor	3504	0	9	47	50	1004	61	6	10	0
HAL	histidine ammonia-lyase	3497	0	6	95	57	394	25	9	6	0
NOS1	nitric oxide synthase 1	3493	0	67	44	16	108	11	9	1	0
GAA	alpha glucosidase	3486	0	13	39	32	237	17	6	3	0
LCK	LCK proto-oncogene, Src family tyrosine kinase	3482	0	20	54	31	713	20	4	40	2
MOG	myelin oligodendrocyte glycoprotein	3482	0	11	119	9	153	18	7	1	0
RAF1	Raf-1 proto-oncogene, serine/threonine kinase	3481	0	52	100	163	1212	122	21	33	0
KEAP1	kelch like ECH associated protein 1	3468	0	12	42	79	1127	38	19	11	1
FGF23	fibroblast growth factor 23	3466	0	4	15	21	155	7	5	2	0
STAT6	signal transducer and activator of transcription 6	3444	0	13	68	101	532	46	33	9	0
AMT	aminomethyltransferase	3443	0	16	105	22	255	17	61	7	0
PHB	prohibitin	3437	1	20	25	23	204	14	18	3	0
WNT1	Wnt family member 1	3434	0	28	217	149	838	147	47	83	0
PTMS	parathymosin	3428	0	41	29	40	646	32	7	6	0
SOCS3	suppressor of cytokine signaling 3	3417	0	14	66	68	506	69	27	15	0
CD24	CD24 molecule	3415	0	37	213	647	2159	332	39	242	0
UCP1	uncoupling protein 1	3400	0	2	31	6	207	6	4	0	1
GRB2	growth factor receptor bound protein 2	3397	8	84	199	136	903	144	39	28	5
FUS	FUS RNA binding protein	3391	0	9	96	73	545	32	2	3	0
IL1RN	interleukin 1 receptor antagonist	3388	0	6	38	23	375	16	10	3	0
CD33	CD33 molecule	3374	0	2	32	46	942	21	3	4	0
EPCAM	epithelial cell adhesion molecule	3352	1	36	133	637	2564	254	23	227	0
IGFBP1	insulin like growth factor binding protein 1	3351	0	7	48	36	426	61	20	1	0
NOD2	nucleotide binding oligomerization domain containing 2	3349	0	4	26	8	267	68	9	0	0
FLT1	fms related receptor tyrosine kinase 1	3346	0	21	183	197	652	147	77	14	0
CD27	CD27 molecule	3334	0	5	66	51	705	23	2	3	0
GRP	gastrin releasing peptide	3328	0	49	56	92	835	49	12	4	0
S100B	S100 calcium binding protein B	3324	0	14	52	73	0	31	13	1	0
MAOA	monoamine oxidase A	3322	0	10	29	24	136	14	0	9	0
CETP	cholesteryl ester transfer protein	3258	0	2	28	0	50	0	0	0	0
GDA	guanine deaminase	3255	0	10	25	47	271	25	9	0	0
BSN	bassoon presynaptic cytomatrix protein	3251	0	4	28	7	144	6	80	6	0
DCD	dermcidin	3239	0	4	414	11	229	7	7	2	0
EIF4E	eukaryotic translation initiation factor 4E	3237	0	29	86	161	1088	108	9	30	0
CFP	complement factor properdin	3235	0	16	85	17	145	13	5	4	0
OMP	olfactory marker protein	3234	0	13	53	5	109	25	1	0	0
IRF3	interferon regulatory factor 3	3233	0	2	18	20	417	53	8	3	0
IFNG	interferon gamma	3230	0	8	36	42	601	32	14	4	0
LEP	leptin	3227	0	21	44	25	316	23	10	3	0
LYN	LYN proto-oncogene, Src family tyrosine kinase	3221	4	47	124	57	585	61	17	16	3
IVD	isovaleryl-CoA dehydrogenase	3221	0	6	72	14	156	12	35	1	0
FTO	FTO alpha-ketoglutarate dependent dioxygenase	3180	0	3	16	31	336	16	6	1	0
PON1	paraoxonase 1	3173	0	13	9	15	192	10	1	0	0
ESR1	estrogen receptor 1	3165	0	28	35	191	1443	56	8	26	0
NNT	nicotinamide nucleotide transhydrogenase	3164	0	8	96	31	298	30	15	6	0
CXCL2	C-X-C motif chemokine ligand 2	3162	0	20	225	72	377	80	82	6	0
TRIO	trio Rho guanine nucleotide exchange factor	3160	4	31	107	38	331	35	6	7	0
C4B	complement C4B (Chido blood group)	3138	0	2	5	5	111	24	4	2	0
MECP2	methyl-CpG binding protein 2	3125	0	8	100	17	267	26	9	7	0
BTK	Bruton tyrosine kinase	3112	0	12	43	19	834	15	21	53	1
RAG2	recombination activating 2	3111	0	7	105	65	550	22	5	3	0
SLC2A1	solute carrier family 2 member 1	3106	0	8	150	127	675	62	18	7	0
YAP1	Yes1 associated transcriptional regulator	3091	1	38	253	297	1566	333	73	109	1
FER	FER tyrosine kinase	3085	1	31	71	43	242	32	10	6	1
FGFR2	fibroblast growth factor receptor 2	3073	1	29	89	140	1236	104	59	42	0
PPY	pancreatic polypeptide	3069	0	4	16	6	183	6	11	0	0
PSEN1	presenilin 1	3066	0	7	47	10	81	8	1	4	0
GSTT1	glutathione S-transferase theta 1	3060	0	7	0	24	1423	8	0	0	0
MAOB	monoamine oxidase B	3055	0	8	79	3	84	2	2	0	0
GLI1	GLI family zinc finger 1	3051	1	26	190	279	1405	262	55	156	0
IL21	interleukin 21	3049	0	4	56	31	565	17	8	6	0
DNMT3A	DNA methyltransferase 3 alpha	3037	0	12	50	77	1137	77	16	22	0
LCN2	lipocalin 2	3031	0	13	65	96	438	86	28	31	0
STH	saitohin	3030	0	5	37	10	120	9	9	0	0
FURIN	furin, paired basic amino acid cleaving enzyme	3010	0	20	70	60	426	94	16	6	2
BMP7	bone morphogenetic protein 7	2972	0	17	95	82	276	69	123	106	0
MLN	motilin	2957	0	44	146	162	456	45	7	8	0
GLS	glutaminase	2950	0	9	33	25	372	16	3	4	0
BPI	bactericidal permeability increasing protein	2947	0	5	60	45	436	16	9	1	0
RAG1	recombination activating 1	2936	0	6	64	22	357	22	11	2	0
MUC5AC	mucin 5AC, oligomeric mucus/gel-forming	2926	0	11	32	172	607	164	20	7	0
SMO	smoothened, frizzled class receptor	2925	0	17	131	109	1021	90	25	51	0
CHAD	chondroadherin	2919	0	5	45	25	171	14	12	0	0
SQSTM1	sequestosome 1	2913	0	17	48	72	822	72	7	18	0
NOX4	NADPH oxidase 4	2898	4	16	119	54	324	61	45	44	0
CDK6	cyclin dependent kinase 6	2893	0	36	162	185	1842	202	49	47	0
PTGS1	prostaglandin-endoperoxide synthase 1	2892	0	19	27	48	487	36	32	1	0
DDC	dopa decarboxylase	2889	0	10	65	25	349	13	11	1	0
VEGFC	vascular endothelial growth factor C	2884	0	29	241	1180	1565	472	94	24	0
GATA4	GATA binding protein 4	2882	0	9	54	16	277	14	8	19	0
GAP43	growth associated protein 43	2881	0	32	89	9	65	20	24	1	0
MAPK1	mitogen-activated protein kinase 1	2875	1	61	331	200	1064	256	74	65	0
APOA1	apolipoprotein A1	2861	0	3	26	26	202	13	7	4	0
DBH	dopamine beta-hydroxylase	2861	0	5	39	7	61	14	1	0	0
PIR	pirin	2854	1	56	38	27	242	25	5	6	0
DCT	dopachrome tautomerase	2846	0	6	67	22	280	15	7	2	0
UGT1A1	UDP glucuronosyltransferase family 1 member A1	2826	0	1	9	65	880	5	2	0	0
FGFR3	fibroblast growth factor receptor 3	2818	0	13	47	85	1110	65	18	15	0
CD83	CD83 molecule	2798	0	9	116	56	682	29	4	3	2
CDX2	caudal type homeobox 2	2795	1	13	47	339	1050	169	13	18	0
LPP	LIM domain containing preferred translocation partner in lipoma	2791	3	16	56	24	150	23	11	5	0
FOXO3	forkhead box O3	2790	1	18	100	122	985	105	21	22	0
ATF4	activating transcription factor 4	2789	0	6	42	58	787	36	16	11	0
TNC	tenascin C	2788	1	28	148	106	344	106	73	25	0
POLK	DNA polymerase kappa	2769	0	6	36	48	290	10	17	5	0
ABL1	ABL proto-oncogene 1, non-receptor tyrosine kinase	2762	0	13	22	21	1277	20	1	1	1
CDKN1B	cyclin dependent kinase inhibitor 1B	2760	1	35	125	129	1231	92	18	16	0
ZEB1	zinc finger E-box binding homeobox 1	2754	3	128	618	1095	2071	1072	170	1586	0
MITF	melanocyte inducing transcription factor	2752	1	15	86	162	717	101	11	35	0
CD63	CD63 molecule	2752	2	60	93	113	527	76	33	12	0
SNCA	synuclein alpha	2752	0	8	242	1	82	5	0	0	0
SMAD1	SMAD family member 1	2745	0	20	111	72	436	70	41	49	1
CDK5	cyclin dependent kinase 5	2739	2	34	176	54	375	46	12	12	0
GLP1R	glucagon like peptide 1 receptor	2735	0	56	24	9	138	7	7	3	0
OSM	oncostatin M	2728	1	39	83	70	385	56	20	20	0
DCN	decorin	2728	0	10	109	57	272	47	72	11	0
PAPPA	pappalysin 1	2714	0	9	26	24	219	39	15	3	0
ADAMTS13	ADAM metallopeptidase with thrombospondin type 1 motif 13	2711	0	0	7	13	145	2	8	0	0
XBP1	X-box binding protein 1	2706	0	5	36	46	606	28	12	14	0
TSC2	TSC complex subunit 2	2702	0	15	58	80	851	35	7	11	0
MYCN	MYCN proto-oncogene, bHLH transcription factor	2691	0	19	61	242	1784	92	4	16	0
GATA1	GATA binding protein 1	2690	0	4	24	21	502	19	4	4	0
DKK1	dickkopf WNT signaling pathway inhibitor 1	2680	0	14	125	159	669	127	51	45	0
DRD2	dopamine receptor D2	2674	0	10	92	8	156	10	1	1	0
SPN	sialophorin	2669	1	13	81	122	451	66	3	3	0
PDX1	pancreatic and duodenal homeobox 1	2659	1	7	28	57	371	35	10	23	0
MUC2	mucin 2, oligomeric mucus/gel-forming	2656	0	18	20	213	834	216	16	3	0
LSS	lanosterol synthase	2636	1	9	65	27	277	17	14	0	0
PROM1	prominin 1	2629	0	23	227	365	1530	206	34	72	0
CD1D	CD1d molecule	2621	0	2	36	43	547	5	4	4	0
CCN2	cellular communication network factor 2	2620	0	15	150	99	339	82	181	57	0
TRAF6	TNF receptor associated factor 6	2613	0	13	55	68	501	86	16	26	1
PYY	peptide YY	2609	0	150	12	0	99	4	0	1	0
MMP7	matrix metallopeptidase 7	2602	2	51	297	627	1286	699	119	95	0
IRF1	interferon regulatory factor 1	2601	0	5	30	41	566	47	8	11	0
NOTO	notochord homeobox	2596	0	13	22	42	257	15	1	5	0
EMB	embigin	2595	0	14	34	9	92	14	8	5	0
CYP1B1	cytochrome P450 family 1 subfamily B member 1	2594	0	7	32	28	1036	28	7	5	0
WNT3A	Wnt family member 3A	2583	0	36	164	109	637	135	62	68	0
HPR	haptoglobin-related protein	2576	0	12	21	26	484	33	5	0	0
MEN1	menin 1	2575	0	6	16	164	848	48	2	1	0
HES1	hes family bHLH transcription factor 1	2574	0	24	133	114	728	136	48	67	0
BECN1	beclin 1	2564	0	9	40	103	975	83	10	19	0
CXCL9	C-X-C motif chemokine ligand 9	2564	0	7	181	80	499	55	23	2	0
LRRK2	leucine rich repeat kinase 2	2556	0	13	364	10	146	9	2	2	0
DLD	dihydrolipoamide dehydrogenase	2546	1	33	120	141	1273	140	26	27	0
MTR	5-methyltetrahydrofolate-homocysteine methyltransferase	2540	0	11	34	17	341	11	4	0	0
SPARC	secreted protein acidic and cysteine rich	2532	2	36	168	252	838	224	79	64	1
SNAP25	synaptosome associated protein 25	2526	0	9	45	4	71	3	3	0	0
GSC	goosecoid homeobox	2508	0	20	112	43	804	148	6	25	0
CXCR2	C-X-C motif chemokine receptor 2	2499	0	39	378	232	663	159	71	32	1
HLA-G	major histocompatibility complex, class I, G	2494	0	4	52	71	476	123	5	4	0
CPO	carboxypeptidase O	2494	0	6	25	35	887	18	9	0	0
PDGFRA	platelet derived growth factor receptor alpha	2489	1	8	34	167	1055	70	8	11	0
CREB1	cAMP responsive element binding protein 1	2488	1	24	98	90	509	97	15	19	0
ERCC1	ERCC excision repair 1, endonuclease non-catalytic subunit	2488	0	1	15	164	1873	46	4	15	0
CD59	CD59 molecule (CD59 blood group)	2481	0	16	17	19	299	17	4	3	0
STAM	signal transducing adaptor molecule	2480	0	22	99	25	231	18	6	2	0
CSF1	colony stimulating factor 1	2475	0	55	122	129	567	104	28	9	4
HSF1	heat shock transcription factor 1	2473	0	17	34	62	577	46	11	17	0
CALCA	calcitonin related polypeptide alpha	2472	0	0	11	15	157	14	3	0	0
GHR	growth hormone receptor	2471	0	9	17	18	201	13	2	5	0
IGFBP2	insulin like growth factor binding protein 2	2469	0	10	47	68	514	58	18	8	0
SMAD7	SMAD family member 7	2463	0	14	93	123	580	128	115	148	0
CD7	CD7 molecule	2459	0	3	13	23	410	17	1	0	0
CX3CR1	C-X3-C motif chemokine receptor 1	2441	0	50	243	62	276	58	34	2	1
CCR4	C-C motif chemokine receptor 4	2440	1	12	193	74	455	43	19	7	0
HPD	4-hydroxyphenylpyruvate dioxygenase	2437	0	8	27	42	491	31	5	2	0
TNFRSF11B	TNF receptor superfamily member 11b	2437	0	2	71	77	233	28	23	0	0
NF2	neurofibromin 2	2435	0	38	43	50	738	59	8	6	0
HBD	hemoglobin subunit delta	2422	0	11	32	13	153	56	43	1	0
CYP3A5	cytochrome P450 family 3 subfamily A member 5	2421	0	2	4	21	411	9	0	1	0
ERBB3	erb-b2 receptor tyrosine kinase 3	2411	2	46	107	193	1522	122	17	36	0
TRPA1	transient receptor potential cation channel subfamily A member 1	2408	0	50	31	9	143	8	14	1	0
CHM	CHM Rab escort protein	2406	0	5	35	38	331	38	13	5	0
NFATC1	nuclear factor of activated T cells 1	2394	0	13	107	55	290	30	12	16	7
ARNT	aryl hydrocarbon receptor nuclear translocator	2394	0	34	50	57	449	47	13	7	0
TEF	TEF transcription factor, PAR bZIP family member	2394	0	34	10	11	149	7	9	1	0
TAZ	Tafazzin	2389	0	25	110	193	976	128	46	75	0
NRL	neural retina leucine zipper	2386	0	3	25	9	92	4	9	0	0
UCP2	uncoupling protein 2	2383	0	7	22	9	177	10	2	2	0
DR1	down-regulator of transcription 1	2378	0	14	14	8	191	5	3	1	0
ACTA2	actin alpha 2, smooth muscle	2374	1	37	199	120	384	112	210	193	0
WNT5A	Wnt family member 5A	2373	2	74	269	232	758	213	58	74	0
MVP	major vault protein	2372	0	9	40	52	376	25	3	3	0
NIN	ninein	2368	0	6	53	40	138	28	5	2	0
ADAM17	ADAM metallopeptidase domain 17	2354	0	29	122	96	565	132	41	22	2
GRN	granulin precursor	2353	0	14	89	36	261	36	40	15	0
CD55	CD55 molecule (Cromer blood group)	2351	0	15	28	32	286	32	1	3	0
PTPN11	protein tyrosine phosphatase non-receptor type 11	2350	1	35	77	45	650	29	9	3	0
CYBB	cytochrome b-245 beta chain	2344	0	4	73	14	171	24	16	6	0
DMPK	DM1 protein kinase	2343	0	9	13	6	225	2	0	1	0
PLK1	polo like kinase 1	2342	0	12	50	97	1424	81	8	15	0
DDIT3	DNA damage inducible transcript 3	2337	0	6	28	37	687	27	9	8	0
ZAP70	zeta chain of T cell receptor associated protein kinase 70	2328	0	13	46	17	473	9	3	22	1
PINK1	PTEN induced kinase 1	2326	0	21	176	7	216	9	4	2	0
TTF1	transcription termination factor 1	2318	0	8	22	435	965	84	4	17	0
SOCS1	suppressor of cytokine signaling 1	2316	0	8	41	56	543	53	17	11	0
GALT	galactose-1-phosphate uridylyltransferase	2310	0	10	61	18	160	26	6	2	0
TJP1	tight junction protein 1	2304	0	40	161	77	210	92	50	84	2
BCHE	butyrylcholinesterase	2303	0	5	6	6	101	1	0	0	0
PER2	period circadian regulator 2	2301	0	9	37	25	263	15	4	3	0
PRY	PTPN13 like Y-linked	2297	0	11	19	12	89	2	9	0	0
GJB2	gap junction protein beta 2	2295	0	4	32	31	179	33	12	5	0
SCN5A	sodium voltage-gated channel alpha subunit 5	2291	1	18	40	22	79	29	4	3	0
CD22	CD22 molecule	2288	0	4	20	23	654	18	1	3	0
HGS	hepatocyte growth factor-regulated tyrosine kinase substrate	2278	0	9	48	18	239	12	4	5	0
MSH6	mutS homolog 6	2275	0	0	4	101	1765	61	1	2	0
XRCC1	X-ray repair cross complementing 1	2274	0	4	9	52	1440	30	2	4	0
BMI1	BMI1 proto-oncogene, polycomb ring finger	2264	0	13	146	313	1341	251	38	156	0
CYP2B6	cytochrome P450 family 2 subfamily B member 6	2263	0	1	7	9	237	2	2	1	0
PF4	platelet factor 4	2259	0	7	34	15	179	8	33	0	1
GPX1	glutathione peroxidase 1	2258	0	24	21	21	422	14	6	4	0
ATG7	autophagy related 7	2255	0	8	49	53	662	62	15	18	0
OLAH	oleoyl-ACP hydrolase	2249	0	6	29	33	300	10	19	0	0
BTC	betacellulin	2245	0	4	32	75	725	31	7	10	0
ERF	ETS2 repressor factor	2242	0	3	30	12	124	18	3	7	0
GSS	glutathione synthetase	2233	0	12	31	19	170	16	4	2	0
KCNQ1	potassium voltage-gated channel subfamily Q member 1	2231	0	7	49	11	107	23	1	4	0
CR2	complement C3d receptor 2	2227	0	3	14	12	268	7	4	0	0
IL6R	interleukin 6 receptor	2224	0	9	60	75	440	59	21	17	1
ARG1	arginase 1	2216	0	15	57	51	359	38	62	9	0
AQP1	aquaporin 1 (Colton blood group)	2213	0	24	251	73	182	60	31	7	0
TWIST1	twist family bHLH transcription factor 1	2208	9	91	433	766	1426	637	91	904	0
ERBB4	erb-b2 receptor tyrosine kinase 4	2207	1	32	103	120	972	70	17	7	0
HDC	histidine decarboxylase	2207	0	8	23	77	524	9	10	1	0
CTRL	chymotrypsin like	2199	0	27	122	22	178	32	15	4	0
PDK1	pyruvate dehydrogenase kinase 1	2191	3	29	107	101	817	109	15	28	1
ALDH2	aldehyde dehydrogenase 2 family member	2171	0	6	15	13	488	9	3	2	0
LCT	lactase	2166	0	11	18	29	166	6	2	0	0
CTCF	CCCTC-binding factor	2161	0	8	18	34	688	30	6	6	0
NRK	Nik related kinase	2150	0	14	59	13	212	11	15	105	0
LCAT	lecithin-cholesterol acyltransferase	2135	0	1	18	1	37	2	2	0	0
LTB	lymphotoxin beta	2124	0	4	92	18	163	17	14	2	0
TIMP3	TIMP metallopeptidase inhibitor 3	2120	0	16	116	200	665	267	71	11	0
MMD	monocyte to macrophage differentiation associated	2118	0	7	68	15	92	5	14	0	0
PECAM1	platelet and endothelial cell adhesion molecule 1	2111	0	23	223	61	221	48	47	9	1
LAMP1	lysosomal associated membrane protein 1	2109	0	25	58	57	351	76	9	3	1
NRM	nurim	2109	0	5	13	6	562	2	0	1	0
SF1	splicing factor 1	2104	0	12	17	12	150	20	1	1	0
CCL11	C-C motif chemokine ligand 11	2098	0	6	165	16	127	17	19	1	1
CD9	CD9 molecule	2096	0	158	147	162	522	101	41	8	0
SREBF1	sterol regulatory element binding transcription factor 1	2083	0	2	28	14	215	11	5	3	0
UNG	uracil DNA glycosylase	2080	0	4	28	55	403	20	7	1	0
ICOS	inducible T cell costimulator	2077	0	9	39	30	389	10	1	2	0
PELO	pelota mRNA surveillance and ribosome rescue factor	2074	0	0	5	5	53	7	7	0	0
TSC1	TSC complex subunit 1	2073	0	12	34	61	622	22	3	5	1
UCHL1	ubiquitin C-terminal hydrolase L1	2072	0	29	61	62	303	44	12	5	0
PLAUR	plasminogen activator, urokinase receptor	2065	2	78	292	371	762	508	48	2	1
FGR	FGR proto-oncogene, Src family tyrosine kinase	2061	1	12	52	8	142	56	2	1	2
CCL20	C-C motif chemokine ligand 20	2060	0	15	206	88	383	78	36	16	0
ETS1	ETS proto-oncogene 1, transcription factor	2053	1	35	143	188	723	236	29	44	0
FGF21	fibroblast growth factor 21	2046	0	4	15	5	135	3	9	2	0
MAP2K1	mitogen-activated protein kinase kinase 1	2040	0	29	98	71	798	71	18	19	1
HLA-DQB1	major histocompatibility complex, class II, DQ beta 1	2029	0	3	40	3	159	6	1	0	0
COL2A1	collagen type II alpha 1 chain	2021	0	3	16	7	103	13	19	3	0
STK11	serine/threonine kinase 11	2011	0	17	66	130	1230	72	8	17	0
IL9	interleukin 9	2009	0	4	27	19	309	16	18	5	0
PRNP	prion protein	1987	0	7	48	11	56	9	0	1	0
IL11	interleukin 11	1986	0	17	52	91	417	88	20	16	0
CNTF	ciliary neurotrophic factor	1984	0	4	31	8	59	3	12	0	0
DNMT3B	DNA methyltransferase 3 beta	1978	1	9	29	76	841	71	13	19	0
TSHR	thyroid stimulating hormone receptor	1978	0	3	8	39	237	18	0	1	0
HAMP	hepcidin antimicrobial peptide	1977	0	8	24	9	117	9	8	2	0
IRS2	insulin receptor substrate 2	1975	0	26	34	39	278	35	7	8	0
MC4R	melanocortin 4 receptor	1973	0	4	9	2	80	1	1	0	0
MX1	MX dynamin like GTPase 1	1972	0	9	22	24	416	21	5	4	0
SNAI1	snail family transcriptional repressor 1	1970	4	129	587	772	1367	759	139	1106	0
CA4	carbonic anhydrase 4	1963	0	7	42	20	323	11	4	2	0
TNFRSF11A	TNF receptor superfamily member 11a	1960	0	13	67	108	282	40	10	4	3
ATF6	activating transcription factor 6	1956	0	2	16	22	361	17	8	7	0
PER1	period circadian regulator 1	1956	0	6	31	19	197	16	4	2	0
CHEK2	checkpoint kinase 2	1956	1	3	11	49	1463	22	1	2	0
ELL	elongation factor for RNA polymerase II	1952	0	10	30	62	310	22	3	3	0
SFN	stratifin	1950	0	21	55	96	800	82	42	18	0
MRE11	MRE11 homolog, double strand break repair nuclease	1948	0	3	20	21	824	25	0	1	1
HBA1	hemoglobin subunit alpha 1	1948	0	0	3	1	24	0	2	0	0
CLU	clusterin	1944	0	27	50	72	412	40	17	7	0
MMP8	matrix metallopeptidase 8	1943	0	5	76	66	199	102	117	6	0
JUNB	JunB proto-oncogene, AP-1 transcription factor subunit	1940	0	7	46	50	435	47	16	19	1
HDAC2	histone deacetylase 2	1928	0	6	50	69	628	60	11	28	0
NRG1	neuregulin 1	1927	1	21	83	29	338	28	9	5	0
TP63	tumor protein p63	1924	0	18	61	155	895	114	29	40	0
PPARG	peroxisome proliferator activated receptor gamma	1923	0	9	30	22	344	25	14	6	0
TET2	tet methylcytosine dioxygenase 2	1923	0	4	13	32	872	27	8	6	0
GZMB	granzyme B	1921	0	4	37	29	466	22	13	5	0
HBEGF	heparin binding EGF like growth factor	1917	6	32	172	73	458	94	129	18	0
STX2	syntaxin 2	1916	0	20	17	3	24	17	1	1	0
AXL	AXL receptor tyrosine kinase	1911	2	55	161	234	944	208	25	108	0
CRK	CRK proto-oncogene, adaptor protein	1910	4	163	342	151	599	197	36	24	4
CREBBP	CREB binding protein	1898	0	9	25	32	490	22	7	5	0
PAX3	paired box 3	1895	0	19	141	76	401	50	11	2	0
NAT2	N-acetyltransferase 2	1894	0	0	1	3	824	0	0	0	0
APAF1	apoptotic peptidase activating factor 1	1891	0	11	34	45	691	43	14	7	0
CST3	cystatin C	1886	0	5	13	31	104	26	2	2	0
SCARB1	scavenger receptor class B member 1	1886	0	2	40	10	89	8	6	1	0
FASN	fatty acid synthase	1876	1	9	65	93	670	85	24	20	0
KMT2A	lysine methyltransferase 2A	1874	0	1	7	14	851	7	4	0	0
HBM	hemoglobin subunit mu	1868	0	4	22	6	285	4	12	2	0
CCNB1	cyclin B1	1867	0	13	50	97	1000	90	9	10	0
JAK3	Janus kinase 3	1865	0	6	25	27	515	26	7	7	0
CASR	calcium sensing receptor	1861	0	17	40	35	245	14	7	5	0
CD99	CD99 molecule (Xg blood group)	1861	0	6	50	207	311	65	0	2	0
NEB	nebulin	1858	0	6	23	13	103	5	8	0	0
CX3CL1	C-X3-C motif chemokine ligand 1	1855	0	14	187	69	232	57	19	6	1
TCF4	transcription factor 4	1854	1	28	112	156	878	159	30	79	0
CHRNA7	cholinergic receptor nicotinic alpha 7 subunit	1853	0	12	28	13	91	6	9	3	0
PIN1	peptidylprolyl cis/trans isomerase, NIMA-interacting 1	1850	0	13	58	52	512	44	10	11	0
STIM1	stromal interaction molecule 1	1848	3	32	124	61	274	46	13	15	3
KCNH2	potassium voltage-gated channel subfamily H member 2	1848	0	8	23	4	90	5	3	0	0
AIRE	autoimmune regulator	1842	0	2	22	3	126	3	0	2	0
LIPA	lipase A, lysosomal acid type	1842	0	9	25	19	282	6	5	1	0
FABP4	fatty acid binding protein 4	1837	0	7	28	37	184	22	13	5	0
DRD4	dopamine receptor D4	1834	0	1	15	0	37	4	0	0	0
HRC	histidine rich calcium binding protein	1833	0	8	20	12	163	11	3	0	0
NOTCH3	notch receptor 3	1832	0	16	75	91	472	76	25	34	0
CD46	CD46 molecule	1823	0	10	7	14	290	19	4	2	0
CHEK1	checkpoint kinase 1	1820	0	5	11	33	1154	24	2	4	0
VCP	valosin containing protein	1819	0	31	49	43	260	32	3	2	0
AKT2	AKT serine/threonine kinase 2	1818	2	43	126	164	755	166	18	58	1
GBA	glucosylceramidase beta	1816	0	3	172	12	148	10	9	3	0
C9orf72	C9orf72-SMCR8 complex subunit	1816	0	4	71	2	55	3	0	0	0
MMP14	matrix metallopeptidase 14	1810	48	75	330	370	752	546	76	52	15
PKD1	polycystin 1, transient receptor potential channel interacting	1809	0	38	58	24	208	37	10	11	0
YY1	YY1 transcription factor	1801	0	9	54	114	577	93	17	42	0
CPZ	carboxypeptidase Z	1799	0	11	38	4	70	3	4	2	0
CFH	complement factor H	1797	0	0	13	18	97	9	5	2	0
STRAP	serine/threonine kinase receptor associated protein	1796	0	10	124	50	155	36	21	5	0
RYR2	ryanodine receptor 2	1792	0	2	16	3	0	1	0	1	0
PDGFB	platelet derived growth factor subunit B	1790	0	11	121	97	410	66	92	10	0
HSPB1	heat shock protein family B (small) member 1	1788	2	26	75	84	445	49	16	15	0
TLR5	toll like receptor 5	1786	0	48	31	23	200	61	12	4	0
PARVA	parvin alpha	1783	1	17	47	15	70	57	5	5	0
AIF1	allograft inflammatory factor 1	1780	0	12	99	8	94	26	7	0	2
PAX5	paired box 5	1777	0	6	23	37	490	20	2	5	0
NPM1	nucleophosmin 1	1777	0	6	10	21	718	16	3	3	0
GAST	gastrin	1777	0	15	35	36	179	21	9	0	0
CYP2A6	cytochrome P450 family 2 subfamily A member 6	1770	0	1	4	10	363	1	0	0	0
BSG	basigin (Ok blood group)	1768	2	28	102	187	468	217	18	8	0
PMS2	PMS1 homolog 2, mismatch repair system component	1767	0	1	2	96	1399	60	0	2	0
AQP2	aquaporin 2	1765	0	4	51	3	47	6	4	1	0
PAX7	paired box 7	1760	0	13	68	28	223	13	33	6	0
GSR	glutathione-disulfide reductase	1759	0	13	28	5	84	4	1	1	0
SERPINE1	serpin family E member 1	1758	0	23	98	98	400	119	43	23	1
TFPI	tissue factor pathway inhibitor	1757	0	5	39	93	210	76	11	1	0
DSE	dermatan sulfate epimerase	1755	0	4	20	3	64	10	4	1	0
IL2RA	interleukin 2 receptor subunit alpha	1755	0	2	11	20	308	9	4	0	0
ID1	inhibitor of DNA binding 1, HLH protein	1754	1	20	103	161	696	132	27	39	0
TMPRSS2	transmembrane serine protease 2	1754	0	9	22	127	1138	85	1	12	0
AGO2	argonaute RISC catalytic component 2	1749	0	6	49	75	448	99	14	30	0
NDP	norrin cystine knot growth factor NDP	1748	0	9	32	116	206	27	4	3	0
HDAC6	histone deacetylase 6	1747	3	76	113	82	780	69	15	20	5
PTCH1	patched 1	1746	0	7	51	69	679	44	14	21	0
KISS1	KiSS-1 metastasis suppressor	1746	2	40	67	301	287	150	9	12	0
HNF1A	HNF1 homeobox A	1746	0	2	23	35	275	32	3	12	0
PLG	plasminogen	1743	0	6	45	31	174	52	52	3	0
BCL2L11	BCL2 like 11	1741	0	3	27	42	720	23	2	6	1
RAD50	RAD50 double strand break repair protein	1739	0	2	15	19	692	22	2	3	0
C4A	complement C4A (Rodgers blood group)	1739	0	0	14	4	65	3	4	2	0
CCR6	C-C motif chemokine receptor 6	1737	0	10	209	77	300	55	24	8	0
TTN	titin	1736	0	7	25	46	165	36	6	5	0
GATA2	GATA binding protein 2	1736	0	5	24	19	425	15	6	3	0
FAAH	fatty acid amide hydrolase	1736	0	38	31	5	96	4	6	1	0
OCLN	occludin	1730	0	14	95	42	133	62	25	29	0
VASP	vasodilator stimulated phosphoprotein	1727	7	183	243	50	206	64	25	8	5
LEF1	lymphoid enhancer binding factor 1	1727	0	19	98	111	546	119	27	90	0
LMNA	lamin A/C	1725	2	10	30	11	160	11	7	2	1
FGF8	fibroblast growth factor 8	1724	0	11	88	19	183	12	13	9	0
DLG4	discs large MAGUK scaffold protein 4	1724	0	9	26	3	39	5	2	0	0
FLI1	Fli-1 proto-oncogene, ETS transcription factor	1722	0	8	51	121	695	56	23	5	0
S100A8	S100 calcium binding protein A8	1718	1	13	72	117	0	79	40	6	0
DCX	doublecortin	1717	0	13	221	8	87	8	2	1	0
GCG	glucagon	1714	0	5	15	15	183	6	9	3	0
CA9	carbonic anhydrase 9	1713	2	21	66	246	993	145	17	20	0
PRX	periaxin	1711	0	2	14	23	192	24	12	6	0
AGER	advanced glycosylation end-product specific receptor	1706	0	11	62	38	213	22	13	5	0
TRPV4	transient receptor potential cation channel subfamily V member 4	1704	2	23	57	14	93	14	18	6	2
HBB	hemoglobin subunit beta	1703	0	12	18	12	132	2	1	2	0
SIRT3	sirtuin 3	1701	0	6	28	34	376	26	10	11	0
SLC6A3	solute carrier family 6 member 3	1697	0	6	41	1	35	0	0	0	0
SOX10	SRY-box transcription factor 10	1694	0	23	129	90	308	44	5	16	0
PAX8	paired box 8	1692	0	9	25	201	640	84	3	10	0
FGF1	fibroblast growth factor 1	1691	0	17	75	54	317	44	74	15	0
CD47	CD47 molecule	1684	0	23	86	112	659	34	18	10	0
PAK1	p21 (RAC1) activated kinase 1	1682	14	200	261	171	710	202	51	23	5
CD81	CD81 molecule	1682	1	55	66	71	295	60	15	5	0
PFAS	phosphoribosylformylglycinamidine synthase	1682	0	2	8	1	56	3	0	0	0
PPL	periplakin	1677	0	5	33	22	167	10	6	1	0
AGRP	agouti related neuropeptide	1675	0	8	4	2	50	0	0	0	0
CCR3	C-C motif chemokine receptor 3	1674	1	13	163	33	132	39	21	2	0
NPL	N-acetylneuraminate pyruvate lyase	1674	0	3	19	8	129	2	2	2	0
ILK	integrin linked kinase	1673	1	81	205	149	458	174	54	117	1
GDF15	growth differentiation factor 15	1666	0	7	46	88	533	59	13	16	1
TCF7L2	transcription factor 7 like 2	1665	1	13	39	53	448	39	9	21	0
ORAI1	ORAI calcium release-activated calcium modulator 1	1664	3	33	114	65	265	44	15	9	2
CAV2	caveolin 2	1664	1	10	50	16	94	11	2	3	1
MGP	matrix Gla protein	1663	0	5	28	17	152	16	7	2	0
TBX21	T-box transcription factor 21	1660	0	2	39	22	255	8	4	5	0
BAK1	BCL2 antagonist/killer 1	1660	0	1	12	21	578	25	4	0	0
BRD4	bromodomain containing 4	1659	0	6	35	86	947	62	15	32	0
AMN	amnion associated transmembrane protein	1655	0	2	14	9	105	5	3	1	0
F11	coagulation factor XI	1654	0	10	41	22	143	12	3	0	0
RYR1	ryanodine receptor 1	1653	0	4	39	2	0	1	0	0	0
FOXM1	forkhead box M1	1651	0	14	161	261	1166	311	51	98	0
TSLP	thymic stromal lymphopoietin	1650	0	1	38	11	153	9	17	4	0
STAT4	signal transducer and activator of transcription 4	1645	0	2	22	15	209	16	6	1	0
BOK	BCL2 family apoptosis regulator BOK	1644	0	8	26	24	201	11	2	4	0
ATF3	activating transcription factor 3	1643	0	14	51	57	440	54	11	12	0
FSHR	follicle stimulating hormone receptor	1643	0	17	7	9	140	10	3	3	0
DICER1	dicer 1, ribonuclease III	1640	0	13	46	74	631	62	11	17	0
ROS1	ROS proto-oncogene 1, receptor tyrosine kinase	1636	0	6	13	122	1256	32	2	8	0
TFAM	transcription factor A, mitochondrial	1629	0	8	19	10	170	12	1	6	0
MEFV	MEFV innate immuity regulator, pyrin	1626	0	0	1	0	38	2	4	0	0
NACA	nascent polypeptide associated complex subunit alpha	1625	1	2	48	0	28	3	1	3	1
MR1	major histocompatibility complex, class I-related	1625	0	20	38	6	133	7	3	1	0
CHUK	component of inhibitor of nuclear factor kappa B kinase complex	1624	0	5	30	36	380	28	3	3	0
ATF2	activating transcription factor 2	1623	0	11	51	49	368	58	14	10	0
EPOR	erythropoietin receptor	1623	0	6	29	36	357	23	12	1	0
MAP1LC3B	microtubule associated protein 1 light chain 3 beta	1621	1	11	43	44	436	46	7	4	0
PLN	phospholamban	1619	0	7	72	170	286	50	1	1	0
C1S	complement C1s	1616	1	3	10	14	50	16	3	1	0
PIGA	phosphatidylinositol glycan anchor biosynthesis class A	1614	0	2	15	16	164	6	1	0	0
CALU	calumenin	1613	0	10	68	56	534	69	22	14	0
ELK1	ETS transcription factor ELK1	1608	0	12	57	50	408	59	14	14	0
DRD3	dopamine receptor D3	1602	0	4	55	1	22	2	0	0	0
PTX3	pentraxin 3	1599	0	6	32	0	149	30	24	13	0
MC1R	melanocortin 1 receptor	1599	0	3	17	23	370	5	9	1	0
NOTCH2	notch receptor 2	1595	1	14	70	81	557	89	31	34	1
CCR1	C-C motif chemokine receptor 1	1594	0	13	209	66	212	63	18	2	0
TUB	TUB bipartite transcription factor	1592	0	4	29	27	88	11	3	2	0
UCN	urocortin	1590	0	13	16	13	360	8	2	2	0
PAX2	paired box 2	1588	0	8	56	48	223	37	3	15	0
NKX2-5	NK2 homeobox 5	1586	0	6	28	3	70	2	6	9	0
CYP11B2	cytochrome P450 family 11 subfamily B member 2	1586	0	2	2	2	69	1	3	0	0
IKBKB	inhibitor of nuclear factor kappa B kinase subunit beta	1576	0	8	31	52	423	41	2	6	0
ADAM10	ADAM metallopeptidase domain 10	1574	0	27	113	98	360	97	22	20	0
JAG1	jagged canonical Notch ligand 1	1571	1	11	80	88	425	86	26	43	0
TLR1	toll like receptor 1	1570	0	2	12	7	165	26	7	1	0
IL27	interleukin 27	1568	0	2	25	27	294	9	6	5	0
RECK	reversion inducing cysteine rich protein with kazal motifs	1566	0	21	92	203	600	195	30	13	0
LGR5	leucine rich repeat containing G protein-coupled receptor 5	1562	0	12	59	172	896	96	40	48	0
IHH	Indian hedgehog signaling molecule	1560	0	9	38	30	179	33	13	11	0
CXCL13	C-X-C motif chemokine ligand 13	1559	0	15	145	57	295	35	8	4	1
ARNTL	aryl hydrocarbon receptor nuclear translocator like	1558	0	5	25	11	173	11	4	2	0
S100A9	S100 calcium binding protein A9	1556	1	18	74	111	433	78	31	5	0
TEK	TEK receptor tyrosine kinase	1554	0	13	42	49	201	13	26	2	0
CDKN2B	cyclin dependent kinase inhibitor 2B	1552	0	0	24	63	755	29	6	8	0
EP300	E1A binding protein p300	1551	0	10	37	72	614	41	11	18	0
NOX1	NADPH oxidase 1	1549	6	11	79	19	213	30	22	15	0
SOST	sclerostin	1545	0	0	36	20	88	12	15	0	0
FBN1	fibrillin 1	1542	0	2	18	10	84	11	20	6	0
CRY1	cryptochrome circadian regulator 1	1541	0	2	29	10	118	4	3	0	0
FABP7	fatty acid binding protein 7	1538	0	3	40	11	99	11	2	0	0
ADAR	adenosine deaminase RNA specific	1536	0	7	24	18	209	18	4	1	0
SP4	Sp4 transcription factor	1531	0	18	26	15	136	24	4	0	0
ADCYAP1	adenylate cyclase activating polypeptide 1	1526	0	28	15	2	59	1	3	0	0
TSPO	translocator protein	1523	0	4	26	7	173	7	3	0	0
IRF7	interferon regulatory factor 7	1522	0	2	11	18	235	20	3	1	0
CTSL	cathepsin L	1521	0	9	39	119	278	117	4	6	0
TTK	TTK protein kinase	1515	0	12	35	66	516	32	4	13	3
HIRA	histone cell cycle regulator	1515	0	4	18	18	194	9	0	2	0
OGG1	8-oxoguanine DNA glycosylase	1514	0	9	11	15	594	11	2	1	0
FGG	fibrinogen gamma chain	1513	0	7	45	21	143	4	50	2	0
MT4	metallothionein 4	1512	1	3	7	19	143	16	3	2	0
CAV3	caveolin 3	1507	0	19	43	4	85	7	1	1	0
PHIP	pleckstrin homology domain interacting protein	1506	0	1	6	8	632	9	0	1	0
DBI	diazepam binding inhibitor, acyl-CoA binding protein	1501	0	7	28	1	76	9	1	0	0
TBK1	TANK binding kinase 1	1499	0	4	11	21	305	35	4	8	0
ALDH1A1	aldehyde dehydrogenase 1 family member A1	1497	0	13	89	252	936	116	11	75	0
LDHA	lactate dehydrogenase A	1497	0	15	59	103	650	105	10	18	0
RAD52	RAD52 homolog, DNA repair protein	1495	0	0	8	8	389	48	0	1	0
NBN	nibrin	1494	0	1	9	22	628	9	0	3	0
CEBPA	CCAAT enhancer binding protein alpha	1493	0	2	7	15	461	13	3	4	0
HNF4A	hepatocyte nuclear factor 4 alpha	1490	0	5	19	32	269	22	4	18	0
TAP1	transporter 1, ATP binding cassette subfamily B member	1490	0	4	6	42	395	9	1	0	0
MFN2	mitofusin 2	1488	0	26	44	7	136	14	3	3	0
NFKB1	nuclear factor kappa B subunit 1	1485	0	4	33	47	377	48	23	5	1
MSTN	myostatin	1484	0	2	26	5	66	3	8	2	0
DIABLO	diablo IAP-binding mitochondrial protein	1484	0	4	17	28	643	19	5	1	0
SUMO1	small ubiquitin like modifier 1	1481	0	11	24	24	307	28	9	11	0
ULK1	unc-51 like autophagy activating kinase 1	1477	0	5	23	46	487	35	9	4	0
CXCR5	C-X-C motif chemokine receptor 5	1477	0	14	126	45	256	25	2	4	0
CCL21	C-C motif chemokine ligand 21	1475	0	41	386	130	377	60	22	11	2
S100A4	S100 calcium binding protein A4	1472	0	149	195	532	0	271	39	155	1
TRAF2	TNF receptor associated factor 2	1472	0	8	31	52	430	52	5	10	0
SRR	serine racemase	1471	0	2	16	4	268	4	5	1	0
CCL17	C-C motif chemokine ligand 17	1469	0	2	105	29	181	22	12	4	0
COL1A2	collagen type I alpha 2 chain	1465	0	9	33	41	198	34	53	14	0
FGA	fibrinogen alpha chain	1464	0	6	26	15	79	6	5	0	0
ROCK1	Rho associated coiled-coil containing protein kinase 1	1463	5	111	293	214	484	273	54	47	1
AURKA	aurora kinase A	1461	0	20	65	115	1034	81	10	20	0
SKP2	S-phase kinase associated protein 2	1461	2	19	71	119	881	91	19	19	0
XRCC6	X-ray repair cross complementing 6	1458	0	2	13	19	527	17	2	0	0
ZAN	zonadhesin	1457	0	17	23	19	112	23	9	5	0
GNAS	GNAS complex locus	1457	0	6	10	33	381	30	3	2	0
HPN	hepsin	1451	0	37	9	10	205	6	2	0	0
CYP19A1	cytochrome P450 family 19 subfamily A member 1	1445	0	7	16	21	345	8	4	0	0
CD79A	CD79a molecule	1444	0	0	6	43	219	23	2	0	0
TP73	tumor protein p73	1441	0	8	32	84	907	61	8	12	0
IDH2	isocitrate dehydrogenase (NADP(+)) 2	1439	0	2	15	29	691	25	3	1	0
RS1	retinoschisin 1	1438	0	11	10	8	85	7	3	0	0
HDAC3	histone deacetylase 3	1433	0	8	30	58	500	45	10	24	0
TTL	tubulin tyrosine ligase	1433	0	6	20	19	131	6	1	1	0
CGAS	cyclic GMP-AMP synthase	1431	0	1	13	22	388	19	3	3	0
PTN	pleiotrophin	1427	0	12	74	71	256	51	8	6	0
EIF4EBP1	eukaryotic translation initiation factor 4E binding protein 1	1426	0	18	32	62	528	37	7	8	0
SP6	Sp6 transcription factor	1426	0	14	21	14	78	9	4	0	0
CYP7A1	cytochrome P450 family 7 subfamily A member 1	1425	0	4	3	0	76	0	2	1	0
CYP2C8	cytochrome P450 family 2 subfamily C member 8	1423	0	1	5	10	238	6	0	1	0
AMPH	amphiphysin	1422	0	3	26	0	39	3	0	2	0
GALP	galanin like peptide	1420	0	1	4	6	40	5	4	0	0
PTER	phosphotriesterase related	1419	0	1	2	42	291	10	1	0	0
ID2	inhibitor of DNA binding 2	1418	0	8	38	58	350	48	10	29	0
TNN	tenascin N	1414	0	2	13	75	289	19	7	2	0
TGFBR1	transforming growth factor beta receptor 1	1411	0	22	76	98	402	89	58	68	1
LRP1	LDL receptor related protein 1	1409	0	29	82	39	214	45	21	7	0
CSF1R	colony stimulating factor 1 receptor	1407	0	23	65	77	454	60	17	7	1
OLIG2	oligodendrocyte transcription factor 2	1407	0	8	75	10	195	20	3	6	0
ETV6	ETS variant transcription factor 6	1406	0	6	6	68	652	20	0	1	0
ABCC2	ATP binding cassette subfamily C member 2	1401	0	2	3	16	424	5	1	4	0
PTPN6	protein tyrosine phosphatase non-receptor type 6	1400	1	9	39	29	328	26	6	6	1
NRF1	nuclear respiratory factor 1	1399	0	5	18	11	204	11	5	6	0
OPA1	OPA1 mitochondrial dynamin like GTPase	1397	0	13	33	3	107	8	2	1	0
PRKDC	protein kinase, DNA-activated, catalytic subunit	1391	0	1	12	38	658	22	5	3	0
MYOD1	myogenic differentiation 1	1390	0	1	17	40	250	20	10	1	0
SMN1	survival of motor neuron 1, telomeric	1390	0	3	22	1	24	2	1	1	0
PIM1	Pim-1 proto-oncogene, serine/threonine kinase	1384	0	10	32	51	558	43	4	10	0
NUMB	NUMB endocytic adaptor protein	1383	0	5	60	79	343	48	9	27	0
NGFR	nerve growth factor receptor	1378	0	7	55	57	256	51	27	11	0
IRF4	interferon regulatory factor 4	1377	0	2	15	9	371	10	3	4	0
PLAT	plasminogen activator, tissue type	1377	0	4	74	23	158	15	14	3	0
SKP1	S-phase kinase associated protein 1	1376	0	8	31	44	404	39	3	10	0
HMGA2	high mobility group AT-hook 2	1372	1	19	114	210	740	197	33	117	0
XK	X-linked Kx blood group	1372	0	1	30	20	93	3	2	0	0
WEE1	WEE1 G2 checkpoint kinase	1369	0	9	27	29	712	26	7	7	0
PTHLH	parathyroid hormone like hormone	1366	0	3	13	115	387	27	4	2	0
B2M	beta-2-microglobulin	1363	0	4	11	28	320	15	6	4	0
NPC1	NPC intracellular cholesterol transporter 1	1362	0	9	73	3	68	4	2	0	0
RELB	RELB proto-oncogene, NF-kB subunit	1360	0	7	39	35	375	31	12	9	0
XPA	XPA, DNA damage recognition and repair factor	1358	0	2	6	15	591	3	1	0	0
XPC	XPC complex subunit, DNA damage recognition and repair factor	1356	0	1	9	24	650	10	2	0	0
MMP12	matrix metallopeptidase 12	1355	0	11	87	81	234	108	54	6	0
DTNB	dystrobrevin beta	1351	0	1	11	1	59	2	0	0	0
MYF5	myogenic factor 5	1348	0	7	42	6	110	3	8	0	0
UCP3	uncoupling protein 3	1347	0	2	15	2	46	0	1	0	0
ABCG1	ATP binding cassette subfamily G member 1	1336	0	1	28	4	127	5	3	0	0
RUNX3	RUNX family transcription factor 3	1335	0	5	55	132	811	122	13	24	0
FGF7	fibroblast growth factor 7	1334	0	25	69	28	277	42	172	7	0
IL17F	interleukin 17F	1334	0	1	25	16	184	15	6	3	0
APEX1	apurinic/apyrimidinic endodeoxyribonuclease 1	1334	0	4	22	44	560	33	5	3	0
IL1A	interleukin 1 alpha	1334	0	3	32	24	222	18	27	2	0
NMU	neuromedin U	1331	0	9	21	28	408	15	5	4	0
MNT	MAX network transcriptional repressor	1331	0	7	18	7	148	1	3	3	0
MCM2	minichromosome maintenance complex component 2	1331	0	3	25	46	509	39	8	1	0
FOSB	FosB proto-oncogene, AP-1 transcription factor subunit	1330	0	4	35	33	174	22	8	2	0
FOXA2	forkhead box A2	1326	1	5	40	57	245	39	8	28	0
FAH	fumarylacetoacetate hydrolase	1325	0	4	6	3	116	8	7	4	0
MME	membrane metalloendopeptidase	1324	0	8	13	25	165	8	6	0	0
CDC25C	cell division cycle 25C	1322	0	5	32	52	784	60	17	4	0
LRP5	LDL receptor related protein 5	1316	0	11	45	29	208	29	12	9	0
PMP22	peripheral myelin protein 22	1315	0	4	20	13	52	13	5	0	0
DLK1	delta like non-canonical Notch ligand 1	1314	0	4	21	31	252	23	11	11	0
TNFAIP3	TNF alpha induced protein 3	1309	0	4	18	29	272	26	6	7	0
SDHB	succinate dehydrogenase complex iron sulfur subunit B	1304	0	7	12	132	475	28	1	8	0
GJA1	gap junction protein alpha 1	1302	0	18	65	36	178	31	28	8	0
GRK2	G protein-coupled receptor kinase 2	1300	0	15	58	17	106	9	7	1	1
STAT5A	signal transducer and activator of transcription 5A	1300	0	15	26	39	401	34	4	7	0
EED	embryonic ectoderm development	1300	0	9	19	21	272	18	8	5	0
KLRK1	killer cell lectin like receptor K1	1298	0	5	26	44	540	14	7	2	0
IFNL3	interferon lambda 3	1296	0	0	1	1	65	1	2	0	0
SP7	Sp7 transcription factor	1294	0	10	27	7	67	9	11	2	0
NAPA	NSF attachment protein alpha	1294	0	8	16	5	85	4	0	0	0
NEDD4	NEDD4 E3 ubiquitin protein ligase	1291	0	10	34	39	298	42	10	8	1
IGFBP5	insulin like growth factor binding protein 5	1290	0	15	54	41	242	38	22	8	0
CDC20	cell division cycle 20	1289	0	6	27	33	545	41	7	7	0
CHI3L1	chitinase 3 like 1	1287	0	11	36	79	324	54	8	6	0
SARAF	store-operated calcium entry associated regulatory factor	1287	0	8	7	19	158	5	9	3	0
MEF2C	myocyte enhancer factor 2C	1286	0	5	35	11	114	19	4	6	1
FN1	fibronectin 1	1285	1	48	131	150	516	139	62	99	1
NMB	neuromedin B	1284	0	5	34	17	145	11	4	4	0
RIPK1	receptor interacting serine/threonine kinase 1	1283	0	2	7	22	391	8	8	1	0
IL1RL1	interleukin 1 receptor like 1	1282	0	3	27	25	122	15	12	4	0
CTSK	cathepsin K	1280	0	6	51	50	109	35	18	3	5
JUND	JunD proto-oncogene, AP-1 transcription factor subunit	1280	0	6	23	30	275	33	11	2	0
SCN1A	sodium voltage-gated channel alpha subunit 1	1280	0	1	37	2	16	2	0	0	0
SMARCA4	SWI/SNF related, matrix associated, actin dependent regulator of chromatin, subfamily a, member 4	1279	0	1	17	37	600	36	2	8	0
BAP1	BRCA1 associated protein 1	1279	0	5	10	148	818	42	7	7	0
RDX	radixin	1276	0	4	11	5	25	6	2	2	0
MAVS	mitochondrial antiviral signaling protein	1273	0	5	4	8	165	19	2	0	0
CCL19	C-C motif chemokine ligand 19	1272	0	39	358	85	240	53	13	10	5
IAPP	islet amyloid polypeptide	1272	0	2	2	3	39	1	0	0	0
ISG15	ISG15 ubiquitin like modifier	1270	0	5	19	33	248	24	1	2	0
GLI2	GLI family zinc finger 2	1269	0	8	58	86	451	62	16	39	0
SDC1	syndecan 1	1269	0	23	80	85	372	92	40	14	0
TRPM8	transient receptor potential cation channel subfamily M member 8	1268	0	24	29	19	182	19	9	2	0
AICDA	activation induced cytidine deaminase	1267	0	0	15	10	238	8	0	3	0
VKORC1	vitamin K epoxide reductase complex subunit 1	1262	0	1	1	0	57	0	0	0	0
CYP11A1	cytochrome P450 family 11 subfamily A member 1	1261	0	18	10	4	105	2	0	0	0
POSTN	periostin	1259	0	11	104	126	318	112	62	49	1
CXCR1	C-X-C motif chemokine receptor 1	1259	0	22	165	107	292	67	30	9	0
STAT2	signal transducer and activator of transcription 2	1259	0	3	11	14	231	15	2	1	0
CALB2	calbindin 2	1259	0	18	50	17	82	7	1	1	0
CCL22	C-C motif chemokine ligand 22	1255	0	9	107	40	265	19	16	4	1
RIPK3	receptor interacting serine/threonine kinase 3	1254	0	2	11	23	342	8	11	0	0
NRP1	neuropilin 1	1250	1	25	145	131	490	104	28	26	0
NOG	noggin	1247	0	6	24	36	187	13	4	4	0
OGT	O-linked N-acetylglucosamine (GlcNAc) transferase	1246	1	14	29	40	287	49	5	7	0
CXCL11	C-X-C motif chemokine ligand 11	1246	0	16	113	54	235	38	28	2	0
CYP17A1	cytochrome P450 family 17 subfamily A member 1	1246	0	11	4	17	313	5	3	0	0
SHC1	SHC adaptor protein 1	1245	1	10	50	34	294	22	9	9	0
HGD	homogentisate 1,2-dioxygenase	1245	0	3	8	31	628	54	4	0	0
FOLH1	folate hydrolase 1	1243	0	2	10	210	1059	30	0	2	0
SCX	scleraxis bHLH transcription factor	1241	0	7	23	6	95	3	46	2	0
PTPN1	protein tyrosine phosphatase non-receptor type 1	1240	2	17	50	32	225	25	11	4	1
PRKCA	protein kinase C alpha	1237	1	25	73	51	354	46	21	8	2
NR4A1	nuclear receptor subfamily 4 group A member 1	1232	0	6	45	28	288	20	11	3	0
MEST	mesoderm specific transcript	1232	0	12	12	5	74	5	7	3	0
ATP7B	ATPase copper transporting beta	1232	0	0	29	6	159	3	0	2	0
MYOG	myogenin	1228	0	6	22	3	113	5	16	0	0
TLR8	toll like receptor 8	1228	0	3	14	9	196	10	0	0	0
ZEB2	zinc finger E-box binding homeobox 2	1227	0	40	226	380	722	394	62	546	0
P2RX7	purinergic receptor P2X 7	1225	0	3	26	9	117	11	6	0	0
BNIP3	BCL2 interacting protein 3	1223	0	12	30	58	405	36	9	5	0
ME2	malic enzyme 2	1223	0	2	5	7	108	8	1	2	0
SGK1	serum/glucocorticoid regulated kinase 1	1220	0	9	29	31	221	27	7	6	0
CLPP	caseinolytic mitochondrial matrix peptidase proteolytic subunit	1215	0	20	11	4	72	13	1	0	0
RASSF1	Ras association domain family member 1	1212	0	7	16	117	922	47	5	3	0
ERCC2	ERCC excision repair 2, TFIIH core complex helicase subunit	1209	0	2	1	37	800	7	0	4	0
WRN	WRN RecQ like helicase	1207	0	2	6	12	510	11	4	0	0
FHIT	fragile histidine triad diadenosine triphosphatase	1206	0	1	7	119	868	44	0	4	0
INSR	insulin receptor	1205	0	5	23	25	232	19	6	4	0
PNN	pinin, desmosome associated protein	1205	0	3	13	9	79	8	1	1	0
GCK	glucokinase	1205	1	4	9	2	63	2	1	0	0
CCND2	cyclin D2	1204	0	4	42	55	510	62	10	12	0
FLG	filaggrin	1201	0	13	13	6	96	6	9	0	0
PRC1	protein regulator of cytokinesis 1	1200	0	3	30	47	367	34	2	13	0
LTF	lactotransferrin	1200	0	14	23	16	118	18	7	1	0
GNS	glucosamine (N-acetyl)-6-sulfatase	1199	0	2	12	12	117	6	4	1	0
CD48	CD48 molecule	1198	0	2	20	9	187	6	5	1	0
RBP4	retinol binding protein 4	1196	0	1	6	7	78	7	2	0	0
TXNIP	thioredoxin interacting protein	1195	0	4	31	38	258	32	5	14	0
DDX58	DExD/H-box helicase 58	1195	0	1	7	11	164	28	0	0	0
PTPRC	protein tyrosine phosphatase receptor type C	1193	0	7	64	41	278	21	12	9	0
OGA	O-GlcNAcase	1193	0	10	27	46	233	25	5	1	0
TNFSF13B	TNF superfamily member 13b	1193	0	1	16	6	126	3	2	0	0
FOXA1	forkhead box A1	1192	0	6	58	137	727	78	5	35	0
CXCL5	C-X-C motif chemokine ligand 5	1191	0	12	107	96	316	64	40	15	0
COL3A1	collagen type III alpha 1 chain	1191	0	6	27	24	124	27	80	12	0
GH1	growth hormone 1	1191	0	3	9	0	45	2	1	0	0
DMP1	dentin matrix acidic phosphoprotein 1	1187	0	5	46	15	65	9	18	1	0
HMGCR	3-hydroxy-3-methylglutaryl-CoA reductase	1186	1	11	25	19	205	17	3	3	0
STAT5B	signal transducer and activator of transcription 5B	1183	0	14	22	24	324	20	5	3	0
IKBKE	inhibitor of nuclear factor kappa B kinase subunit epsilon	1182	0	5	13	25	316	32	2	3	0
SMARCB1	SWI/SNF related, matrix associated, actin dependent regulator of chromatin, subfamily b, member 1	1180	0	1	6	62	542	16	2	1	0
MGA	MAX dimerization protein MGA	1176	0	5	37	25	153	15	6	2	0
TARDBP	TAR DNA binding protein	1176	0	6	38	3	47	2	0	0	0
IGFBP4	insulin like growth factor binding protein 4	1173	0	8	19	17	174	21	10	4	0
CD58	CD58 molecule	1172	0	4	29	13	248	6	1	2	0
TRPC6	transient receptor potential cation channel subfamily C member 6	1169	0	14	45	10	89	16	11	5	0
TOP1	DNA topoisomerase I	1169	0	0	9	25	558	9	1	2	0
IDO1	indoleamine 2,3-dioxygenase 1	1164	0	5	13	53	622	28	4	5	0
DUSP1	dual specificity phosphatase 1	1164	0	5	30	24	289	22	9	4	0
TYK2	tyrosine kinase 2	1164	1	2	10	19	234	12	7	2	0
IRAK1	interleukin 1 receptor associated kinase 1	1161	0	2	15	20	192	28	8	3	0
AURKB	aurora kinase B	1155	0	10	30	53	602	32	5	6	0
ATRX	ATRX chromatin remodeler	1155	0	6	8	50	461	20	1	1	0
EPHA2	EPH receptor A2	1151	0	42	131	182	702	157	19	23	0
LHB	luteinizing hormone subunit beta	1151	0	4	19	4	51	2	1	0	0
MCU	mitochondrial calcium uniporter	1149	0	9	34	12	102	7	5	4	0
TNFRSF1A	TNF receptor superfamily member 1A	1148	0	2	24	15	116	13	7	2	0
HNF1B	HNF1 homeobox B	1146	0	1	10	6	149	8	2	8	0
NOD1	nucleotide binding oligomerization domain containing 1	1146	0	7	18	8	153	46	3	0	0
FGF4	fibroblast growth factor 4	1143	0	9	30	51	269	17	12	13	0
FGF10	fibroblast growth factor 10	1140	0	8	48	10	127	18	35	8	0
PARK7	Parkinsonism associated deglycase	1140	0	11	87	32	183	27	2	4	0
OPTN	optineurin	1140	0	3	7	2	71	6	1	0	0
NONO	non-POU domain containing octamer binding	1139	0	6	26	22	220	24	5	0	0
ACTB	actin beta	1136	2	17	21	31	244	21	5	1	0
HDAC4	histone deacetylase 4	1133	0	11	29	26	290	33	10	14	0
PKD2	polycystin 2, transient receptor potential cation channel	1133	0	32	33	9	86	15	4	5	0
ACAN	aggrecan	1132	0	7	21	6	52	6	17	2	0
IL6ST	interleukin 6 cytokine family signal transducer	1129	0	6	26	22	210	19	6	3	0
CFB	complement factor B	1127	0	3	16	7	50	9	5	0	0
AQP3	aquaporin 3 (Gill blood group)	1125	0	24	124	38	141	40	47	4	0
P2RY12	purinergic receptor P2Y12	1125	0	15	18	5	33	2	1	1	0
NR1H3	nuclear receptor subfamily 1 group H member 3	1123	0	1	15	5	87	7	1	1	0
CDC25A	cell division cycle 25A	1120	0	9	31	48	630	57	9	4	0
LAMP2	lysosomal associated membrane protein 2	1119	0	9	27	27	167	24	4	1	1
IL4R	interleukin 4 receptor	1117	0	2	11	20	173	10	4	0	0
MATK	megakaryocyte-associated tyrosine kinase	1117	0	3	10	2	47	9	0	0	0
TPMT	thiopurine S-methyltransferase	1117	0	0	0	0	152	0	0	0	0
FBXW7	F-box and WD repeat domain containing 7	1116	0	12	53	119	814	79	8	26	0
BMP6	bone morphogenetic protein 6	1116	0	5	24	38	173	22	18	6	0
DHPS	deoxyhypusine synthase	1116	0	4	8	5	52	6	2	1	0
EML4	EMAP like 4	1115	0	0	5	87	1004	22	0	10	0
SLC26A4	solute carrier family 26 member 4	1112	0	4	8	6	48	7	0	1	0
LAG3	lymphocyte activating 3	1111	0	0	14	36	594	8	0	4	0
KEL	Kell metallo-endopeptidase (Kell blood group)	1111	0	1	7	4	86	2	1	1	0
HLA-DQA1	major histocompatibility complex, class II, DQ alpha 1	1110	0	5	5	1	97	0	0	0	0
MSX1	msh homeobox 1	1109	0	3	32	8	93	12	12	15	0
IL23R	interleukin 23 receptor	1109	0	0	13	13	111	8	1	1	0
PTPN22	protein tyrosine phosphatase non-receptor type 22	1109	0	0	6	0	49	1	1	1	0
CD52	CD52 molecule	1109	0	16	6	4	222	0	1	0	0
ARID1A	AT-rich interaction domain 1A	1106	0	2	16	88	862	76	2	11	1
LSR	lipolysis stimulated lipoprotein receptor	1106	0	7	60	16	93	14	11	2	0
CTH	cystathionine gamma-lyase	1101	0	1	22	17	138	5	3	1	0
NME1	NME/NM23 nucleoside diphosphate kinase 1	1100	1	53	76	675	635	183	7	6	0
PSEN2	presenilin 2	1099	0	3	10	5	69	5	0	0	0
CDK9	cyclin dependent kinase 9	1095	0	4	16	17	426	13	3	5	0
CGN	cingulin	1095	0	7	17	5	70	4	3	1	0
SLCO1B1	solute carrier organic anion transporter family member 1B1	1095	0	1	0	5	188	0	0	0	0
TFF1	trefoil factor 1	1093	0	19	31	108	705	60	32	7	0
BMPR2	bone morphogenetic protein receptor type 2	1092	1	8	27	26	126	20	6	10	0
OPRM1	opioid receptor mu 1	1092	0	1	8	6	126	1	1	0	0
IFNAR1	interferon alpha and beta receptor subunit 1	1092	0	3	4	21	203	14	0	0	0
PRKCD	protein kinase C delta	1091	0	15	45	25	235	16	6	1	2
TFEB	transcription factor EB	1091	0	4	18	36	306	16	4	3	0
GHSR	growth hormone secretagogue receptor	1091	0	60	17	10	98	8	6	1	0
DROSHA	drosha ribonuclease III	1090	0	2	17	32	360	27	4	4	0
NPR1	natriuretic peptide receptor 1	1090	0	1	19	6	14	12	0	2	0
PRLR	prolactin receptor	1089	0	12	13	23	249	11	3	4	0
AREG	amphiregulin	1088	0	17	45	74	469	55	32	9	0
CFLAR	CASP8 and FADD like apoptosis regulator	1088	0	7	9	26	477	14	4	2	0
GP5	glycoprotein V platelet	1086	0	4	5	19	423	8	0	0	0
VCL	vinculin	1085	2	451	125	23	115	25	13	5	2
TGFBR2	transforming growth factor beta receptor 2	1085	0	11	49	92	435	85	17	37	0
LRP6	LDL receptor related protein 6	1085	0	13	61	65	325	71	15	26	0
DNM1L	dynamin 1 like	1084	0	9	44	14	163	20	2	2	1
AXIN2	axin 2	1084	0	8	46	57	462	54	23	26	0
ABCC1	ATP binding cassette subfamily C member 1	1084	0	3	18	37	631	18	5	10	0
ABCC8	ATP binding cassette subfamily C member 8	1083	0	3	4	4	27	1	0	1	0
BIK	BCL2 interacting killer	1082	0	14	16	23	273	29	6	1	0
CDR1	cerebellar degeneration related protein 1	1081	0	0	6	8	112	9	1	0	0
GRM5	glutamate metabotropic receptor 5	1080	0	5	24	1	26	3	1	0	0
ADAMTS5	ADAM metallopeptidase with thrombospondin type 1 motif 5	1078	1	3	16	14	65	18	11	0	1
BUB1	BUB1 mitotic checkpoint serine/threonine kinase	1076	0	4	16	46	530	29	4	7	0
C1R	complement C1r	1073	1	4	13	15	67	16	1	1	0
CLDN1	claudin 1	1072	0	19	78	96	277	96	22	46	0
GLI3	GLI family zinc finger 3	1072	0	6	44	25	171	20	7	10	0
APOBEC3G	apolipoprotein B mRNA editing enzyme catalytic subunit 3G	1072	0	0	5	8	166	10	2	1	0
PDCL	phosducin like	1072	0	0	3	1	51	0	2	0	0
BLK	BLK proto-oncogene, Src family tyrosine kinase	1070	0	3	18	19	151	9	6	0	0
EWSR1	EWS RNA binding protein 1	1067	0	3	6	129	458	25	0	3	0
ALAD	aminolevulinate dehydratase	1062	0	2	2	0	41	1	1	1	0
CRY2	cryptochrome circadian regulator 2	1061	0	4	19	12	116	7	5	2	0
PDPN	podoplanin	1060	3	27	75	281	407	183	24	24	0
OXT	oxytocin/neurophysin I prepropeptide	1058	0	16	11	5	43	5	4	2	0
PDGFA	platelet derived growth factor subunit A	1056	0	8	67	54	222	43	55	10	0
PXN	paxillin	1054	5	125	273	0	301	107	25	6	5
NPPB	natriuretic peptide B	1054	0	8	47	4	44	9	6	0	0
ADIPOR1	adiponectin receptor 1	1053	0	8	21	25	154	26	8	3	0
SYP	synaptophysin	1052	0	11	20	29	121	13	0	2	0
GATA6	GATA binding protein 6	1050	0	2	29	38	249	30	6	14	0
GCLC	glutamate-cysteine ligase catalytic subunit	1050	0	5	6	7	168	7	5	3	0
WNT4	Wnt family member 4	1046	0	7	38	12	158	26	21	18	0
RETN	resistin	1042	0	1	17	18	76	10	1	1	0
TIA1	TIA1 cytotoxic granule associated RNA binding protein	1041	0	1	13	19	166	22	0	0	0
PURA	purine rich element binding protein A	1040	0	6	11	0	66	4	3	1	0
SIRT2	sirtuin 2	1039	0	11	33	25	318	26	5	3	0
SSTR2	somatostatin receptor 2	1039	0	8	9	49	302	12	0	1	0
RORC	RAR related orphan receptor C	1036	0	0	18	10	116	6	3	3	0
IFIH1	interferon induced with helicase C domain 1	1033	0	2	8	6	104	14	1	0	0
MUC16	mucin 16, cell surface associated	1031	0	7	19	130	732	61	5	9	0
ROCK2	Rho associated coiled-coil containing protein kinase 2	1029	4	70	122	86	231	107	25	20	2
DLL4	delta like canonical Notch ligand 4	1029	0	14	71	67	367	63	24	14	1
TRPC1	transient receptor potential cation channel subfamily C member 1	1029	0	16	61	19	94	13	10	10	0
TAL1	TAL bHLH transcription factor 1, erythroid differentiation factor	1028	0	4	20	2	287	6	3	2	0
NR3C1	nuclear receptor subfamily 3 group C member 1	1022	0	5	10	11	130	4	6	3	0
MED1	mediator complex subunit 1	1019	0	0	12	18	189	11	9	1	0
MN1	MN1 proto-oncogene, transcriptional regulator	1019	0	2	6	8	121	3	0	0	0
PITX2	paired like homeodomain 2	1017	0	14	31	13	127	10	3	6	0
CYP27B1	cytochrome P450 family 27 subfamily B member 1	1016	0	2	8	15	231	16	4	3	0
ARF1	ADP ribosylation factor 1	1015	2	14	46	11	121	27	3	1	2
IVL	involucrin	1015	0	2	5	13	81	28	8	1	0
ESR2	estrogen receptor 2	1013	0	6	17	29	298	17	2	4	0
WNT3	Wnt family member 3	1012	0	11	56	21	192	33	13	20	0
PNMT	phenylethanolamine N-methyltransferase	1011	0	2	3	2	23	2	1	0	0
ASCL1	achaete-scute family bHLH transcription factor 1	1010	0	4	49	15	260	7	0	9	0
PGM1	phosphoglucomutase 1	1010	0	1	4	8	40	4	1	0	0
ARF6	ADP ribosylation factor 6	1008	9	57	124	63	185	96	14	11	4
SFRP1	secreted frizzled related protein 1	1008	0	7	37	60	524	57	17	24	0
SPI1	Spi-1 proto-oncogene	1007	0	54	12	6	106	273	1	0	0
ITK	IL2 inducible T cell kinase	1006	0	5	26	7	155	2	3	302	0
MYH7	myosin heavy chain 7	1003	0	14	14	1	32	1	0	0	0
OCM	oncomodulin	1002	0	6	26	35	196	18	7	2	0
A2M	alpha-2-macroglobulin	1002	0	2	9	9	76	13	5	1	0
TET1	tet methylcytosine dioxygenase 1	1001	0	3	30	52	382	59	5	21	0
IL7R	interleukin 7 receptor	1000	0	1	19	20	228	5	0	4	0
NMI	N-myc and STAT interactor	998	0	10	47	14	170	23	6	9	0
CALR	calreticulin	997	0	12	7	7	334	5	1	2	0
MUC4	mucin 4, cell surface associated	995	0	20	33	137	422	76	4	12	0
VEGFD	vascular endothelial growth factor D	993	0	11	57	361	516	115	32	4	0
DGAT1	diacylglycerol O-acyltransferase 1	992	0	0	3	0	37	4	1	2	0
GPER1	G protein-coupled estrogen receptor 1	991	0	17	55	42	341	48	6	7	0
OTX2	orthodenticle homeobox 2	991	0	0	37	6	79	3	1	7	0
NR4A2	nuclear receptor subfamily 4 group A member 2	991	0	0	33	9	131	13	1	1	0
UMOD	uromodulin	990	0	2	4	2	32	3	1	1	0
TREM2	triggering receptor expressed on myeloid cells 2	990	0	6	29	5	57	10	4	0	0
GPX4	glutathione peroxidase 4	988	0	28	13	15	257	11	3	9	0
RICTOR	RPTOR independent companion of MTOR complex 2	985	0	27	78	63	408	56	16	14	1
RO60	Ro60, Y RNA binding protein	985	0	1	2	1	28	1	0	0	0
CKAP4	cytoskeleton associated protein 4	984	0	4	15	69	311	56	17	6	0
AGL	amylo-alpha-1, 6-glucosidase, 4-alpha-glucanotransferase	984	0	16	19	5	134	4	1	0	0
ANGPT1	angiopoietin 1	982	0	5	52	55	185	21	37	1	0
TAP2	transporter 2, ATP binding cassette subfamily B member	982	0	1	4	24	242	2	1	0	0
SPHK1	sphingosine kinase 1	981	1	25	64	83	399	81	18	14	0
EGR2	early growth response 2	981	0	2	37	17	129	16	10	3	0
GNRHR	gonadotropin releasing hormone receptor	980	0	11	14	10	124	14	2	0	0
SNN	stannin	979	0	1	12	3	41	1	0	0	0
HLF	HLF transcription factor, PAR bZIP family member	978	0	14	27	28	223	28	12	14	0
SMN2	survival of motor neuron 2, centromeric	975	0	0	11	0	25	2	0	0	0
GDF9	growth differentiation factor 9	974	0	3	7	8	50	10	1	1	0
SCAI	suppressor of cancer cell invasion	972	0	3	17	9	69	30	3	3	0
HCK	HCK proto-oncogene, Src family tyrosine kinase	969	1	22	46	7	171	20	5	2	16
NAMPT	nicotinamide phosphoribosyltransferase	968	0	7	21	16	327	20	6	7	0
PROX1	prospero homeobox 1	968	0	6	70	119	245	49	15	5	0
CTSG	cathepsin G	967	0	3	11	8	51	11	15	0	0
NEDD8	NEDD8 ubiquitin like modifier	966	0	2	16	22	348	14	6	3	0
CYP24A1	cytochrome P450 family 24 subfamily A member 1	966	0	8	3	15	264	17	3	3	0
FGFR4	fibroblast growth factor receptor 4	964	0	19	34	74	422	50	8	19	0
PRDM1	PR/SET domain 1	960	0	3	25	8	229	9	4	4	0
HRG	histidine rich glycoprotein	956	0	25	47	61	335	40	11	9	0
AIM2	absent in melanoma 2	954	0	1	14	19	184	25	6	5	0
MUC5B	mucin 5B, oligomeric mucus/gel-forming	954	0	6	12	20	122	17	7	4	0
MARCKS	myristoylated alanine rich protein kinase C substrate	954	0	46	80	34	135	28	10	3	0
DISC1	DISC1 scaffold protein	952	0	6	44	5	52	3	1	1	0
CIITA	class II major histocompatibility complex transactivator	951	0	0	8	9	227	5	4	0	0
CASP7	caspase 7	950	0	5	32	25	357	21	8	2	0
SOS1	SOS Ras/Rac guanine nucleotide exchange factor 1	948	1	17	65	37	234	44	25	4	2
RHOB	ras homolog family member B	947	1	61	111	57	331	91	15	19	2
TIMELESS	timeless circadian regulator	947	0	1	17	8	92	4	2	1	0
RGR	retinal G protein coupled receptor	947	0	2	9	2	30	13	1	0	0
CDH2	cadherin 2	946	0	46	241	238	431	232	47	263	1
OLR1	oxidized low density lipoprotein receptor 1	946	0	3	26	17	68	14	4	6	0
XRCC5	X-ray repair cross complementing 5	944	0	0	5	12	310	12	2	1	0
CDR2	cerebellar degeneration related protein 2	943	0	3	12	9	160	0	0	0	0
PDCD4	programmed cell death 4	942	0	11	80	137	514	173	23	25	0
AQP5	aquaporin 5	942	0	2	82	37	118	31	15	13	0
TPH2	tryptophan hydroxylase 2	942	0	13	12	1	11	1	0	0	0
PGK1	phosphoglycerate kinase 1	941	0	5	22	40	217	29	3	8	0
MLANA	melan-A	941	0	1	14	140	473	13	1	1	0
SLC5A2	solute carrier family 5 member 2	941	0	0	0	2	29	0	1	0	0
HAS2	hyaluronan synthase 2	938	0	63	86	63	195	75	57	34	0
GADD45A	growth arrest and DNA damage inducible alpha	938	0	3	24	35	435	34	5	4	0
FANCD2	FA complementation group D2	938	0	1	6	18	655	9	0	1	0
SEMA3A	semaphorin 3A	937	0	16	106	35	144	29	13	2	0
CDC6	cell division cycle 6	936	0	3	13	21	342	18	6	7	0
TLR6	toll like receptor 6	935	0	2	11	8	99	14	4	0	0
LBR	lamin B receptor	933	0	9	10	6	74	5	1	7	0
RP1	RP1 axonemal microtubule associated	933	0	2	15	15	121	14	3	2	0
NAGA	alpha-N-acetylgalactosaminidase	933	0	5	3	16	131	11	5	1	0
HLA-E	major histocompatibility complex, class I, E	933	0	0	10	14	197	18	2	0	0
IL2RG	interleukin 2 receptor subunit gamma	929	0	2	21	39	313	10	4	8	0
TOP2A	DNA topoisomerase II alpha	926	0	1	12	83	715	44	4	5	0
YBX1	Y-box binding protein 1	925	1	6	45	84	366	79	8	31	0
ARSB	arylsulfatase B	925	0	0	6	3	18	0	1	1	0
ISL1	ISL LIM homeobox 1	924	0	8	42	17	101	19	4	7	0
IL12B	interleukin 12B	924	0	1	6	6	105	9	5	0	0
VAV1	vav guanine nucleotide exchange factor 1	921	3	23	45	27	235	20	4	16	0
MLKL	mixed lineage kinase domain like pseudokinase	921	0	1	5	19	266	14	4	2	0
MX2	MX dynamin like GTPase 2	921	0	1	7	9	128	6	2	0	0
HCRT	hypocretin neuropeptide precursor	921	0	3	105	10	32	1	0	0	0
ADAMTS4	ADAM metallopeptidase with thrombospondin type 1 motif 4	919	2	3	13	7	47	11	11	0	3
IL1R1	interleukin 1 receptor type 1	919	0	6	27	17	134	17	12	3	0
ELN	elastin	916	0	15	15	29	195	2	9	0	0
TFF3	trefoil factor 3	912	0	18	54	46	297	55	71	6	0
ASXL1	ASXL transcriptional regulator 1	911	0	2	0	10	397	4	0	0	0
HDX	highly divergent homeobox	909	0	1	8	2	60	1	1	0	0
CYBA	cytochrome b-245 alpha chain	908	0	1	12	7	70	7	2	1	0
ATF1	activating transcription factor 1	907	0	5	9	51	235	22	5	2	0
TFE3	transcription factor binding to IGHM enhancer 3	905	0	2	6	101	306	30	1	0	0
GP2	glycoprotein 2	904	0	1	5	8	73	5	2	1	0
CACNA1A	calcium voltage-gated channel subunit alpha1 A	904	0	12	45	1	24	1	0	0	0
LYVE1	lymphatic vessel endothelial hyaluronan receptor 1	903	0	6	68	249	299	82	30	4	0
MSX2	msh homeobox 2	902	0	0	29	11	90	12	9	15	0
ARAF	A-Raf proto-oncogene, serine/threonine kinase	900	0	7	13	12	159	8	3	2	0
HBA2	hemoglobin subunit alpha 2	900	0	0	0	1	12	1	0	0	0
ANGPTL4	angiopoietin like 4	899	0	9	50	95	210	52	18	7	0
HAVCR1	hepatitis A virus cellular receptor 1	899	0	1	7	7	61	5	2	2	0
ATP7A	ATPase copper transporting alpha	899	0	2	24	6	150	5	2	0	0
MAP3K1	mitogen-activated protein kinase kinase kinase 1	897	0	9	25	28	329	27	7	4	0
HSPA8	heat shock protein family A (Hsp70) member 8	897	0	7	23	11	131	11	3	0	0
TRPC3	transient receptor potential cation channel subfamily C member 3	895	0	13	32	6	49	10	7	1	0
CENPA	centromere protein A	894	0	4	13	7	247	9	1	1	0
CREM	cAMP responsive element modulator	893	0	25	7	6	80	5	2	3	0
OXTR	oxytocin receptor	893	0	3	11	10	30	4	1	0	0
HOXA9	homeobox A9	891	0	3	23	31	420	33	7	8	0
NME2	NME/NM23 nucleoside diphosphate kinase 2	891	0	5	12	38	71	4	1	0	0
GPC3	glypican 3	890	0	5	21	78	427	67	4	7	0
ERN1	endoplasmic reticulum to nucleus signaling 1	890	0	2	17	16	229	15	1	5	0
SOD3	superoxide dismutase 3	889	0	14	15	9	100	11	4	3	0
MBL2	mannose binding lectin 2	888	0	1	1	3	84	3	2	0	0
PBX1	PBX homeobox 1	886	0	1	12	20	256	8	2	6	0
IL16	interleukin 16	884	0	6	26	7	110	7	5	0	0
UGT2B7	UDP glucuronosyltransferase family 2 member B7	884	0	0	0	3	167	1	1	0	0
KCNE1	potassium voltage-gated channel subfamily E regulatory subunit 1	884	0	1	22	1	12	0	0	0	0
MUC6	mucin 6, oligomeric mucus/gel-forming	883	0	2	4	90	334	94	5	2	0
MST1	macrophage stimulating 1	882	0	13	48	53	349	40	7	11	0
RPE65	retinoid isomerohydrolase RPE65	882	0	4	10	1	10	1	2	7	0
BMF	Bcl2 modifying factor	881	0	1	20	15	236	7	2	4	0
TNFRSF10B	TNF receptor superfamily member 10b	880	0	2	13	24	539	14	4	1	0
RHOC	ras homolog family member C	879	11	89	154	206	395	227	19	24	1
KDM1A	lysine demethylase 1A	879	0	9	51	68	481	82	3	32	0
DEFB4A	defensin beta 4A	879	0	1	18	3	51	37	32	0	0
SCAP	SREBF chaperone	878	0	2	34	11	54	6	6	2	0
ADRB2	adrenoceptor beta 2	877	0	0	13	17	99	14	2	0	0
PDGFRB	platelet derived growth factor receptor beta	876	0	9	57	47	358	28	13	13	0
ID3	inhibitor of DNA binding 3, HLH protein	875	0	3	35	32	260	27	9	12	0
SHF	Src homology 2 domain containing F	875	0	4	31	6	46	5	1	2	0
KCNJ11	potassium inwardly rectifying channel subfamily J member 11	875	0	3	3	0	11	1	0	0	0
FOXL2	forkhead box L2	874	0	2	8	11	132	7	1	3	0
PNPLA3	patatin like phospholipase domain containing 3	874	0	0	3	0	95	2	2	0	0
CACNA1C	calcium voltage-gated channel subunit alpha1 C	873	0	5	14	1	33	0	0	2	0
CDKN1C	cyclin dependent kinase inhibitor 1C	872	0	6	25	34	255	34	3	0	0
BGN	biglycan	871	0	7	23	21	102	16	26	5	0
SDHD	succinate dehydrogenase complex subunit D	870	0	2	3	57	274	7	2	0	0
CD74	CD74 molecule	869	0	10	39	48	305	35	5	3	0
REG3A	regenerating family member 3 alpha	869	0	2	10	8	116	16	12	0	0
NCAM1	neural cell adhesion molecule 1	867	0	5	28	41	219	30	4	6	0
CCL7	C-C motif chemokine ligand 7	865	1	7	84	39	134	30	16	1	0
IGF2R	insulin like growth factor 2 receptor	865	0	1	19	13	200	19	4	0	0
MSRA	methionine sulfoxide reductase A	865	0	1	5	2	43	3	0	0	0
SMAD5	SMAD family member 5	863	0	5	35	23	157	24	14	17	1
RACK1	receptor for activated C kinase 1	863	0	14	63	49	190	44	10	10	0
TREM1	triggering receptor expressed on myeloid cells 1	863	0	1	11	12	90	11	7	0	0
GATC	glutamyl-tRNA amidotransferase subunit C	861	0	3	5	0	59	4	0	0	0
KLF2	Kruppel like factor 2	860	0	5	68	33	165	28	6	4	0
KIZ	kizuna centrosomal protein	860	0	4	10	17	110	6	6	2	0
XRCC3	X-ray repair cross complementing 3	860	0	0	3	23	595	6	1	0	0
SIRT6	sirtuin 6	859	0	2	17	35	283	31	10	13	0
POLG	DNA polymerase gamma, catalytic subunit	859	0	10	34	2	58	3	0	0	0
RBPJ	recombination signal binding protein for immunoglobulin kappa J region	858	0	6	30	17	199	23	5	4	0
DERA	deoxyribose-phosphate aldolase	858	0	4	10	8	44	6	9	0	0
ABCA4	ATP binding cassette subfamily A member 4	857	0	0	4	1	13	2	1	0	0
TRPM2	transient receptor potential cation channel subfamily M member 2	856	0	7	26	16	134	15	6	3	0
HAVCR2	hepatitis A virus cellular receptor 2	856	0	0	7	41	286	17	0	2	0
FNDC5	fibronectin type III domain containing 5	853	0	0	16	6	54	6	4	4	0
SRMS	src-related kinase lacking C-terminal regulatory tyrosine and N-terminal myristylation sites	853	0	1	5	26	148	3	0	1	0
GAS6	growth arrest specific 6	851	0	14	66	84	273	75	13	25	0
ATG12	autophagy related 12	851	0	3	17	23	233	20	3	2	0
SF3B1	splicing factor 3b subunit 1	851	0	2	4	44	443	5	0	1	0
CD200	CD200 molecule	850	0	2	18	28	173	9	9	1	0
UBE3A	ubiquitin protein ligase E3A	849	0	3	36	3	134	7	1	1	0
TGFB2	transforming growth factor beta 2	848	0	14	61	38	185	50	43	36	0
PALB2	partner and localizer of BRCA2	848	0	0	0	32	826	6	0	2	0
MCAM	melanoma cell adhesion molecule	847	0	27	82	141	264	77	9	18	0
CYP27A1	cytochrome P450 family 27 subfamily A member 1	847	0	2	10	16	101	6	2	0	0
IKZF1	IKAROS family zinc finger 1	844	0	2	7	7	377	5	0	0	0
IBSP	integrin binding sialoprotein	843	0	1	33	61	88	14	24	1	0
LGALS3	galectin 3	842	0	12	41	60	213	46	7	4	1
STING1	stimulator of interferon response cGAMP interactor 1	842	0	2	9	20	324	15	2	1	0
CYC1	cytochrome c1	842	0	0	6	3	26	2	3	0	0
ATP2A2	ATPase sarcoplasmic/endoplasmic reticulum Ca2+ transporting 2	841	0	6	16	4	46	4	0	0	0
CTSA	cathepsin A	840	0	1	15	10	84	5	4	1	0
TBX5	T-box transcription factor 5	839	0	2	21	12	68	8	6	6	0
ACCS	1-aminocyclopropane-1-carboxylate synthase homolog (inactive)	839	0	5	14	87	280	63	5	6	0
ADIPOR2	adiponectin receptor 2	839	0	5	12	20	113	21	4	1	0
SELE	selectin E	837	0	4	24	34	86	9	5	2	0
UNK	unk zinc finger	837	0	2	36	1	31	54	0	0	0
MKI67	marker of proliferation Ki-67	836	0	8	26	89	471	46	12	13	0
GCAT	glycine C-acetyltransferase	836	0	1	1	10	197	3	1	1	0
PDE5A	phosphodiesterase 5A	836	0	6	10	5	51	3	1	0	0
IL25	interleukin 25	834	0	2	15	8	73	8	9	3	0
AGO1	argonaute RISC component 1	832	0	2	16	9	91	9	2	4	0
HSPA5	heat shock protein family A (Hsp70) member 5	832	0	9	8	16	123	11	1	3	0
NFE2	nuclear factor, erythroid 2	831	0	2	5	10	176	9	2	3	0
SLPI	secretory leukocyte peptidase inhibitor	831	0	4	15	36	138	28	33	1	0
SDHA	succinate dehydrogenase complex flavoprotein subunit A	831	0	3	6	30	201	13	3	1	0
MCAT	malonyl-CoA-acyl carrier protein transacylase	830	0	3	2	2	23	2	6	0	0
BBC3	BCL2 binding component 3	827	0	1	21	25	448	20	6	3	0
NAT1	N-acetyltransferase 1	827	0	1	0	9	398	6	0	1	0
CRHR1	corticotropin releasing hormone receptor 1	824	0	2	10	2	27	8	0	2	0
CNR1	cannabinoid receptor 1	822	0	22	22	3	42	3	7	0	0
AKT3	AKT serine/threonine kinase 3	821	1	21	57	83	406	86	11	15	1
ARX	aristaless related homeobox	821	0	4	63	2	24	2	6	1	0
ABCB11	ATP binding cassette subfamily B member 11	821	0	3	6	3	75	1	0	0	0
FCGR3B	Fc fragment of IgG receptor IIIb	820	0	1	19	8	121	8	2	0	0
KCNQ2	potassium voltage-gated channel subfamily Q member 2	820	0	2	14	2	13	1	0	0	0
TYRP1	tyrosinase related protein 1	815	0	1	9	25	155	8	3	1	0
APRT	adenine phosphoribosyltransferase	815	0	0	0	1	133	3	0	1	0
FGF19	fibroblast growth factor 19	814	0	13	13	25	201	26	1	5	0
SLC6A2	solute carrier family 6 member 2	814	0	3	5	2	29	0	0	4	0
NEUROD1	neuronal differentiation 1	813	0	3	17	9	90	6	1	4	0
DSG3	desmoglein 3	813	0	1	11	20	88	10	8	2	0
VAMP2	vesicle associated membrane protein 2	812	1	3	27	2	42	6	1	0	0
RHOD	ras homolog family member D	811	0	14	26	5	47	9	1	0	0
SOX17	SRY-box transcription factor 17	809	0	3	28	22	204	17	6	10	0
ARSA	arylsulfatase A	808	0	5	13	8	62	4	0	0	0
SNAI2	snail family transcriptional repressor 2	805	2	52	161	250	475	208	42	363	0
RGN	regucalcin	803	0	5	10	4	62	3	6	2	0
PSAP	prosaposin	803	0	3	10	26	94	15	0	1	0
MALT1	MALT1 paracaspase	803	0	1	9	12	250	19	1	0	0
AUH	AU RNA binding methylglutaconyl-CoA hydratase	803	0	1	11	14	87	6	0	0	0
ELAVL1	ELAV like RNA binding protein 1	802	0	7	48	53	297	44	6	7	0
CUL1	cullin 1	802	0	4	17	28	257	24	1	6	0
ACP5	acid phosphatase 5, tartrate resistant	801	0	2	37	30	73	17	7	2	4
RAC2	Rac family small GTPase 2	801	0	38	96	25	133	29	4	1	1
ITPR1	inositol 1,4,5-trisphosphate receptor type 1	801	0	12	20	3	59	1	1	1	0
CCNE1	cyclin E1	799	0	7	41	68	570	64	6	17	0
RHEB	Ras homolog, mTORC1 binding	799	0	5	15	12	254	7	2	2	0
SCGB1A1	secretoglobin family 1A member 1	799	0	2	9	6	91	2	7	1	0
MT3	metallothionein 3	798	1	7	20	41	139	40	9	4	0
SLK	STE20 like kinase	796	0	11	24	22	162	10	10	2	1
CALB1	calbindin 1	796	0	1	6	8	25	4	0	3	0
MERTK	MER proto-oncogene, tyrosine kinase	795	0	14	31	35	210	25	16	5	0
DAXX	death domain associated protein	795	0	2	13	42	286	17	5	2	0
EEF2	eukaryotic translation elongation factor 2	794	0	3	22	10	143	19	4	2	0
APLN	apelin	794	0	7	29	12	56	12	4	1	0
PRKCE	protein kinase C epsilon	794	0	10	14	14	123	9	3	1	0
MFF	mitochondrial fission factor	793	0	4	6	3	41	1	3	1	0
EOMES	eomesodermin	791	0	1	30	10	191	6	0	11	0
TP53BP1	tumor protein p53 binding protein 1	791	0	1	11	20	452	14	0	2	0
RIF1	replication timing regulatory factor 1	790	0	2	5	9	355	3	1	12	0
TCF3	transcription factor 3	790	0	3	19	25	258	22	7	10	0
MYH9	myosin heavy chain 9	789	1	27	51	48	141	36	10	14	1
EHF	ETS homologous factor	788	0	6	19	6	69	11	5	3	0
ITGAM	integrin subunit alpha M	786	0	5	45	22	125	8	10	1	0
PYCARD	PYD and CARD domain containing	786	1	8	14	0	167	22	4	0	0
ABCG5	ATP binding cassette subfamily G member 5	786	0	9	6	3	53	2	0	0	0
TUBB3	tubulin beta 3 class III	783	0	25	39	44	299	21	7	9	0
NKX2-1	NK2 homeobox 1	782	1	3	79	25	199	14	1	7	0
VDAC1	voltage dependent anion channel 1	781	0	8	20	11	196	12	1	2	0
COPA	COPI coat complex subunit alpha	781	0	3	17	1	51	2	1	0	0
COCH	cochlin	780	0	2	3	3	38	0	2	0	0
NR5A1	nuclear receptor subfamily 5 group A member 1	780	0	3	3	4	46	6	0	0	0
PPARA	peroxisome proliferator activated receptor alpha	779	0	3	13	4	119	6	3	6	0
CCN1	cellular communication network factor 1	778	0	12	117	81	240	82	72	19	0
APOA5	apolipoprotein A5	778	0	0	2	0	15	0	0	0	0
FPR2	formyl peptide receptor 2	777	0	7	54	14	101	22	31	8	0
KHK	ketohexokinase	776	0	0	11	3	51	1	1	0	0
FDPS	farnesyl diphosphate synthase	775	0	0	5	4	32	3	2	0	0
TRPM7	transient receptor potential cation channel subfamily M member 7	774	2	32	60	42	153	52	15	13	3
CCNY	cyclin Y	773	0	8	48	17	62	8	7	2	0
EXO1	exonuclease 1	772	0	1	3	11	277	14	2	0	0
DMRT1	doublesex and mab-3 related transcription factor 1	771	0	4	4	1	59	1	0	0	0
CLN3	CLN3 lysosomal/endosomal transmembrane protein, battenin	769	0	2	13	2	40	2	0	0	0
HDAC5	histone deacetylase 5	768	0	4	12	17	139	11	6	7	0
TRAF3	TNF receptor associated factor 3	768	0	1	11	6	183	10	3	2	0
DSPP	dentin sialophosphoprotein	768	0	2	33	6	26	7	12	1	0
BMP15	bone morphogenetic protein 15	767	0	3	2	3	24	4	0	1	0
INVS	inversin	766	0	7	9	3	83	2	1	0	0
LIFR	LIF receptor subunit alpha	765	0	1	18	35	148	29	7	6	0
ETS2	ETS proto-oncogene 2, transcription factor	764	0	4	19	44	291	43	5	7	0
FABP3	fatty acid binding protein 3	763	0	1	8	3	55	3	1	0	0
CCND3	cyclin D3	762	0	2	10	28	321	24	1	1	0
IRF8	interferon regulatory factor 8	761	0	3	22	15	184	8	5	0	0
HLA-DPB1	major histocompatibility complex, class II, DP beta 1	761	0	1	3	1	118	1	0	0	0
PTGES	prostaglandin E synthase	760	0	7	26	20	153	17	7	6	0
DUT	deoxyuridine triphosphatase	760	0	1	1	2	35	1	0	0	0
ATG16L1	autophagy related 16 like 1	759	0	0	6	16	152	19	4	0	1
DCK	deoxycytidine kinase	758	0	1	7	14	297	7	1	1	0
ZP3	zona pellucida glycoprotein 3	757	0	20	3	1	20	1	0	0	0
CPT1A	carnitine palmitoyltransferase 1A	756	0	2	8	19	128	15	2	2	0
IRF5	interferon regulatory factor 5	755	0	2	8	13	112	12	8	2	0
L1CAM	L1 cell adhesion molecule	752	0	39	69	114	290	98	7	27	0
TSG101	tumor susceptibility 101	752	2	4	25	30	211	27	8	4	0
FEN1	flap structure-specific endonuclease 1	752	0	3	5	14	272	11	3	2	0
MTRR	5-methyltetrahydrofolate-homocysteine methyltransferase reductase	751	0	1	0	4	173	1	0	0	0
XRCC4	X-ray repair cross complementing 4	749	0	2	5	9	326	3	1	1	0
AHSG	alpha 2-HS glycoprotein	749	0	2	11	4	77	4	3	0	0
SERPINA1	serpin family A member 1	746	0	3	7	12	104	9	5	0	0
FKBP5	FKBP prolyl isomerase 5	745	0	1	7	7	72	5	1	4	0
BMPR1A	bone morphogenetic protein receptor type 1A	743	1	4	22	22	198	13	8	8	0
FABP5	fatty acid binding protein 5	743	0	2	20	39	132	27	6	1	0
CD1C	CD1c molecule	743	0	0	23	7	125	5	3	0	0
BCL3	BCL3 transcription coactivator	742	0	2	9	19	163	13	5	5	0
SREBF2	sterol regulatory element binding transcription factor 2	742	0	1	15	9	98	8	4	3	0
RPA1	replication protein A1	741	0	1	5	5	218	11	1	0	0
NCOA1	nuclear receptor coactivator 1	740	0	3	13	23	214	13	1	1	1
RRM1	ribonucleotide reductase catalytic subunit M1	740	0	4	13	51	0	24	1	3	0
NPHS2	NPHS2 stomatin family member, podocin	739	0	5	10	0	16	0	1	3	0
PLD1	phospholipase D1	738	0	17	37	28	123	35	5	2	1
ANO1	anoctamin 1	738	0	66	43	33	137	33	13	2	0
FABP1	fatty acid binding protein 1	736	0	1	10	13	70	7	0	0	0
CYP11B1	cytochrome P450 family 11 subfamily B member 1	735	0	0	0	1	43	1	9	0	0
COP1	COP1 E3 ubiquitin ligase	735	0	3	17	11	79	5	3	0	0
CEBPB	CCAAT enhancer binding protein beta	734	0	2	15	14	182	20	2	6	0
ALPL	alkaline phosphatase, biomineralization associated	734	0	6	13	7	41	3	8	5	0
NPB	neuropeptide B	733	0	0	6	1	45	1	0	1	0
CXCL16	C-X-C motif chemokine ligand 16	732	0	8	73	63	163	53	7	4	1
PDK4	pyruvate dehydrogenase kinase 4	732	0	3	12	14	108	11	2	3	0
SLC9A3	solute carrier family 9 member A3	732	0	5	17	3	28	4	1	0	0
LTK	leukocyte receptor tyrosine kinase	731	0	1	5	1	64	1	6	4	0
HK1	hexokinase 1	730	0	19	22	30	227	33	3	3	1
RP2	RP2 activator of ARL3 GTPase	730	0	3	8	4	57	1	4	0	0
CHGA	chromogranin A	730	0	2	4	37	172	14	2	0	0
LIPC	lipase C, hepatic type	729	0	3	1	6	35	2	4	0	0
BAG1	BAG cochaperone 1	729	0	11	13	38	212	18	2	0	0
HTR2A	5-hydroxytryptamine receptor 2A	727	0	3	14	1	35	1	0	0	0
PDCL2	phosducin like 2	727	0	1	3	0	21	0	0	0	0
PRMT1	protein arginine methyltransferase 1	726	0	4	17	20	236	18	5	14	0
TNFRSF10A	TNF receptor superfamily member 10a	726	0	1	9	29	422	13	3	2	0
MYH11	myosin heavy chain 11	725	0	14	10	6	187	4	2	4	0
ENDOU	endonuclease, poly(U) specific	724	2	3	7	38	127	21	2	0	0
HOXA10	homeobox A10	723	0	3	17	26	195	41	9	18	0
EPHB4	EPH receptor B4	723	0	11	77	48	238	56	7	2	0
RPS6	ribosomal protein S6	723	0	8	21	13	0	15	2	2	0
PPCS	phosphopantothenoylcysteine synthetase	723	0	4	11	8	111	6	3	0	0
ANXA1	annexin A1	722	1	15	59	67	236	57	29	17	0
POMP	proteasome maturation protein	722	0	2	6	19	89	6	2	2	0
GDF5	growth differentiation factor 5	722	0	4	27	2	23	2	30	1	0
NTRK2	neurotrophic receptor tyrosine kinase 2	721	0	5	19	15	141	9	1	5	0
MDK	midkine	720	0	4	16	33	156	10	8	4	0
VCAN	versican	719	0	12	48	49	157	43	22	8	0
EPHB2	EPH receptor B2	719	0	14	87	40	231	58	5	8	0
ABCC4	ATP binding cassette subfamily C member 4	718	0	4	20	12	257	8	6	4	0
PTGER4	prostaglandin E receptor 4	717	0	9	30	21	113	17	11	2	0
GRPR	gastrin releasing peptide receptor	717	0	10	17	42	395	11	1	2	0
ANXA2	annexin A2	716	0	29	66	126	295	102	21	21	0
PMEL	premelanosome protein	716	0	2	12	60	388	3	1	2	0
DLX5	distal-less homeobox 5	716	0	5	29	6	49	5	5	1	0
MAGEA3	MAGE family member A3	716	0	2	5	102	602	17	0	1	0
LORICRIN	loricrin cornified envelope precursor protein	715	0	1	12	6	78	7	37	1	0
MAP2K2	mitogen-activated protein kinase kinase 2	714	0	15	40	28	286	33	7	5	1
SLC5A1	solute carrier family 5 member 1	712	0	6	17	6	45	2	1	0	0
CASP1	caspase 1	711	0	1	11	5	136	18	2	3	0
AOX1	aldehyde oxidase 1	711	0	0	4	2	48	3	0	0	0
DHH	desert hedgehog signaling molecule	710	0	7	15	7	72	8	2	7	0
CUL3	cullin 3	710	0	9	22	20	220	18	5	2	0
SRSF2	serine and arginine rich splicing factor 2	709	0	2	10	10	256	10	3	1	0
DLG1	discs large MAGUK scaffold protein 1	708	0	9	30	14	105	18	3	2	0
TPH1	tryptophan hydroxylase 1	708	0	27	7	7	52	5	3	1	0
KISS1R	KISS1 receptor	708	2	26	33	121	112	56	2	1	0
E2F4	E2F transcription factor 4	707	0	2	9	23	340	15	2	2	0
NTRK1	neurotrophic receptor tyrosine kinase 1	706	0	2	11	42	396	24	3	4	0
FOXP1	forkhead box P1	705	0	4	32	35	227	30	5	8	0
USF1	upstream transcription factor 1	703	0	2	10	12	136	11	4	6	0
CD70	CD70 molecule	702	0	0	7	17	243	11	1	0	0
ATXN3	ataxin 3	702	0	7	35	2	25	0	1	0	0
APOL1	apolipoprotein L1	701	0	3	0	0	69	0	0	0	0
BCL10	BCL10 immune signaling adaptor	700	0	2	11	11	192	18	2	0	0
LGI1	leucine rich glioma inactivated 1	700	0	4	54	5	62	10	0	0	0
POU2F1	POU class 2 homeobox 1	699	0	1	7	10	124	9	1	8	0
CEACAM1	CEA cell adhesion molecule 1	699	0	7	26	71	260	70	8	6	0
EVL	Enah/Vasp-like	697	0	29	36	12	72	10	9	2	0
RTN4	reticulon 4	697	0	9	37	6	45	8	5	1	0
MRAS	muscle RAS oncogene homolog	697	0	1	9	4	54	7	2	1	0
SULT1A1	sulfotransferase family 1A member 1	697	0	1	4	9	267	3	0	1	0
ACVRL1	activin A receptor like type 1	696	0	4	23	11	125	4	11	5	0
EN2	engrailed homeobox 2	695	0	0	16	7	92	11	3	0	0
RAD1	RAD1 checkpoint DNA exonuclease	694	0	1	14	4	125	11	0	0	0
CTSB	cathepsin B	692	0	11	35	69	183	61	4	3	0
PKM	pyruvate kinase M1/2	692	0	1	20	27	191	21	5	1	0
UGT1A9	UDP glucuronosyltransferase family 1 member A9	692	0	0	0	5	152	0	0	0	0
S1PR1	sphingosine-1-phosphate receptor 1	691	0	12	99	36	159	43	14	5	0
IRAK4	interleukin 1 receptor associated kinase 4	691	0	2	10	5	95	7	5	0	0
EN1	engrailed homeobox 1	690	0	1	16	5	97	0	2	1	0
PLP1	proteolipid protein 1	690	0	7	24	0	24	7	0	0	0
KRT20	keratin 20	689	0	1	3	164	319	33	2	0	0
HTRA1	HtrA serine peptidase 1	688	0	2	15	16	94	21	6	5	0
XDH	xanthine dehydrogenase	687	0	1	3	3	35	1	2	0	0
NOTCH4	notch receptor 4	685	0	5	27	35	238	32	5	15	0
MFN1	mitofusin 1	685	0	14	22	5	85	11	1	5	0
CYLD	CYLD lysine 63 deubiquitinase	685	0	3	24	22	256	25	9	3	0
MAFA	MAF bZIP transcription factor A	684	0	0	3	3	33	2	2	4	0
DRD1	dopamine receptor D1	684	0	3	31	6	33	5	2	0	0
SNRPN	small nuclear ribonucleoprotein polypeptide N	683	0	6	3	4	60	5	0	0	0
ITGB3	integrin subunit beta 3	682	1	8	50	68	166	57	13	9	0
DSG1	desmoglein 1	682	1	1	3	11	45	11	3	3	0
POT1	protection of telomeres 1	682	0	0	1	7	251	4	0	0	0
EEA1	early endosome antigen 1	681	0	13	35	8	110	14	2	4	1
SLC18A2	solute carrier family 18 member A2	681	0	2	49	1	17	0	0	1	0
WAS	WASP actin nucleation promoting factor	680	2	49	65	14	68	10	3	2	20
MMP10	matrix metallopeptidase 10	678	0	5	60	102	220	118	54	7	0
MUTYH	mutY DNA glycosylase	678	0	0	1	8	534	2	0	1	0
PDE4D	phosphodiesterase 4D	676	0	4	9	5	69	6	2	1	0
ADK	adenosine kinase	675	0	3	12	11	71	7	3	2	0
MDM4	MDM4 regulator of p53	674	0	2	7	23	470	18	4	5	0
NLRC4	NLR family CARD domain containing 4	671	0	12	2	4	107	17	0	0	0
LATS1	large tumor suppressor kinase 1	670	0	10	51	67	404	80	14	22	0
TYMS	thymidylate synthetase	670	0	1	3	38	424	13	0	4	0
S100A12	S100 calcium binding protein A12	669	0	5	10	11	0	14	5	1	0
OMD	osteomodulin	669	0	11	52	22	54	1	3	1	0
CISH	cytokine inducible SH2 containing protein	669	0	3	5	54	359	19	2	1	0
MAPK3	mitogen-activated protein kinase 3	668	0	17	64	43	228	47	9	11	0
SPINK1	serine peptidase inhibitor Kazal type 1	668	0	6	6	30	219	18	2	2	0
WLS	Wnt ligand secretion mediator	667	0	2	13	14	96	6	3	2	0
RAB27A	RAB27A, member RAS oncogene family	667	1	28	53	34	115	34	3	1	0
KCNMA1	potassium calcium-activated channel subfamily M alpha 1	667	0	4	40	7	49	9	0	0	0
TRO	trophinin	666	0	5	14	3	81	13	3	0	0
TK1	thymidine kinase 1	666	0	0	15	38	277	12	1	0	0
EPHA4	EPH receptor A4	664	0	6	80	22	116	22	3	5	0
GCLM	glutamate-cysteine ligase modifier subunit	664	0	3	1	21	110	5	4	1	0
ECE1	endothelin converting enzyme 1	664	0	3	4	8	44	21	8	0	0
SOX4	SRY-box transcription factor 4	663	0	10	93	140	342	154	27	82	0
CYP21A2	cytochrome P450 family 21 subfamily A member 2	663	0	3	2	1	33	1	2	0	0
CRX	cone-rod homeobox	663	0	2	6	11	28	4	0	0	0
ARG2	arginase 2	662	0	5	10	3	70	10	9	0	0
HCN4	hyperpolarization activated cyclic nucleotide gated potassium channel 4	662	0	2	7	1	8	0	0	0	0
SALL4	spalt like transcription factor 4	661	0	9	32	83	0	81	11	23	0
ABCG8	ATP binding cassette subfamily G member 8	659	0	8	7	3	43	1	0	0	0
CDK7	cyclin dependent kinase 7	658	0	3	9	14	318	14	1	5	0
PHEX	phosphate regulating endopeptidase homolog X-linked	658	1	0	11	3	21	3	4	0	0
CTNNA1	catenin alpha 1	657	0	23	32	123	295	119	3	3	0
DDB1	damage specific DNA binding protein 1	657	0	3	5	7	176	13	1	3	0
CNR2	cannabinoid receptor 2	657	0	12	16	4	49	6	5	0	0
FGF3	fibroblast growth factor 3	656	0	2	11	38	230	9	3	4	0
PMAIP1	phorbol-12-myristate-13-acetate-induced protein 1	656	0	4	6	14	369	4	0	2	0
TNR	tenascin R	656	0	4	17	16	100	12	3	1	0
GALC	galactosylceramidase	655	0	2	20	2	25	2	0	1	0
IL17RA	interleukin 17 receptor A	654	0	2	24	12	101	16	6	4	0
NCOR1	nuclear receptor corepressor 1	654	0	3	6	20	221	9	1	3	0
PRKAR1A	protein kinase cAMP-dependent type I regulatory subunit alpha	654	0	1	6	14	180	3	0	2	0
RGS4	regulator of G protein signaling 4	654	0	7	21	7	43	15	3	1	0
DYRK1A	dual specificity tyrosine phosphorylation regulated kinase 1A	654	0	0	12	6	121	6	0	1	0
KIF11	kinesin family member 11	652	0	42	47	25	282	23	3	1	0
KLF5	Kruppel like factor 5	651	0	5	36	39	293	49	17	14	1
GPX3	glutathione peroxidase 3	651	0	4	3	26	147	14	4	2	0
FAT1	FAT atypical cadherin 1	648	0	5	27	28	245	34	9	13	0
ERH	ERH mRNA splicing and mitosis factor	648	0	0	2	7	54	17	2	1	0
NTN1	netrin 1	647	0	19	108	24	225	29	9	4	1
SUZ12	SUZ12 polycomb repressive complex 2 subunit	647	0	3	22	55	315	45	3	23	0
SFRP2	secreted frizzled related protein 2	647	0	6	29	42	295	37	8	9	0
E2F3	E2F transcription factor 3	646	0	4	47	65	401	73	11	9	0
TRPV6	transient receptor potential cation channel subfamily V member 6	646	0	7	14	13	111	9	3	3	0
AGTR1	angiotensin II receptor type 1	646	0	1	12	15	85	17	3	2	0
ATOH1	atonal bHLH transcription factor 1	645	0	1	39	6	109	4	0	2	0
FBXO32	F-box protein 32	643	0	2	11	4	80	3	0	3	0
SLC2A3	solute carrier family 2 member 3	643	0	5	7	11	103	7	3	1	0
RPIA	ribose 5-phosphate isomerase A	643	0	1	2	0	14	1	0	1	0
SELP	selectin P	643	0	3	12	16	80	5	4	0	0
SCN9A	sodium voltage-gated channel alpha subunit 9	642	0	5	15	12	39	9	2	0	0
LIMK1	LIM domain kinase 1	641	5	63	124	77	175	114	14	17	1
FOXP2	forkhead box P2	641	0	0	22	17	51	13	4	6	0
VEGFB	vascular endothelial growth factor B	639	0	5	31	79	229	35	19	5	0
SOCS2	suppressor of cytokine signaling 2	639	0	1	13	24	135	19	6	4	0
MICB	MHC class I polypeptide-related sequence B	639	0	2	4	36	257	12	2	1	0
PRMT5	protein arginine methyltransferase 5	638	0	3	15	34	311	34	2	8	0
GLO1	glyoxalase I	636	0	3	12	13	103	13	6	6	0
FGF9	fibroblast growth factor 9	636	0	5	26	17	109	20	12	5	0
MSH3	mutS homolog 3	636	0	1	4	18	350	7	0	5	0
MAP3K5	mitogen-activated protein kinase kinase kinase 5	635	0	4	16	14	142	12	2	1	0
ME3	malic enzyme 3	634	0	2	5	10	60	7	0	4	0
SUMO2	small ubiquitin like modifier 2	633	0	3	5	12	142	10	3	3	0
ASPN	asporin	632	0	1	6	12	69	15	3	4	0
ENO1	enolase 1	630	0	9	31	49	227	44	9	9	0
STC1	stanniocalcin 1	630	0	9	28	37	125	27	10	3	0
DIO2	iodothyronine deiodinase 2	630	0	1	2	4	34	3	1	1	0
PHOX2B	paired like homeobox 2B	630	0	12	29	10	80	2	0	0	0
MUL1	mitochondrial E3 ubiquitin protein ligase 1	629	0	2	5	1	71	2	0	1	0
PGM3	phosphoglucomutase 3	628	0	1	7	0	33	2	0	0	0
SCN2A	sodium voltage-gated channel alpha subunit 2	628	0	0	17	1	6	0	0	0	0
SHB	SH2 domain containing adaptor protein B	627	0	4	17	10	74	6	6	1	0
MADCAM1	mucosal vascular addressin cell adhesion molecule 1	627	0	3	128	7	46	5	2	0	0
SAA1	serum amyloid A1	626	0	3	8	17	93	19	2	2	0
HCN2	hyperpolarization activated cyclic nucleotide gated potassium and sodium channel 2	626	0	3	12	0	17	1	0	0	0
GSTA1	glutathione S-transferase alpha 1	624	0	0	1	5	179	2	0	2	0
AGPS	alkylglycerone phosphate synthase	624	0	1	8	3	21	6	2	1	0
FCGR3A	Fc fragment of IgG receptor IIIa	624	0	0	2	14	178	0	1	0	0
CCL18	C-C motif chemokine ligand 18	623	0	5	38	62	160	58	11	22	0
MEIS1	Meis homeobox 1	623	0	1	19	14	235	10	1	3	0
EDNRB	endothelin receptor type B	623	0	15	37	16	124	10	4	1	0
RAB3A	RAB3A, member RAS oncogene family	623	0	8	12	0	23	4	0	1	0
SLC2A2	solute carrier family 2 member 2	623	0	2	6	2	37	0	2	0	0
HCN1	hyperpolarization activated cyclic nucleotide gated potassium channel 1	623	0	0	19	0	18	0	0	0	0
VILL	villin like	622	0	0	7	0	18	2	0	0	0
TDG	thymine DNA glycosylase	621	0	4	9	8	156	4	3	0	0
ADARB1	adenosine deaminase RNA specific B1	621	0	3	7	4	55	6	1	0	0
PI16	peptidase inhibitor 16	620	0	3	14	19	174	6	3	6	1
POU1F1	POU class 1 homeobox 1	620	0	0	3	7	35	3	0	1	0
UGT1A6	UDP glucuronosyltransferase family 1 member A6	619	0	0	2	3	113	0	0	0	0
FLNA	filamin A	618	0	38	94	44	146	38	7	9	1
HBP1	HMG-box transcription factor 1	618	0	3	23	11	64	11	7	4	0
HEY1	hes related family bHLH transcription factor with YRPW motif 1	616	0	5	50	42	209	46	10	18	0
RRM2	ribonucleotide reductase regulatory subunit M2	616	0	4	19	49	0	34	7	2	0
MCM7	minichromosome maintenance complex component 7	616	0	2	13	30	256	23	4	2	0
SDHC	succinate dehydrogenase complex subunit C	616	0	2	3	32	193	4	0	1	0
SHD	Src homology 2 domain containing transforming protein D	616	0	2	8	2	28	1	1	0	0
CLMP	CXADR like membrane protein	615	0	4	12	22	220	16	2	4	0
PASK	PAS domain containing serine/threonine kinase	612	0	2	3	2	30	0	0	0	0
KRT14	keratin 14	611	0	4	24	31	170	21	35	7	0
CCR9	C-C motif chemokine receptor 9	611	0	4	120	45	84	26	4	1	0
PLIN2	perilipin 2	611	0	1	8	5	76	6	2	0	0
PIK3R1	phosphoinositide-3-kinase regulatory subunit 1	610	1	8	21	49	317	25	7	8	0
HAP1	huntingtin associated protein 1	610	0	5	16	2	81	2	1	1	0
SLC12A2	solute carrier family 12 member 2	610	0	4	38	2	35	8	0	1	0
TBX1	T-box transcription factor 1	610	0	1	24	2	38	2	0	1	0
SLC1A3	solute carrier family 1 member 3	610	0	2	23	6	36	4	1	0	0
SLC1A2	solute carrier family 1 member 2	609	0	2	16	4	22	3	0	0	0
ST7	suppression of tumorigenicity 7	608	0	1	94	7	55	11	2	2	0
RBL1	RB transcriptional corepressor like 1	607	0	0	3	7	203	3	1	0	0
FLT4	fms related receptor tyrosine kinase 4	605	0	4	40	147	249	52	13	4	0
PER3	period circadian regulator 3	604	0	2	14	7	101	4	0	2	0
CD6	CD6 molecule	604	0	0	11	11	74	4	0	2	0
CDC25B	cell division cycle 25B	604	0	3	13	29	288	28	3	1	0
KRT7	keratin 7	603	0	5	7	78	167	41	4	4	0
NFATC2	nuclear factor of activated T cells 2	603	0	10	18	22	150	21	2	3	0
STMN1	stathmin 1	602	0	19	57	88	272	69	2	7	0
ATXN1	ataxin 1	601	0	1	22	3	55	3	5	3	0
AMACR	alpha-methylacyl-CoA racemase	601	0	2	1	60	378	21	1	2	0
BST2	bone marrow stromal cell antigen 2	600	1	6	15	14	91	17	6	1	0
CTBS	chitobiase	600	0	8	103	4	15	39	1	1	0
NPPA	natriuretic peptide A	600	0	1	7	2	19	1	1	0	0
FOXC1	forkhead box C1	599	0	6	50	64	166	58	7	24	0
CTSD	cathepsin D	599	0	6	26	38	148	30	5	5	0
EGLN1	egl-9 family hypoxia inducible factor 1	597	0	6	13	23	172	9	13	4	0
PANX1	pannexin 1	597	0	7	22	7	61	7	7	2	0
PTGER2	prostaglandin E receptor 2	597	0	9	29	13	99	16	6	2	0
LMO2	LIM domain only 2	597	0	2	10	13	180	9	1	1	0
RGS2	regulator of G protein signaling 2	596	0	2	11	14	47	11	3	3	0
GAB1	GRB2 associated binding protein 1	595	1	28	58	37	195	48	8	9	0
UPF1	UPF1 RNA helicase and ATPase	595	0	0	15	14	78	12	1	7	0
SIX1	SIX homeobox 1	594	0	5	31	75	167	51	9	39	0
PRCC	proline rich mitotic checkpoint control factor	594	0	0	5	87	282	38	0	6	0
PERP	p53 apoptosis effector related to PMP22	594	0	0	10	10	64	10	1	1	0
CRKL	CRK like proto-oncogene, adaptor protein	593	0	23	52	45	243	50	11	16	1
APOD	apolipoprotein D	592	0	4	6	36	147	7	0	0	0
SYT1	synaptotagmin 1	591	0	1	11	1	29	2	2	0	0
TRIM63	tripartite motif containing 63	591	0	0	15	2	64	1	0	0	0
SAMHD1	SAM and HD domain containing deoxynucleoside triphosphate triphosphohydrolase 1	590	0	0	6	3	103	3	1	0	0
SLC7A11	solute carrier family 7 member 11	589	0	2	14	25	277	24	4	6	0
CDC7	cell division cycle 7	589	0	1	7	6	176	10	1	0	0
MTA1	metastasis associated 1	588	1	20	73	412	388	170	30	28	0
ADH1B	alcohol dehydrogenase 1B (class I), beta polypeptide	588	0	1	5	6	198	3	0	0	0
CLPB	caseinolytic mitochondrial matrix peptidase chaperone subunit B	587	0	8	12	1	27	7	0	0	0
SLC9A1	solute carrier family 9 member A1	586	8	26	58	45	125	56	12	4	0
PRDM16	PR/SET domain 16	586	0	2	7	3	104	3	0	1	0
STX1A	syntaxin 1A	586	0	3	7	3	15	1	1	0	0
MAP1B	microtubule associated protein 1B	585	0	9	27	11	48	7	1	2	0
MAD2L1	mitotic arrest deficient 2 like 1	582	0	3	11	24	306	17	2	1	0
VLDLR	very low density lipoprotein receptor	582	0	5	47	6	39	4	1	0	0
FIS1	fission, mitochondrial 1	582	0	0	9	4	58	6	0	0	0
HMGA1	high mobility group AT-hook 1	581	1	10	37	49	309	67	10	16	0
CLPS	colipase	581	0	17	12	8	54	7	6	0	0
LHCGR	luteinizing hormone/choriogonadotropin receptor	580	1	4	4	7	47	10	1	1	0
WNT7A	Wnt family member 7A	579	0	7	20	26	130	29	14	10	0
HDAC8	histone deacetylase 8	579	0	3	11	18	249	9	1	7	0
IQGAP1	IQ motif containing GTPase activating protein 1	578	3	43	132	51	196	63	21	9	2
SLIT2	slit guidance ligand 2	578	0	29	132	48	172	40	14	4	1
PLD2	phospholipase D2	578	1	15	43	32	103	34	8	4	1
ICAM2	intercellular adhesion molecule 2	578	0	4	57	22	80	13	3	1	0
NR0B1	nuclear receptor subfamily 0 group B member 1	578	0	1	1	7	54	5	1	0	0
IL23A	interleukin 23 subunit alpha	577	0	1	14	9	84	7	3	1	0
HTRA2	HtrA serine peptidase 2	577	0	3	26	11	150	9	3	0	0
NPC1L1	NPC1 like intracellular cholesterol transporter 1	577	0	3	9	0	31	1	1	0	0
SYNC	syncoilin, intermediate filament protein	577	0	2	37	4	34	1	0	0	0
ICAM3	intercellular adhesion molecule 3	576	0	6	35	14	67	5	2	0	0
RORA	RAR related orphan receptor A	575	0	1	8	13	107	9	0	5	0
DLL1	delta like canonical Notch ligand 1	574	0	5	17	17	129	17	3	4	0
FADS2	fatty acid desaturase 2	573	0	1	0	2	44	3	0	0	0
PAEP	progestagen associated endometrial protein	572	0	7	5	10	59	9	2	0	0
DMC1	DNA meiotic recombinase 1	572	0	2	4	3	89	50	0	0	0
NDRG1	N-myc downstream regulated 1	571	0	10	45	153	342	98	8	24	0
TFG	trafficking from ER to golgi regulator	571	0	5	23	30	142	24	9	7	0
NTRK3	neurotrophic receptor tyrosine kinase 3	571	0	2	6	56	281	20	2	1	0
GNE	glucosamine (UDP-N-acetyl)-2-epimerase/N-acetylmannosamine kinase	571	0	6	6	8	75	5	0	1	0
APOC3	apolipoprotein C3	571	0	0	1	2	31	1	1	0	0
CDT1	chromatin licensing and DNA replication factor 1	571	0	2	7	3	203	3	0	0	0
BAG3	BAG cochaperone 3	570	0	13	35	25	167	31	7	11	0
PBK	PDZ binding kinase	570	0	2	14	30	122	25	3	3	0
ADRA2A	adrenoceptor alpha 2A	570	0	3	6	4	22	1	1	0	0
THBS1	thrombospondin 1	569	0	9	28	54	246	38	16	11	0
CD82	CD82 molecule	569	0	66	87	299	322	115	7	9	0
NUP98	nucleoporin 98 and 96 precursor	569	0	1	2	0	218	2	0	0	0
PIGR	polymeric immunoglobulin receptor	568	0	1	13	11	65	27	0	2	0
AIFM1	apoptosis inducing factor mitochondria associated 1	568	0	3	3	5	181	5	0	2	0
GNAQ	G protein subunit alpha q	568	0	2	8	81	248	12	1	1	0
IL24	interleukin 24	568	0	2	36	35	278	36	20	0	0
CORIN	corin, serine peptidase	568	0	1	9	1	25	8	5	0	0
BIRC3	baculoviral IAP repeat containing 3	566	0	2	15	25	299	21	6	6	0
KMT2D	lysine methyltransferase 2D	566	0	4	13	30	302	13	2	4	0
WWTR1	WW domain containing transcription regulator 1	565	0	6	52	67	320	45	12	24	0
COL4A5	collagen type IV alpha 5 chain	565	0	1	2	4	23	6	1	0	0
SUFU	SUFU negative regulator of hedgehog signaling	564	0	2	25	22	184	15	2	7	0
TNFSF12	TNF superfamily member 12	564	0	5	31	13	91	25	7	2	0
HAS1	hyaluronan synthase 1	564	0	33	41	31	88	25	41	1	0
SCN4A	sodium voltage-gated channel alpha subunit 4	563	0	2	28	2	11	3	0	0	0
TECTA	tectorin alpha	563	0	5	19	0	9	1	0	0	0
KCNN4	potassium calcium-activated channel subfamily N member 4	562	0	8	52	10	59	15	6	5	0
CD207	CD207 molecule	561	0	2	55	7	76	5	5	0	0
BACH1	BTB domain and CNC homolog 1	560	0	4	20	34	215	14	5	7	0
NEDD4L	NEDD4 like E3 ubiquitin protein ligase	560	0	0	5	12	111	6	1	1	0
ARRB2	arrestin beta 2	558	1	3	28	18	72	13	3	1	0
OMG	oligodendrocyte myelin glycoprotein	558	0	27	13	0	31	0	1	0	0
NGB	neuroglobin	558	0	0	6	0	39	2	0	0	0
FANCA	FA complementation group A	557	0	1	7	8	342	3	0	1	0
GJB6	gap junction protein beta 6	557	0	1	8	2	17	3	6	0	0
MAFB	MAF bZIP transcription factor B	557	0	2	27	3	79	9	3	0	0
KCNH6	potassium voltage-gated channel subfamily H member 6	557	0	4	7	0	16	1	0	0	0
PDPK1	3-phosphoinositide dependent protein kinase 1	556	1	8	28	24	194	26	2	11	1
DEFB1	defensin beta 1	556	0	6	4	3	34	19	8	0	0
SHANK3	SH3 and multiple ankyrin repeat domains 3	556	0	4	2	0	18	2	0	0	0
WNT10B	Wnt family member 10B	555	0	4	18	23	109	14	9	9	0
ALCAM	activated leukocyte cell adhesion molecule	554	0	15	68	101	244	62	7	7	0
PIGF	phosphatidylinositol glycan anchor biosynthesis class F	554	0	4	29	27	119	23	4	0	0
INSL3	insulin like 3	554	0	17	6	7	40	4	2	0	0
S100A6	S100 calcium binding protein A6	553	0	13	23	52	0	33	6	8	0
ANGPT2	angiopoietin 2	553	0	1	25	58	162	25	15	5	0
HES5	hes family bHLH transcription factor 5	553	0	3	17	7	89	10	4	2	0
NLRP1	NLR family pyrin domain containing 1	553	0	0	1	8	87	6	0	1	0
PCK1	phosphoenolpyruvate carboxykinase 1	553	0	1	4	6	51	5	0	0	0
MNDA	myeloid cell nuclear differentiation antigen	553	0	1	41	1	38	2	0	0	0
AASS	aminoadipate-semialdehyde synthase	552	0	1	3	16	126	2	4	0	0
ROBO1	roundabout guidance receptor 1	551	0	17	109	55	163	51	11	9	1
BMP1	bone morphogenetic protein 1	551	1	4	12	24	59	19	15	6	0
CCL8	C-C motif chemokine ligand 8	551	0	4	37	15	86	14	7	1	0
DYSF	dysferlin	550	0	5	10	0	14	2	10	0	0
TNFRSF4	TNF receptor superfamily member 4	550	0	0	17	8	129	1	0	0	0
SMAD6	SMAD family member 6	549	0	2	6	9	120	10	8	11	0
TSN	translin	549	0	11	9	6	74	5	3	6	0
REV1	REV1 DNA directed polymerase	549	0	0	1	0	120	1	0	0	0
TGFB3	transforming growth factor beta 3	548	0	9	30	11	71	17	41	17	0
COL7A1	collagen type VII alpha 1 chain	548	0	2	8	8	41	6	27	1	0
TOR1A	torsin family 1 member A	548	0	1	194	0	5	0	2	0	0
CBLB	Cbl proto-oncogene B	547	0	7	25	16	186	11	3	4	1
DGCR8	DGCR8 microprocessor complex subunit	547	0	4	13	19	151	15	7	5	0
P2RY1	purinergic receptor P2Y1	547	0	13	9	2	13	2	2	0	0
LIG4	DNA ligase 4	547	0	1	3	4	203	4	0	0	0
WNT11	Wnt family member 11	546	0	15	76	28	121	36	10	13	0
EIF5A	eukaryotic translation initiation factor 5A	545	0	4	14	21	144	18	4	6	0
IRF2	interferon regulatory factor 2	545	0	0	6	10	114	14	1	1	0
ABCD1	ATP binding cassette subfamily D member 1	545	0	0	3	2	28	1	0	0	0
CLDN5	claudin 5	544	0	4	25	22	61	16	0	2	0
NPC2	NPC intracellular cholesterol transporter 2	544	0	6	21	2	29	2	1	0	0
SLC17A6	solute carrier family 17 member 6	544	0	2	21	0	9	1	0	0	0
ADAMTS1	ADAM metallopeptidase with thrombospondin type 1 motif 1	543	2	4	36	51	139	36	12	7	2
TIRAP	TIR domain containing adaptor protein	543	0	2	5	1	54	10	1	0	0
CASP4	caspase 4	543	0	2	9	6	120	8	1	0	0
DEK	DEK proto-oncogene	542	0	3	12	30	166	25	4	6	0
NEUROG3	neurogenin 3	541	0	2	11	5	38	1	0	5	0
EPS15	epidermal growth factor receptor pathway substrate 15	541	0	4	17	9	103	15	2	3	0
PLTP	phospholipid transfer protein	541	0	1	6	2	15	1	0	2	0
TRADD	TNFRSF1A associated via death domain	541	0	2	10	18	166	25	5	1	0
TIGIT	T cell immunoreceptor with Ig and ITIM domains	540	0	1	7	18	316	4	0	2	0
PNPLA2	patatin like phospholipase domain containing 2	540	0	2	11	4	47	6	0	1	0
COL4A1	collagen type IV alpha 1 chain	539	1	4	16	16	85	12	14	6	0
GSN	gelsolin	539	0	16	31	21	89	22	3	3	0
BCL11A	BAF chromatin remodeling complex subunit BCL11A	539	0	0	7	15	152	8	1	1	0
MAGEA1	MAGE family member A1	539	0	2	5	68	431	15	1	0	0
MEF2A	myocyte enhancer factor 2A	539	0	0	9	4	44	4	1	0	0
NCOA3	nuclear receptor coactivator 3	538	0	2	18	48	294	22	1	7	0
HEYL	hes related family bHLH transcription factor with YRPW motif like	537	0	0	7	7	63	7	0	6	0
DPYD	dihydropyrimidine dehydrogenase	536	0	0	1	17	366	6	1	4	0
ABI1	abl interactor 1	536	3	16	56	18	53	23	1	3	0
CCL1	C-C motif chemokine ligand 1	536	0	2	29	20	80	17	8	2	0
SPO11	SPO11 initiator of meiotic double stranded breaks	536	0	1	6	0	106	12	0	0	0
IL12A	interleukin 12A	535	0	3	6	12	121	5	1	0	0
HCFC1	host cell factor C1	535	0	1	3	3	79	3	0	0	0
TIAM1	TIAM Rac1 associated GEF 1	534	0	37	128	390	245	392	15	14	0
IGFBP7	insulin like growth factor binding protein 7	534	0	3	17	25	171	20	3	11	0
MYBPC3	myosin binding protein C3	534	0	4	3	0	9	0	0	0	0
ITGB1	integrin subunit beta 1	532	0	22	93	95	223	105	23	29	1
CLDN4	claudin 4	532	0	11	30	62	212	58	5	17	0
DKK3	dickkopf WNT signaling pathway inhibitor 3	532	0	6	24	46	286	47	12	9	0
ACVR1	activin A receptor type 1	532	0	1	26	4	91	12	8	2	0
COL10A1	collagen type X alpha 1 chain	532	0	0	5	12	52	16	2	2	0
MECOM	MDS1 and EVI1 complex locus	532	0	4	6	11	191	4	0	2	0
MDC1	mediator of DNA damage checkpoint 1	532	0	0	7	15	253	3	0	1	0
TYRO3	TYRO3 protein tyrosine kinase	530	1	16	29	32	181	35	8	3	0
PDCD1LG2	programmed cell death 1 ligand 2	530	0	1	11	25	243	11	2	3	0
CXCR6	C-X-C motif chemokine receptor 6	529	0	5	73	56	132	43	6	5	0
BARD1	BRCA1 associated RING domain 1	529	0	2	2	13	444	7	0	0	0
WIF1	WNT inhibitory factor 1	528	0	3	31	52	284	40	10	9	0
WWOX	WW domain containing oxidoreductase	528	0	7	19	65	375	40	2	9	0
PRKCQ	protein kinase C theta	528	0	5	18	6	79	6	4	4	0
DAPK1	death associated protein kinase 1	528	0	4	10	42	285	21	5	2	0
IKBKG	inhibitor of nuclear factor kappa B kinase regulatory subunit gamma	528	0	1	10	7	101	3	1	0	0
RALA	RAS like proto-oncogene A	527	1	18	39	38	182	37	8	2	1
DGAT2	diacylglycerol O-acyltransferase 2	527	0	1	2	2	23	1	0	1	0
SLC12A3	solute carrier family 12 member 3	527	0	2	4	0	10	0	0	0	0
SPX	spexin hormone	527	0	4	5	1	9	0	0	0	0
TGFBI	transforming growth factor beta induced	526	0	8	26	38	123	23	11	10	0
EIF2AK3	eukaryotic translation initiation factor 2 alpha kinase 3	526	0	1	16	20	171	13	2	6	0
ZBTB16	zinc finger and BTB domain containing 16	526	0	3	8	13	145	9	1	5	0
SERPING1	serpin family G member 1	526	0	0	0	1	25	3	1	0	0
SLC1A1	solute carrier family 1 member 1	526	0	1	11	4	21	5	0	0	0
SUV39H1	suppressor of variegation 3-9 homolog 1	525	0	2	14	14	191	16	2	4	0
CRYAB	crystallin alpha B	524	0	2	19	25	81	14	0	7	0
TRAF1	TNF receptor associated factor 1	524	0	0	11	20	131	25	3	3	0
IRF9	interferon regulatory factor 9	524	0	0	3	3	104	6	1	1	0
MPZ	myelin protein zero	524	0	1	13	1	9	1	0	0	0
RAD21	RAD21 cohesin complex component	523	0	3	7	11	175	8	0	4	0
EBF1	EBF transcription factor 1	523	0	0	11	3	111	2	1	0	0
MFGE8	milk fat globule EGF and factor V/VIII domain containing	522	0	4	26	12	77	20	15	2	0
NAIP	NLR family apoptosis inhibitory protein	522	0	2	8	2	77	9	0	0	0
MLX	MAX dimerization protein MLX	521	0	0	3	1	68	0	0	0	0
PRDX1	peroxiredoxin 1	520	0	10	20	30	175	37	2	6	0
VGF	VGF nerve growth factor inducible	519	0	6	6	4	52	6	5	2	0
TCP1	t-complex 1	519	0	4	11	8	108	11	4	1	0
SSTR5	somatostatin receptor 5	518	0	3	4	21	124	4	1	0	0
CD79B	CD79b molecule	518	0	0	1	5	148	4	0	0	0
AANAT	aralkylamine N-acetyltransferase	518	0	1	1	1	18	0	0	0	0
HSPA1A	heat shock protein family A (Hsp70) member 1A	517	0	2	11	11	109	13	4	1	0
MTDH	metadherin	516	0	8	104	216	353	202	15	53	0
E2F2	E2F transcription factor 2	516	0	1	10	21	264	20	4	6	0
MBD2	methyl-CpG binding domain protein 2	516	0	2	7	14	182	13	1	4	0
CTAG1B	cancer/testis antigen 1B	516	0	0	1	48	486	1	0	1	0
MASP2	MBL associated serine protease 2	516	0	0	1	2	45	3	1	0	0
DAZL	deleted in azoospermia like	515	0	15	9	0	37	2	2	0	0
SATB2	SATB homeobox 2	514	1	5	38	68	133	30	10	14	0
LY96	lymphocyte antigen 96	514	0	1	9	4	47	11	4	1	0
PDIA3	protein disulfide isomerase family A member 3	514	0	4	13	14	132	15	1	0	0
[truncated: 17,218 more rows]

## Sheet: Human_Process_Pub
Process	Publications
Invadoodia	912
Motility	126390
Movement	478688
Metastasis	397658
Cancer	2569810
Invasion	209107
Wound + Healing	143585
EMT	28677
Podosome	604
Normalized Score = [ Publication Counts of Gene AND Process ] / [Publication Counts of Gene + Publication Counts of Process]
Process	Genes AND Process Total Counts
Invadoodia	571
Motility	6967
Movement	10310
Metastasis	9815
Cancer	15869
Invasion	9327
Wound + Healing	5311
EMT	5003
Podosome	429

## Sheet: Human_Normalized_Score
Genes	Gene_Name	Invadopodia	Motility	Movement	Metastasis	Cancer	Invasion	Wound + Healing	EMT	Podosome
JUN	Jun proto-oncogene, AP-1 transcription factor subunit	3.35842e-05	0.00393821	0.0137505	0.0114906	0.0458252	0.00690544	0.00431763	0.00109783	2.26203e-05
IMPACT	impact RWD domain protein	2.29955e-05	0.00344264	0.0117959	0.011221	0.0364894	0.00716124	0.00362286	0.00090345	8.62585e-06
DES	desmin	3.58445e-06	0.00302	0.00546951	0.0071519	0.0105962	0.00295108	0.00317568	0.000293651	1.6139e-05
SET	SET nuclear proto-oncogene	2.35266e-05	0.00274613	0.0118446	0.00540601	0.0162763	0.00426152	0.00222369	0.00111488	3.62149e-06
PROC	protein C, inactivator of coagulation factors Va and VIIIa	1.14584e-05	0.00315235	0.0063251	0.00214391	0.00584615	0.00256063	0.00145192	0.000342308	1.72028e-05
HR	HR lysine demethylase and nuclear receptor corepressor	3.43431e-06	0.00319207	0.00513554	0.0151586	0.0208239	0.00820427	0.00192001	0.000849679	3.43795e-06
PIGS	phosphatidylinositol glycan anchor biosynthesis class S	4.50613e-06	0.00649399	0.00351724	0.000421875	0.000983583	0.0013973	0.00546637	7.60959e-05	1.35372e-05
MET	MET proto-oncogene, receptor tyrosine kinase	3.63331e-05	0.00404729	0.00618516	0.00770427	0.0102614	0.00636351	0.0031307	0.00376689	4.548e-06
CA2	carbonic anhydrase 2	4.28431e-05	0.00811511	0.00673117	0.00138922	0.00269309	0.0024793	0.00155354	0.000559214	8.10446e-05
AR	androgen receptor	5.93146e-05	0.00467984	0.00741229	0.00396456	0.00792542	0.00403892	0.0064032	0.00129957	0.000193066
NHS	NHS actin remodeling regulator	0	0.00129296	0.00368362	0.00376809	0.00971441	0.00188218	0.00360909	0.000275507	0
TNF	tumor necrosis factor	1.62586e-05	0.00189035	0.00534657	0.00352508	0.00814007	0.00531686	0.00578561	0.00188428	4.88573e-05
MAX	MYC associated factor X	2.27224e-05	0.00321708	0.00595429	0.00219454	0.00415784	0.00208467	0.00104483	0.000382723	2.27622e-05
REST	RE1 silencing transcription factor	0	0.00212201	0.0120108	0.002353	0.0030513	0.00115476	0.00213332	0.000153527	0
CD4	CD4 molecule	0	0.000824012	0.00454972	0.00268788	0.00777166	0.00220336	0.000917482	0.00074918	2.41733e-05
ENG	endoglin	1.25256e-05	0.00164825	0.0131273	0.00116459	0.00292827	0.00120967	0.00516957	0.00027209	6.2749e-06
SHE	Src homology 2 domain containing E	0	0.00149331	0.00362374	0.0104299	0.00534459	0.00397727	0.00143187	0.000219873	0
GC	GC vitamin D binding protein	0	0.00257745	0.00282968	0.00616477	0.00640438	0.00790359	0.00179648	0.00319752	2.07975e-05
CAT	catalase	0	0.00353749	0.00427242	0.00149716	0.00209075	0.00156727	0.00127073	0.000313191	0
SI	sucrase-isomaltase	7.67336e-06	0.00179047	0.00395661	0.00335631	0.00367958	0.0050426	0.00223814	0.00217603	7.69154e-06
IL6	interleukin 6	7.97397e-06	0.00182952	0.00380149	0.00345492	0.0052752	0.00562345	0.00572961	0.00271588	3.19744e-05
CP	ceruloplasmin	5.04401e-05	0.0023974	0.00497211	0.0014078	0.00404822	0.00176373	0.00133779	0.000490737	8.42851e-06
CS	citrate synthase	0	0.00129773	0.00309852	0.00151198	0.00289247	0.00194654	0.0024319	0.000759176	0
COMP	cartilage oligomeric matrix protein	1.81539e-05	0.00205392	0.00339658	0.000765414	0.00063119	0.00130982	0.000846378	0.000130497	0
TH	tyrosine hydroxylase	0	0.00143716	0.00282508	0.00187928	0.00402643	0.00181298	0.00177556	0.000571598	0
PC	pyruvate carboxylase	6.02603e-05	0.00243061	0.00430939	0.00604859	0.00862855	0.00668047	0.00215901	0.00305498	2.01491e-05
MB	myoglobin	0.000780736	0.00461355	0.00629434	0.00950029	0.00934349	0.0117857	0.00339976	0.00604273	5.15273e-05
CAMP	cathelicidin antimicrobial peptide	4.11938e-05	0.00549915	0.00332244	0.00108738	0.00201725	0.00185066	0.00112606	0.000448477	6.19873e-05
HP	haptoglobin	0	0.00197498	0.00213132	0.00174482	0.00324614	0.00202921	0.00165195	0.00061191	0
SDS	serine dehydratase	0	0.00180898	0.00106675	0.000489698	0.00127381	0.00119059	0.00100122	0.000112336	0
REN	renin	0.000119622	0.00178861	0.00294206	0.00538155	0.00424071	0.00732098	0.0028911	0.00429118	2.66919e-05
C3	complement C3	2.66837e-05	0.00140199	0.00234835	0.000954	0.00151559	0.00154337	0.00105686	0.000418626	6.69846e-05
KIT	KIT proto-oncogene, receptor tyrosine kinase	0	0.00396279	0.00405336	0.0061091	0.00530604	0.0109743	0.00614687	0.00537884	2.73733e-05
C2	complement C2	0	0.00107486	0.00183557	0.00100519	0.00145242	0.00110744	0.000786885	0.000618711	0
EGFR	epidermal growth factor receptor	0.000567283	0.00345	0.00364563	0.0118926	0.0138341	0.010415	0.00302396	0.00810546	7.49873e-05
GAN	gigaxonin	1.50107e-05	0.000931821	0.0013042	0.0142846	0.00813503	0.00596767	0.000883932	0.000879386	0
BCL2	BCL2 apoptosis regulator	3.02696e-05	0.00158704	0.0027857	0.00546218	0.00970295	0.00938134	0.00310425	0.00364458	0
TG	thyroglobulin	3.06664e-05	0.00079708	0.00129099	0.0019915	0.00228274	0.00100215	0.00105825	0.000473205	1.54059e-05
IL10	interleukin 10	0	0.000790611	0.00183134	0.00135452	0.00236142	0.00236372	0.00315081	0.000670511	4.88512e-05
RHO	rhodopsin	0.00126518	0.0112634	0.00838088	0.0044515	0.00316607	0.00841574	0.00351072	0.00366477	0.00111918
CRP	C-reactive protein	0	0.000498968	0.000616207	0.00111868	0.00149554	0.00090392	0.000674974	9.91879e-05	0
IL2	interleukin 2	0	0.000426195	0.00115148	0.00248226	0.00380854	0.000965373	0.000695592	0.000806362	0
BAD	BCL2 associated agonist of cell death	0	0.00104924	0.00155507	0.00203341	0.00229207	0.00183566	0.00142258	0.000583771	0
MAL	mal, T cell differentiation protein	0	0.000702745	0.000824261	0.000859416	0.000819443	0.000560265	0.000322963	0.000187123	1.91983e-05
CAD	carbamoyl-phosphate synthetase 2, aspartate transcarbamylase, and dihydroorotase	0	0.00049021	0.00102497	0.000824525	0.00108665	0.0010377	0.000554785	0.00219403	3.8693e-05
NODAL	nodal growth differentiation factor	6.06821e-05	0.000651741	0.00100528	0.0374218	0.00921921	0.0175133	0.000359167	0.00145072	0
IL4	interleukin 4	0	0.000436913	0.00149821	0.000754075	0.00154871	0.00111646	0.00169973	0.00087902	4.35986e-05
BAX	BCL2 associated X, apoptosis regulator	0	0.0012827	0.00221645	0.00282307	0.00576535	0.00628958	0.00270259	0.00336043	2.18689e-05
POR	cytochrome p450 oxidoreductase	2.19945e-05	0.000520638	0.000382232	0.00100404	0.000842652	0.000674128	0.000372065	5.46217e-05	0
COIL	coilin	4.448e-05	0.00245245	0.00348357	0.000837654	0.00111636	0.00177359	0.000735463	0.000481239	0
KY	kyphoscoliosis peptidase	6.70961e-05	0.00102239	0.00148137	0.0014588	0.00211087	0.00136018	0.00107266	0.00151772	2.25205e-05
ARC	activity regulated cytoskeleton associated protein	0	0.00111838	0.00257437	0.000769996	0.00173556	0.000667432	0.000950647	0.00054713	6.94316e-05
MYC	MYC proto-oncogene, bHLH transcription factor	2.32997e-05	0.00171618	0.00249858	0.00589995	0.00773982	0.00788088	0.00213371	0.00711618	4.69362e-05
C6	complement C6	4.75421e-05	0.000925119	0.00147352	0.00054465	0.00103946	0.00126267	0.000795709	0.000272078	0
F2	coagulation factor II, thrombin	0	0.00139139	0.00104087	0.000410278	0.000589074	0.000543617	0.000433243	0.000186391	0
POLE	DNA polymerase epsilon, catalytic subunit	7.21414e-05	0.00232248	0.00285158	0.00128898	0.00139514	0.00138922	0.000987745	0.000273973	4.84531e-05
COPE	COPI coat complex subunit epsilon	0	0.000672495	0.00129712	0.000322056	0.00133565	0.000686028	0.000337435	8.717e-05	0
NPS	neuropeptide S	0	0.00049899	0.000613149	0.000898072	0.00232972	0.000646449	0.00128589	0.000626612	0
SRC	SRC proto-oncogene, non-receptor tyrosine kinase	0.00402558	0.00709659	0.00555099	0.00479134	0.00391006	0.00817963	0.00239663	0.00665533	0.00387766
SON	SON DNA and RNA binding protein	0	0.000983654	0.00103097	0.00140609	0.00142248	0.00126915	0.000835684	0.000507622	0
FAS	Fas cell surface death receptor	0.000180245	0.00113806	0.00142467	0.00150603	0.00276025	0.00171234	0.00078784	0.000585577	2.59551e-05
ACE	angiotensin I converting enzyme	0	0.000548443	0.000474439	0.000294003	0.000531156	0.000340332	0.00042472	0.00025607	0
MTOR	mechanistic target of rapamycin kinase	7.92665e-05	0.00219195	0.00290522	0.00490804	0.00636771	0.007706	0.00261467	0.00798634	2.6639e-05
CD34	CD34 molecule	2.64431e-05	0.000734866	0.00205201	0.00387056	0.00291977	0.0034917	0.00244889	0.000869141	2.66603e-05
BOLL	boule homolog, RNA binding protein	0	0.000901068	0.00034025	0.000159244	0.000100175	8.1717e-05	0.000161808	6.2192e-05	8.27723e-05
ANG	angiogenin	2.74326e-05	0.00117951	0.00139627	0.00131348	0.00128466	0.00154916	0.00166922	0.0011679	0
TERT	telomerase reverse transcriptase	5.56669e-05	0.000607165	0.000521701	0.00091755	0.00173831	0.00101588	0.000397534	0.000973419	2.80741e-05
EGF	epidermal growth factor	0.00109431	0.0045557	0.00414285	0.00367034	0.00384329	0.00612302	0.0083281	0.00627721	0.000141519
C5	complement C5	0	0.000726967	0.00131285	0.000436362	0.000646565	0.000507669	0.000594019	0.000129337	0
FOS	Fos proto-oncogene, AP-1 transcription factor subunit	8.86918e-05	0.00136218	0.00147967	0.00108925	0.00136088	0.00178498	0.00103117	0.00102289	5.96712e-05
MSC	musculin	0	0.00104008	0.00283791	0.00103975	0.00151764	0.00114353	0.00565868	0.0015428	0.000121747
CLOCK	clock circadian regulator	0	0.000570078	0.00145637	0.000319242	0.000702727	0.000552808	0.000382708	0.000299202	0
CAST	calpastatin	0	0.000177844	0.00166752	0.000214598	0.000369493	0.000345606	0.00284592	0.000284624	0
APP	amyloid beta precursor protein	0	0.00056047	0.000899258	0.000193799	0.000625666	0.000233598	0.000304238	0.000151776	0
STAR	steroidogenic acute regulatory protein	6.5102e-05	0.00100513	0.00123108	0.000465533	0.00104554	0.000761774	0.00102656	0.00100879	0
TYR	tyrosinase	0.000260535	0.00163909	0.00102659	0.000905365	0.000965532	0.00110925	0.000380669	0.000530177	0.000230278
MMP9	matrix metallopeptidase 9	0.00141214	0.00422626	0.00846472	0.0124341	0.00351876	0.0306216	0.0107067	0.0148851	0.000339743
CA1	carbonic anhydrase 1	0	0.000213067	0.000794591	3.98922e-05	0.000110457	0.00013889	1.74342e-05	0	0
SRI	sorcin	3.41239e-05	0.000620223	0.000747415	0.000570354	0.00069856	0.000631579	0.000616358	0.000332924	6.89727e-05
APC	APC regulator of WNT signaling pathway	0.000103199	0.000879986	0.00113841	0.00174019	0.00378411	0.00172381	0.000652137	0.0013372	0.000104304
ADM	adrenomedullin	0	0.000182363	0.000535745	0.000861566	0.000875254	0.000791511	0.00148183	0.000537374	0
STAT3	signal transducer and activator of transcription 3	7.16538e-05	0.00196884	0.00332814	0.00531957	0.00427794	0.00969476	0.00328282	0.0125007	0.000181133
TF	transferrin	0	0.000413693	0.000909658	0.00136936	0.00137034	0.00119998	0.000590033	0.00183237	0
VIP	vasoactive intestinal peptide	0	0.00322903	0.000856538	0.00145042	0.00106608	0.00146949	0.0011344	0.00110406	0
GAL	galanin and GMAP prepropeptide	3.7679e-05	0.000690708	0.000715821	0.000968612	0.00103258	0.001474	0.00111103	0.000718166	0
ABO	ABO, alpha 1-3-N-acetylgalactosaminyltransferase and alpha 1-3-galactosyltransferase	0	0.000408753	0.000343268	0.000423219	0.000697083	0.000601541	0.000373055	0.000333531	0
AFM	afamin	0	0.000799202	0.000700815	0.000298106	0.000422765	0.000358793	0.000610928	0.000465653	0.000156159
PTH	parathyroid hormone	0	0.00020633	0.000270624	0.000457874	0.000380543	0.000287601	0.000477783	0.00019036	0
PAH	phenylalanine hydroxylase	0	0.000386232	0.00043784	7.35579e-05	0.000737588	0.000128818	0.00025095	0.000171572	0
TLR4	toll like receptor 4	8.13802e-05	0.000659762	0.000915693	0.000636093	0.000920002	0.00182153	0.00102243	0.00118454	0.000247239
MMP2	matrix metallopeptidase 2	0.00211042	0.00450493	0.00793271	0.0111265	0.00307029	0.0290055	0.00985183	0.015236	0.000384879
BDNF	brain derived neurotrophic factor	0	0.000600054	0.00109065	0.000257395	0.000293239	0.000541039	0.000308129	0.000355682	0
RAN	RAN, member RAS oncogene family	0	0.000694749	0.00132054	0.000619751	0.000681027	0.000991462	0.0047809	0.000910134	4.45058e-05
TP53	tumor protein p53	0.000132415	0.000587306	0.00093719	0.00407962	0.00613531	0.00396793	0.000495981	0.0040261	4.47467e-05
GML	glycosylphosphatidylinositol anchored molecule like	4.45395e-05	0.00156155	0.000571739	0.000477102	0.00104579	0.00100153	0.00139894	0.000617321	0
CCK	cholecystokinin	0	0.00523967	0.00345456	0.00387663	0.00223437	0.0127869	0.0073529	0.0123513	4.51998e-05
APOE	apolipoprotein E	4.47788e-05	0.000162371	0.000837819	0.000102606	0.000261652	0.000286301	0.00028484	0.000119768	0
BCR	BCR activator of RhoGEF and GTPase	9.3506e-05	0.000490239	0.000422706	0.000992502	0.00271514	0.00124138	7.31431e-05	0.000406884	9.48722e-05
KRAS	KRAS proto-oncogene, GTPase	0.000236911	0.000777716	0.000685534	0.00625103	0.00633976	0.00412996	0.000311397	0.00474729	0
ICAM1	intercellular adhesion molecule 1	0	0.00105175	0.00241619	0.0014676	0.000788851	0.00198569	0.00102068	0.000677493	0.000193836
IGF1	insulin like growth factor 1	4.8466e-05	0.00088289	0.0010052	0.000884089	0.00130294	0.00156886	0.00235141	0.00165296	0
MARCO	macrophage receptor with collagenous structure	4.87496e-05	0.00052058	0.000680328	0.00055601	0.000777783	0.000616507	0.000582158	0.000455694	0
PALM	paralemmin	0	0.000432108	0.000805067	0.000210998	0.000288504	0.000350088	0.000840532	4.15939e-05	9.9945e-05
MPG	N-methylpurine DNA glycosylase	0	0.000645564	0.00108454	0.000163118	0.000357277	0.000376654	0.000196555	0.000417571	0
TAT	tyrosine aminotransferase	9.95025e-05	0.000693786	0.000500125	0.000391032	0.000794902	0.000652664	0.000288746	0.000417842	0.000202102
VEGFA	vascular endothelial growth factor A	0.000149492	0.00109931	0.00299692	0.00457758	0.00235306	0.00555061	0.00419071	0.00303138	0.000202429
PTEN	phosphatase and tensin homolog	0.000648573	0.00182103	0.00228396	0.00430912	0.00425695	0.00673855	0.00146266	0.00688155	0.000405351
GPI	glucose-6-phosphate isomerase	5.04058e-05	0.00108728	0.00207791	0.00139227	0.00130372	0.00247332	0.000375357	0.00123939	5.12007e-05
ERBB2	erb-b2 receptor tyrosine kinase 2	0.000208997	0.00136913	0.000905587	0.0077305	0.00590563	0.00431524	0.000395521	0.00294218	0
C7	complement C7	0	0.000214505	0.000829279	0.000259748	0.00031415	0.000294848	0.000358658	0.000170918	0
CCL2	C-C motif chemokine ligand 2	5.25597e-05	0.000768145	0.00276368	0.00118575	0.000788277	0.00191884	0.00199754	0.00170973	0
BRCA1	BRCA1 DNA repair associated	5.25845e-05	0.000186858	0.00015902	0.00167163	0.00611457	0.000871433	0.000105139	0.00102604	0
UBC	ubiquitin C	5.2687e-05	0.000394578	0.000942112	0.000319922	0.000612857	0.000611863	0.000507259	0.000427853	0
ATM	ATM serine/threonine kinase	5.27732e-05	0.000339272	0.000501283	0.000875642	0.00245687	0.00100817	0.000569229	0.00145567	5.36452e-05
FOXP3	forkhead box P3	0	0.000110807	0.000781167	0.00127988	0.00161449	0.00118444	0.000315614	0.000856861	0
DBP	D-box binding PAR bZIP transcription factor	0	0.000242934	0.000273989	3.37073e-05	0.000208696	0.000255744	9.92143e-05	0.000172566	5.46866e-05
BID	BH3 interacting domain death agonist	0	0.000714985	0.000292128	0.000859564	0.00130011	0.000427735	0.000582931	0.000215768	0
BRAF	B-Raf proto-oncogene, serine/threonine kinase	0.000215633	0.000513789	0.000491612	0.00625096	0.00476609	0.00354583	0.000210888	0.00228868	0
ACHE	acetylcholinesterase (Cartwright blood group)	0	0.00075716	0.000324429	6.98413e-05	0.0001774	0.000114701	0.000161336	0	0
GFAP	glial fibrillary acidic protein	0	0.000814582	0.00119573	0.000315739	0.000290292	0.000834994	0.0005223	0.000239552	0
PRL	prolactin	5.52608e-05	0.0011562	0.00039123	0.000689419	0.00044917	0.000981038	0.000124402	0.000370685	0
AGA	aspartylglucosaminidase	0.000166963	0.000369477	0.000225923	0.000465381	0.000414401	0.000428894	0.000136951	8.74642e-05	0.000169875
CD44	CD44 molecule (Indian blood group)	0.000793111	0.00332565	0.00288841	0.00685331	0.0030504	0.00794786	0.0022392	0.0160072	0.000518911
CD2	CD2 molecule	5.78469e-05	0.000455294	0.00037975	0.000101441	0.000404457	0.000204007	5.62641e-05	0.000244162	0
STS	steroid sulfatase	5.83397e-05	0.000378631	0.00101633	0.00120323	0.000903699	0.000612419	0.000375436	0.00017815	0
MIP	major intrinsic protein of lens fiber	5.85343e-05	0.000371768	0.00141656	0.000398714	0.000511218	0.000665841	0.000857552	0.00022297	0
PCNA	proliferating cell nuclear antigen	0.000118057	0.000540658	0.00106323	0.00216105	0.00176848	0.00354008	0.0024058	0.00250526	6.01214e-05
NGF	nerve growth factor	0	0.00078666	0.000622635	0.000241755	0.000307449	0.000599757	0.0010779	0.000291082	0.000120569
F3	coagulation factor III, tissue factor	5.9848e-05	0.000506375	0.000744209	0.000217678	0.00047455	0.000253441	0.000188227	0.000269821	0
LAT	linker for activation of T cells	0	0.000274836	0.000321731	0.000145218	0.000235947	0.000155819	0.00021999	0.000452591	0
RPE	ribulose-5-phosphate-3-epimerase	0	0.000486426	0.00173227	0.000123451	0.000166327	0.000351787	0.00116319	0.00301328	0
CD40	CD40 molecule	0	0.000225659	0.000726566	0.000300188	0.000952334	0.000369671	0.000176098	0.000181431	0.000249672
TANK	TRAF family member associated NFKB activator	0	0.000325162	0.000591373	4.60343e-05	0.000191498	0.000178424	9.454e-05	9.14181e-05	0
INS	insulin	6.30557e-05	0.00048112	0.00046188	0.000162383	0.000407388	0.000245477	0.000145081	0.000229232	6.43045e-05
AFP	alpha fetoprotein	0	0.000233637	0.000226931	0.00331868	0.00182964	0.00466151	0.000170412	0.000849949	0
CASP3	caspase 3	0	0.000545643	0.000537072	0.000511657	0.00143894	0.00102754	0.00059376	0.000529893	0
PGP	phosphoglycolate phosphatase	0	0.000694957	0.000375015	0.000560293	0.00198419	0.000777713	0.000208582	0.000854444	0
CD14	CD14 molecule	0	0.000255504	0.000636664	0.000405177	0.000668261	0.000621604	0.000651515	0.000208406	0.000132345
MALL	mal, T cell differentiation protein like	6.51721e-05	0.000291148	0.000527255	0.000162586	0.000359873	0.000254989	0.000348064	0.000185576	0
AHR	aryl hydrocarbon receptor	0	0.00037668	0.000371196	0.000451488	0.000964737	0.000505774	0.000246995	0.000790882	0
IL5	interleukin 5	0	0.000106646	0.000673496	0.000109245	0.000313072	0.000362629	0.000234404	0.000372622	0.000134535
MPO	myeloperoxidase	0	0.000640155	0.000438233	9.22646e-05	0.000311918	0.000389596	0.00100136	0.000186576	0
ATR	ATR serine/threonine kinase	0	0.000213455	0.000438273	0.000179693	0.000934997	0.000264264	0.000469126	0.000280164	0
FH	fumarate hydratase	6.66178e-05	0.000327428	0.000405855	0.000267148	0.00053601	0.00027777	0.00017757	0.000397419	0
CXCR4	C-X-C motif chemokine receptor 4	0.000134445	0.00191658	0.00464425	0.00467419	0.00165107	0.00474737	0.00187878	0.00403368	6.86436e-05
DDT	D-dopachrome tautomerase	0	0.000278063	0.000180691	3.40199e-05	0.000261643	5.8303e-05	1.90535e-05	7.05169e-05	0
CIC	capicua transcriptional repressor	0	0.000406591	0.000495444	0.00051038	0.000774111	0.000331977	0.000317692	0.000400217	0
MSN	moesin	6.80272e-05	0.000271084	0.000379714	0.000371859	0.000458663	0.000390318	0.000667205	0.000447427	0
MBP	myelin basic protein	0	0.000478729	0.000385981	9.97028e-05	0.000247738	0.000247001	8.2724e-05	9.46947e-05	0
ADA	adenosine deaminase	0	0.000164341	0.000231589	0.000131316	0.000288383	0.000139219	0.000184539	9.4697e-05	0
SCD	stearoyl-CoA desaturase	0	0.000722053	0.000229592	6.56699e-05	0.000431619	0.000121296	0.000120962	0.000189726	0
KL	klotho	0	0.000243354	0.000436981	0.000233587	0.000435905	0.000346175	0.000280417	0.000190472	0
CA3	carbonic anhydrase 3	0	0.000121744	0.000292722	1.94692e-05	5.22637e-05	8.99467e-05	1.27525e-05	2.38527e-05	0
NOS2	nitric oxide synthase 2	0	0.000680779	0.00043713	0.000418681	0.000448322	0.000665878	0.00109097	0.000430282	0
SP1	Sp1 transcription factor	0.00014241	0.00064506	0.000675044	0.00129263	0.00121296	0.00224983	0.000721045	0.00234399	0
CCS	copper chaperone for superoxide dismutase	0	0.000293953	0.00054293	0.000428489	0.000605909	0.000526565	0.000255309	0.000311265	0
CCL4	C-C motif chemokine ligand 4	0	0.000208017	0.000679262	0.000204539	0.00035736	0.000288121	0.000893957	0.00100722	0
MOS	MOS proto-oncogene, serine/threonine kinase	0	0.000186623	0.000309184	0.000538255	0.000559097	0.000189159	0.000198067	0.00021632	0
IL13	interleukin 13	0	0.000244276	0.000486281	0.00025825	0.000396886	0.000428113	0.00079293	0.000892125	0
PTS	6-pyruvoyltetrahydropterin synthase	0	0.000273081	0.000307253	0	0.000739573	0.0004417	0.000319799	0.000434363	0
HLA-A	major histocompatibility complex, class I, A	0	2.15995e-05	4.68251e-05	0.000346206	0.000903841	0.000166961	5.76602e-05	4.85684e-05	0
CD19	CD19 molecule	0	0.000115234	0.000252471	0.000238957	0.00115209	0.000333988	0.000108944	0.000170171	0
CAPS	calcyphosine	0	0.000453969	0.000592579	7.80404e-05	0.0002707	0.000180593	0.000250046	0.000146117	0
CD68	CD68 molecule	0	0.000331632	0.000702639	0.00137325	0.000742411	0.00177938	0.00143679	0.00126845	7.73874e-05
MAG	myelin associated glycoprotein	0	0.000187473	0.000362537	9.75717e-05	0.00020797	0.000130982	0.000218114	0.00017084	0
EPO	erythropoietin	0	0.000144304	0.00028112	0.000195187	0.00047947	0.000243998	0.000629048	0.00017122	0
PTGS2	prostaglandin-endoperoxide synthase 2	0	0.000541321	0.000711014	0.00145918	0.00145587	0.00215577	0.000860381	0.00124887	0
TLR2	toll like receptor 2	0	0.000368391	0.000442191	0.000139123	0.00036679	0.00113494	0.000494747	0.000171876	7.90264e-05
PDF	peptide deformylase, mitochondrial	0	0.000188	0.000338364	0.000117197	0.00055893	0.000135737	0.000180072	0.000443514	0
CD28	CD28 molecule	0	0.000224173	0.000403601	0.000266143	0.000855636	0.000171943	7.07482e-05	0.000862643	0
TRH	thyrotropin releasing hormone	0	0.000904905	0.000142731	5.86218e-05	8.79315e-05	5.43348e-05	4.50651e-05	0	0
BRCA2	BRCA2 DNA repair associated	7.96115e-05	7.24433e-05	5.50642e-05	0.000950387	0.00408529	0.00042128	5.7977e-05	0.000173585	0
ASL	argininosuccinate lyase	0	0.000253689	0.000477296	0.000322555	0.000495083	0.000271886	0.000122455	0.000173909	8.21153e-05
ACR	acrosin	0	0.000362558	0.000187676	0.000256613	0.000433885	0.000122379	6.44729e-05	9.95124e-05	0
ERG	ETS transcription factor ERG	0	0.000420656	0.00026725	0.000642799	0.000707395	0.000557578	9.67274e-05	0.000547713	0
JAK2	Janus kinase 2	8.11293e-05	0.000609561	0.000640683	0.000872707	0.00126452	0.00164157	0.000535487	0.0029433	0
FEV	FEV transcription factor, ETS family member	0	0.00012339	0.000183646	2.44473e-05	0.00017705	1.36059e-05	2.58114e-05	7.48839e-05	0
CFTR	CF transmembrane conductance regulator	0	0.00052988	0.000414231	4.64508e-05	0.000160779	0.000222238	0.000206502	0.000224697	0
CHIA	chitinase acidic	8.18733e-05	0.000406705	0.000400008	0.000633314	0.000679552	0.00063972	0.000322816	0.000500263	0
CBS	cystathionine beta-synthase	0	0.000377715	0.000567384	0.00013694	0.000278952	0.000254098	0.000167888	0.000275296	0
MAK	male germ cell associated kinase	0.000330879	0.000312575	0.000434814	0.000357112	0.000657113	0.000322311	0.000226154	0.000225824	0.00118835
RHOA	ras homolog family member A	0.00274817	0.00698253	0.00409977	0.00220181	0.00105738	0.00498631	0.00181664	0.00487768	0.00290598
HGF	hepatocyte growth factor	0.000334588	0.00507884	0.00245645	0.00280645	0.00124029	0.0052873	0.00356339	0.00473313	0
VWF	von Willebrand factor	0	5.82606e-05	0.000314535	0.000296146	0.000208468	0.000199972	0.000640739	0.000151511	0
EFS	embryonal Fyn-associated substrate	0	0.00184334	0.00033296	0.000731912	0.00105748	0.000295498	0.000485607	0.000202337	8.7222e-05
LPA	lipoprotein(a)	0.000679752	0.00177782	0.00106834	0.000663378	0.000477396	0.00133658	0.000958289	0.000455304	8.72524e-05
ALK	ALK receptor tyrosine kinase	0.000255232	0.000123878	0.000189978	0.0017601	0.00223742	0.000818372	0.000181315	0.00126521	0
NPY	neuropeptide Y	0	0.000977203	0.000179803	4.40751e-05	0.000110054	8.18766e-05	0.0001296	0	0
IL18	interleukin 18	0	0.000240827	0.000335155	0.000382076	0.000478987	0.000555189	0.000356626	0.000279791	0
ECD	ecdysoneless cell cycle regulator	0	0.000124091	0.000275908	0.000296377	0.000418537	0.000291289	0.00014268	0.000178194	0
FES	FES proto-oncogene, tyrosine kinase	8.69565e-05	0.000226314	0.00111593	0.000252299	0.000289103	0.000172967	0.000129724	5.09359e-05	0.000178699
GLA	galactosidase alpha	0	0.00027013	0.000414905	0.000311092	0.000424354	0.000509814	0.00014919	0.000127363	8.94055e-05
SPR	sepiapterin reductase	0	0.000248335	0.000230985	0.000151894	0.00037127	0.000295954	0.000207648	0.000357152	0
BMP2	bone morphogenetic protein 2	0	0.000365425	0.000556095	0.000289148	0.000250364	0.000646795	0.00264897	0.00148285	0
CYP3A4	cytochrome P450 family 3 subfamily A member 4	0	0.000131569	4.90689e-05	0.000124976	0.000569717	5.4663e-05	2.59732e-05	5.11548e-05	0
PAM	peptidylglycine alpha-amidating monooxygenase	0	0.000233951	0.000361905	0.000267125	0.000401132	0.00037358	0.000194836	0.000409542	9.09504e-05
AVP	arginine vasopressin	0	0.000138926	0.000134952	2.69587e-05	6.08484e-05	4.1006e-05	2.59811e-05	2.56082e-05	0
LEPR	leptin receptor	0	0.000124421	6.74942e-05	4.65799e-05	7.59674e-05	9.57374e-05	0.000325038	5.13875e-05	0
LIF	LIF interleukin 6 family cytokine	8.967e-05	0.000256166	0.000251571	0.000171612	0.000333327	0.000492371	0.000201528	0.000462523	0
HIF1A	hypoxia inducible factor 1 subunit alpha	0.00044843	0.000717276	0.00145421	0.0024418	0.00162633	0.00361987	0.0013522	0.00580753	0
CTLA4	cytotoxic T-lymphocyte associated protein 4	0	0.000146423	0.000225	0.00103222	0.00165154	0.00021887	5.20203e-05	0.000745923	0
RELA	RELA proto-oncogene, NF-kB subunit	9.03996e-05	0.000468727	0.000767125	0.000890125	0.00083916	0.00177873	0.000591928	0.002421	0
FRY	FRY microtubule binding protein	0	0.000241687	0.00023116	0.000156937	0.000298454	0.000186995	0.000156113	5.15105e-05	0
IDE	insulin degrading enzyme	0	0.000278362	0.000229127	0.000539505	0.000410863	0.000551932	0.000227704	7.73196e-05	0
CDKN1A	cyclin dependent kinase inhibitor 1A	9.07441e-05	0.000285718	0.000480773	0.000971145	0.00204929	0.00137308	0.000383882	0.00108289	0
HLA-B	major histocompatibility complex, class I, B	0	2.93064e-05	2.45506e-05	0.000125074	0.000334896	0.000109486	2.60274e-05	7.73674e-05	0
CYP1A1	cytochrome P450 family 1 subfamily A member 1	0	0.000146545	7.16076e-05	0.000120173	0.000969031	0.000164238	0.00012364	0.000232174	0
CCR5	C-C motif chemokine receptor 5	0	0.00018328	0.00102107	0.000370397	0.000384523	0.000502008	0.000156252	0.000155079	9.41886e-05
STAT1	signal transducer and activator of transcription 1	0	0.000374142	0.000487096	0.000527504	0.000855128	0.000931384	0.000482063	0.0010622	9.50029e-05
SCT	secretin	0	0.000227478	0.000180116	0.000169306	0.000688065	9.13267e-05	8.4706e-05	0	0
MDM2	MDM2 proto-oncogene	9.30839e-05	0.000256935	0.000343897	0.00117795	0.00218015	0.00129717	0.000247693	0.00122053	0
PREP	prolyl endopeptidase	0	0.000102798	9.62153e-05	9.32611e-05	0.000194215	5.02496e-05	9.77931e-05	0.000155937	0
CD86	CD86 molecule	0	0.000110201	0.000667468	0.000245469	0.000647016	0.000292462	0.000163068	0.000208322	0.000484074
SIRT1	sirtuin 1	0	0.000264854	0.000430132	0.000535374	0.000740498	0.00101536	0.000529	0.00269556	0
MPI	mannose phosphate isomerase	0	0.000360578	0.000348224	6.87689e-05	0.0001702	7.31897e-05	0.000130644	5.23834e-05	0
VCAM1	vascular cell adhesion molecule 1	9.62279e-05	0.000412159	0.00143393	0.000697552	0.000312489	0.000782297	0.000463855	0.000550358	0.000198334
KIN	Kin17 DNA and RNA binding protein	0	0.00025025	0.000530562	0.000245621	0.000303185	0.000375147	7.18677e-05	0.00015727	0
TIMP1	TIMP metallopeptidase inhibitor 1	0.000679546	0.000736491	0.00117604	0.00214472	0.000694789	0.00486508	0.0027521	0.00181264	0.00010007
C9	complement C9	0	0.000162112	0.000118851	0.000113029	0.00019115	0.000151081	8.50207e-05	7.89557e-05	0
RET	ret proto-oncogene	0.000391236	0.000596896	0.000459016	0.00127774	0.00142723	0.00106676	0.000163509	0.000289558	0
RAC1	Rac family small GTPase 1	0.00342499	0.00712617	0.00426029	0.00243018	0.000960018	0.00558572	0.00187714	0.00437026	0.00161437
SMS	spermine synthase	0	0.000354147	0.000313631	0.000233527	0.000281509	0.000192436	5.89267e-05	0.000132191	0
FST	follistatin	0	0.000169755	0.000383364	5.90033e-05	7.25113e-05	0.000394123	3.92968e-05	0.000211775	0
CTNNB1	catenin beta 1	0.000200481	0.00104094	0.00170784	0.00254474	0.00172944	0.00450106	0.00117918	0.0110755	0
CXCL12	C-X-C motif chemokine ligand 12	0.000200763	0.00184584	0.00451062	0.00300953	0.00104155	0.00330038	0.00180168	0.00275665	0.000207168
NCL	nucleolin	0	0.000214182	0.00036088	0.000204098	0.000373815	0.000298007	0.000131067	0.00015921	0.000104026
PI3	peptidase inhibitor 3	0.0011172	0.0016479	0.00116279	0.00060257	0.00086166	0.00135754	0.00059009	0.00186116	0.000733906
APOB	apolipoprotein B	0	5.9127e-05	7.3831e-05	2.70556e-05	8.91915e-05	1.37603e-05	4.59025e-05	5.32071e-05	0
DMD	dystrophin	0.000102249	0.000221798	0.000328167	5.65769e-05	9.38465e-05	8.25783e-05	0.000124629	0.000106539	0
AKT1	AKT serine/threonine kinase 1	0.000205044	0.00119055	0.00111173	0.00125953	0.00141741	0.00228494	0.00075446	0.00274528	0.000105865
NOS3	nitric oxide synthase 3	0	0.000340199	0.000490243	0.000113166	0.000137282	0.000238607	0.000610196	0	0.000106056
SOX2	SRY-box transcription factor 2	0	0.000377278	0.000859528	0.0015574	0.00119173	0.00240023	0.000826913	0.00907489	0
SRL	sarcalumenin	0.000103573	0.000266404	0.000371335	0.000241141	0.000474685	0.000280009	0.000636784	0.000454303	0
SOD1	superoxide dismutase 1	0	0.000266416	0.000320049	6.15165e-05	0.000215625	0.000133123	0.000137866	0.00013364	0
NLRP3	NLR family pyrin domain containing 3	0	0.000155434	0.000184652	0.000137804	0.000310643	0.000477452	0.000466182	0.000882518	0
LBP	lipopolysaccharide binding protein	0	0.000103624	0.00135207	4.42944e-05	0.000115958	0.000156091	8.53584e-05	0.000133722	0
OAT	ornithine aminotransferase	0	0.000910538	0.000155935	0.000649681	0.000287764	0.000146922	0.00012477	2.6758e-05	0
EBP	EBP cholestenol delta-isomerase	0	0.000140725	0.000301654	0.000157526	0.000383566	0.000280161	0.000164247	0.000268082	0
MYD88	MYD88 innate immune signal transduction adaptor	0.000105675	0.000244551	0.000324276	0.000216637	0.000473557	0.000725909	0.000348373	0.000590953	0.00010923
INHA	inhibin subunit alpha	0.000106293	0.000229824	0.000174472	0.000317614	0.000312608	0.000344664	0.000282744	0.000269012	0
PIP	prolactin induced protein	0.00032213	0.000563836	0.000665176	0.000280747	0.000290512	0.000257462	0.000407932	0.000161821	0.000111049
CHAT	choline O-acetyltransferase	0	0.000838447	0.000275114	2.46281e-05	7.64101e-05	4.59791e-05	6.58033e-06	5.39665e-05	0
XG	Xg glycoprotein (Xg blood group)	0	0.000474936	0.000151934	6.64987e-05	0.000136919	8.27693e-05	0.000151366	2.69964e-05	0
PSD	pleckstrin and Sec7 domain containing	0	0.000148424	0.000383947	6.40367e-05	0.000113259	8.27716e-05	0.000315906	0.000189005	0
CDK4	cyclin dependent kinase 4	0.000108178	0.000311753	0.000603671	0.00117491	0.00193899	0.00188559	0.000717497	0.00229674	0
RUNX2	RUNX family transcription factor 2	0	0.000245091	0.000597607	0.000551844	0.000298286	0.000855719	0.00106692	0.00138095	0.000112892
IL17A	interleukin 17A	0	0.000178282	0.00035119	0.000234056	0.000334363	0.000483125	0.000303004	0.000894188	0
MMP1	matrix metallopeptidase 1	0.000439754	0.000676208	0.00112761	0.00181105	0.000619862	0.00451468	0.00338673	0.00195328	0.000113792
IL3	interleukin 3	0	0.00015612	0.000246503	7.14673e-05	0.000498849	0.000128896	0.000210933	5.43493e-05	0
TGFB1	transforming growth factor beta 1	0	0.000706756	0.000969767	0.00100571	0.000590805	0.00183757	0.00289555	0.0108163	0
NMS	neuromedin S	0	0.000468733	0.000665704	0.00028841	0.000252926	0.000345428	0.00030343	0.000272539	0
PGC	progastricsin	0	0.000386896	0.000649269	0.0002539	0.000337882	0.000322402	0.000125331	0.000517852	0
CDK2	cyclin dependent kinase 2	0	0.000327544	0.000443868	0.000586784	0.00144001	0.00114259	0.000508157	0.0014473	0
GK	glycerol kinase	0	0.000193559	0.000260982	0.000224362	0.000248667	0.000142829	0.000244191	0.000163876	0
LOX	lysyl oxidase	0.000792034	0.000528604	0.000497314	0.000850625	0.000594708	0.000972202	0.000613817	0.00152993	0.000117233
F5	coagulation factor V	0	0.000223359	0.000341135	0.000125746	0.000157503	0.000133622	0.000132006	5.46448e-05	0
CD38	CD38 molecule	0	0.000193709	0.000258982	0.000138105	0.000575332	0.000161336	5.28342e-05	0.000109562	0
MCC	MCC regulator of WNT signaling pathway	0	0.00023098	0.000180881	0.00121585	0.000658356	0.000290419	0.00012549	0.000273988	0
GALE	UDP-galactose-4-epimerase	0	0.000126689	0.000298056	0.000106054	0.000270406	9.22067e-05	9.24813e-05	8.22504e-05	0
SRM	spermidine synthase	0	9.6892e-05	0.000117171	0.000147988	0.000278943	0.000147542	0.000336934	0.000164577	0
DST	dystonin	0	0.000134172	0.000246683	8.63294e-05	0.000195145	0.000262827	0.000185	0.000329281	0
SMAD2	SMAD family member 2	0.000116252	0.000932279	0.0012665	0.00141607	0.000806596	0.00291517	0.00251859	0.021448	0.000120569
CYP2D6	cytochrome P450 family 2 subfamily D member 6	0	6.71426e-05	0.000113089	7.155e-05	0.000408153	1.84536e-05	1.32242e-05	2.75255e-05	0
VDR	vitamin D receptor	0	0.000186542	0.000162446	0.000244272	0.000632799	0.000452165	0.000205009	0.00104669	0
HLA-DRB1	major histocompatibility complex, class II, DR beta 1	0	2.24003e-05	6.16998e-05	4.19551e-05	0.00022077	7.84697e-05	6.61717e-06	2.76136e-05	0
FGF2	fibroblast growth factor 2	0.000118638	0.000627301	0.00103249	0.000550379	0.000449303	0.00114022	0.00295827	0.00198928	0
SACS	sacsin molecular chaperone	0	0.000261377	0.000409293	0.000130808	6.82878e-05	0.000240048	0.000185307	8.2889e-05	0.000123153
HMGB1	high mobility group box 1	0	0.000403283	0.000647883	0.000733027	0.000573464	0.0011818	0.000827289	0.00138167	0
CD80	CD80 molecule	0	0.000126963	0.000409301	0.000239409	0.000593253	0.000267757	0.00013237	0.000304002	0.000493157
NOTCH1	notch receptor 1	0.000478583	0.000433366	0.00088453	0.00127375	0.00115627	0.00254903	0.000854129	0.0067547	0
NTS	neurotensin	0.000119933	0.000478269	0.000205713	0.000103682	0.000119896	0.000198584	6.62203e-05	0.000387779	0
SHH	sonic hedgehog signaling molecule	0	0.000358728	0.000732354	0.000701106	0.000695709	0.000882123	0.00056291	0.00371263	0
SMAD3	SMAD family member 3	0.000120861	0.00071027	0.00101636	0.00111106	0.000719393	0.00222203	0.00233194	0.0180083	0.000125534
NES	nestin	0	0.000329043	0.00061726	0.000269143	0.000315466	0.00036038	0.000324684	0.000361031	0.000126024
IK	IK cytokine	0	0.000336522	0.000220156	6.91377e-05	0.000171896	0.000143228	0.000119272	0.000138858	0
CCL5	C-C motif chemokine ligand 5	0	0.000291741	0.00115643	0.000545749	0.000365139	0.000822562	0.000550124	0.000750688	0.000126678
CRH	corticotropin releasing hormone	0	0.00023943	0.000185205	6.91496e-05	8.304e-05	0.000124787	7.29221e-05	8.34771e-05	0
NFE2L2	nuclear factor, erythroid 2 like 2	0	0.000254464	0.000242842	0.000281564	0.000637943	0.000383671	0.000477425	0.00125345	0.000255493
PML	PML nuclear body scaffold	0	5.2396e-05	0.000162586	0.000130908	0.000596814	0.000189538	3.3158e-05	0.000195068	0
NSF	N-ethylmaleimide sensitive factor, vesicle fusing ATPase	0	0.000187145	0.000298425	6.91607e-05	0.000138533	0.000138694	0.0001857	0.000167257	0
CDC42	cell division cycle 42	0.00580605	0.00536036	0.00285261	0.00139067	0.000677146	0.00341209	0.00137297	0.00220301	0.00475151
CD5	CD5 molecule	0	3.74394e-05	0.000127612	0.000219852	0.000433455	0.000332923	1.99013e-05	0.00011162	0
CIT	citron rho-interacting serine/threonine kinase	0	0.00019472	0.000549583	0.00012105	0.000240983	0.000245096	8.62527e-05	0.000195465	0
MYB	MYB proto-oncogene, transcription factor	0	0.000172282	0.000181145	0.000311288	0.000517672	0.000467119	0.000112809	0.000922071	0
GAPDH	glyceraldehyde-3-phosphate dehydrogenase	0	0.000412142	0.000191458	0.000415105	0.000382247	0.000578259	0.000331908	0.000671592	0.000130497
NF1	neurofibromin 1	0.000126088	0.000269847	0.000160591	0.000459626	0.000731519	0.000393289	0.000119519	0.000336172	0
HRAS	HRas proto-oncogene, GTPase	0	0.000494812	0.000327375	0.00111454	0.00140601	0.00114761	0.000172667	0.00204648	0
PGF	placental growth factor	0	0.000584953	0.000218268	0.00022985	0.000154457	0.000402664	0.000318854	0.000224524	0
IL1B	interleukin 1 beta	0	0.000247569	0.000325375	0.000249651	0.000371403	0.000564781	0.000657847	0.000674479	0
LPL	lipoprotein lipase	0	7.50261e-05	0.000142097	7.16837e-05	0.000142042	0.000120368	0.000119616	0	0.000266631
CD36	CD36 molecule	0	0.000180075	0.000329506	0.000205168	0.000190942	0.000273154	0.000312348	0.00022494	0.000133476
APCS	amyloid P component, serum	0	0.000277646	0.000537523	0.0001236	0.00055847	0.000212983	0.00014622	0.000225035	0.000534974
TES	testin LIM domain protein	0	0.00102827	0.000350132	0.000155747	0.000178138	0.000370456	0.000166192	0.000140766	0
TRPV1	transient receptor potential cation channel subfamily V member 1	0	0.000758105	0.000216261	6.18055e-05	0.000194439	0.000157448	0.000199439	0.000225263	0
CXCL10	C-X-C motif chemokine ligand 10	0	0.000232689	0.000850629	0.000402974	0.000396252	0.000560336	0.000565084	0.000281595	0
CPD	carboxypeptidase D	0.000129651	0.000270289	0.000259532	8.90078e-05	0.000301559	0.000226949	0.000206136	0.000225492	0
CPE	carboxypeptidase E	0	0.000172708	8.85738e-05	8.65392e-05	0.000155632	0.0001158	7.31539e-05	0.000169205	0
PVR	PVR cell adhesion molecule	0	0.000187733	0.000366658	6.67596e-05	0.000108283	0.000236237	0.000538696	0.00219997	0
MTHFR	methylenetetrahydrofolate reductase	0	7.51162e-05	1.85405e-05	0.000103859	0.00052551	4.63298e-05	1.33048e-05	2.82374e-05	0
SLN	sarcolipin	0	8.26521e-05	8.65291e-05	0.00703341	0.00143916	0.00189523	0.000139736	8.48057e-05	0
PDC	phosducin	0	0.000142796	0.00029463	0.00022012	0.000268584	0.000305876	6.65549e-05	0.000198053	0
CPM	carboxypeptidase M	0	0.00187158	0.000447108	0.000205288	0.000306234	0.000115869	0.000419335	0.000141523	0
ACD	ACD shelterin complex subunit and telomerase recruitment factor	0	0.000120275	0.000191624	0.000123672	0.0001766	7.87967e-05	0.000179733	0.000141583	0
FLT3	fms related receptor tyrosine kinase 3	0	8.27192e-05	0.000199885	0.000195425	0.00100334	0.000115903	1.99767e-05	5.67102e-05	0
CYP1A2	cytochrome P450 family 1 subfamily A member 2	0	2.25744e-05	4.9465e-05	3.71138e-05	0.000387375	2.78279e-05	1.33254e-05	2.84244e-05	0
IGFBP3	insulin like growth factor binding protein 3	0	0.000218224	0.000189617	0.000336501	0.000642391	0.000417424	0.000266514	0.000312695	0
MVD	mevalonate diphosphate decarboxylase	0.000137382	0.000135586	0.000278319	0.00272508	0.000885421	0.00254787	0.00038679	0.00077046	0
WT1	WT1 transcription factor	0	0.000203459	0.000146391	0.000514886	0.000693289	0.000417785	8.00534e-05	0.00134316	0
GEM	GTP binding protein overexpressed in skeletal muscle	0	0.00017333	0.000158765	0.000750069	0.000774422	0.000506007	0.000133431	0.000828998	0
DAO	D-amino acid oxidase	0	0.000196016	0.000173217	0.000272338	0.000252323	0.000195023	0.000146826	0.000286295	0
H2AX	H2A.X variant histone	0	0.000143275	0.00017529	0.000279786	0.00125852	0.000390101	0.000213608	0.000630391	0
ABCB1	ATP binding cassette subfamily B member 1	0	0.000113115	0.000129922	0.000351593	0.00109626	0.000320446	6.67543e-05	0.000945694	0
MMP3	matrix metallopeptidase 3	0.000140964	0.00046767	0.000680595	0.000953348	0.000339675	0.00265225	0.00164255	0.00186465	0
NAV1	neuron navigator 1	0.000283246	0.000294253	0.000360946	0.000123822	8.69579e-05	0.000283384	7.34636e-05	8.61425e-05	0.000148082
ALB	albumin	0	0.000120724	0.000109316	0.000294699	0.000326481	0.000320556	0.000193683	0.000459493	0
PARP1	poly(ADP-ribose) polymerase 1	0	0.000181102	0.000191824	0.000366527	0.00111144	0.000520352	0.000227095	0.00109167	0
CYP2E1	cytochrome P450 family 2 subfamily E member 1	0	9.05578e-05	3.30026e-05	3.46723e-05	0.000376951	2.32311e-05	3.33986e-05	2.87365e-05	0
INA	internexin neuronal intermediate filament protein alpha	0	0.000113198	0.000202141	0.000208035	0.000271358	0.000199788	0.000140275	5.74746e-05	0
ABR	ABR activator of RhoGEF and GTPase	0	0.000105665	0.000125827	3.71506e-05	5.90082e-05	4.6466e-05	0.000106888	2.87513e-05	0
LPO	lactoperoxidase	0	0.0011548	6.8071e-05	4.21044e-05	0.000168872	5.57603e-05	0.000146975	0.000115019	0
TST	thiosulfate sulfurtransferase	0	8.30483e-05	0.000493037	1.23848e-05	7.10439e-05	2.78849e-05	6.01411e-05	0	0
TOX	thymocyte selection associated high mobility group box	0	0.000234166	8.66546e-05	4.95475e-05	0.000139374	6.04364e-05	3.34269e-05	5.76834e-05	0
DAP	death associated protein	0	0.000166227	0.000115548	0.000106537	0.00017587	0.00017669	8.69309e-05	0	0
G6PD	glucose-6-phosphate dehydrogenase	0	0.000105788	4.74581e-05	7.68072e-05	0.0001518	0.000162748	6.6874e-05	0.000259913	0.000152579
TPO	thyroid peroxidase	0	8.31312e-05	8.87295e-05	0.000109022	0.00022246	0.000120909	4.68177e-05	8.66852e-05	0
IRS1	insulin receptor substrate 1	0	0.000362845	0.000218743	0.000205672	0.000305547	0.000358131	0.000133794	0.000433839	0
THY1	Thy-1 cell surface antigen	0.000147406	0.000166337	0.000410682	0.000180904	0.000230619	0.000158155	0.000287708	0.000173666	0
HCCS	holocytochrome c synthase	0.000443066	0.000287337	0.000266228	0.00147701	0.000883266	0.00322842	0.000133829	0.00182418	0
HEXA	hexosaminidase subunit alpha	0	8.31764e-05	3.09567e-05	1.73475e-05	6.83318e-05	7.44304e-05	2.00744e-05	5.79106e-05	0
NANOG	Nanog homeobox	0.000295421	0.000317585	0.000546904	0.0011722	0.000798628	0.00154444	0.000629002	0.00723903	0
VIT	vitrin	0	0.000453696	0.000111445	6.44338e-05	0.000218196	0.000102343	0.000234205	0.000144785	0
SELL	selectin L	0	1.51258e-05	0.000191942	9.16995e-05	0.000163454	8.83964e-05	0.000140544	2.89763e-05	0
NRAS	NRAS proto-oncogene, GTPase	0	0.000325225	0.000185753	0.00153166	0.00135617	0.000874691	8.03154e-05	0.000318813	0
PNP	purine nucleoside phosphorylase	0	0.000257184	0.000237359	3.96561e-05	0.000120359	7.90999e-05	6.02426e-05	5.79912e-05	0
LDLR	low density lipoprotein receptor	0	8.32205e-05	0.000200216	5.20514e-05	0.000123466	0.000116335	9.37245e-05	0.000174085	0.000156421
FAU	FAU ubiquitin like and ribosomal protein S30 fusion	0	0.000158913	0.000315825	0.000180955	0.000258972	0.000158239	0.000281232	0.000987368	0
CD274	CD274 molecule	0	9.8388e-05	0.000175465	0.00155182	0.00161907	0.000902968	0.000107149	0.00174332	0
MICA	MHC class I polypeptide-related sequence A	0	6.81189e-05	0.000125924	0.000151218	0.000251598	0.000158258	8.70631e-05	0.000145311	0
SSB	small RNA binding exonuclease protection factor La	0.000150625	9.83976e-05	8.46382e-05	1.48741e-05	0.00019064	0.000130333	6.69739e-05	5.81328e-05	0
CAV1	caveolin 1	0.00106125	0.000560292	0.000619359	0.000733869	0.000401088	0.000968383	0.000274672	0.00119321	0.000318066
IL15	interleukin 15	0	0.000128719	0.00026839	0.00028512	0.000543974	0.000260722	0.000180885	0.000407474	0
TLR9	toll like receptor 9	0	0.0001136	0.000192014	0.000171084	0.000380903	0.000474951	0.000147417	0.000203909	0
MOK	MOK protein kinase	0	0.000212078	0.000311774	0.000334743	0.000410414	0.000461014	0.00014073	0.000378854	0
MCL1	MCL1 apoptosis regulator, BCL2 family member	0.000152858	0.000128768	0.0002168	0.000478566	0.00131473	0.000768382	0.000207754	0.0010202	0
MLH1	mutL homolog 1	0	9.84744e-05	1.85831e-05	0.000676946	0.00168011	0.000814973	2.0106e-05	0.000116615	0
SOX9	SRY-box transcription factor 9	0	0.000197022	0.000379959	0.000362074	0.000318787	0.000656785	0.000489407	0.00201448	0
FAP	fibroblast activation protein alpha	0.000154178	0.000280379	0.00015694	0.000493512	0.000890353	0.000619524	0.000274874	0.000583925	0
SST	somatostatin	0	0.000341038	0.000210636	0.000190964	0.000190264	0.000167702	0.000201147	0.000204457	0
ACE2	angiotensin converting enzyme 2	0	7.57978e-05	8.05406e-05	3.47224e-05	0.000156484	0.000540422	5.36463e-05	0.000409153	0
ITCH	itchy E3 ubiquitin protein ligase	0	9.09642e-05	0.000154889	6.20058e-05	0.000133963	0.000204997	0.000502968	0.00023387	0
CXCL8	C-X-C motif chemokine ligand 8	0.000155376	0.000363873	0.000757932	0.000662232	0.000398395	0.0010949	0.000845019	0.00131575	0
CD69	CD69 molecule	0	8.33927e-05	0.000357287	0.00015378	0.000316076	0.000125802	0.000100603	0.000175475	0
CYP2C19	cytochrome P450 family 2 subfamily C member 19	0	3.79107e-05	6.19595e-06	2.23238e-05	0.00015105	1.39791e-05	4.02458e-05	2.92603e-05	0
MIF	macrophage migration inhibitory factor	0	0.000409538	0.000483317	0.000329923	0.000266379	0.000591873	0.000395838	0.000497906	0
HTT	huntingtin	0	0.000227543	0.000429627	5.70562e-05	6.83425e-05	3.72856e-05	2.01291e-05	0	0
EGR1	early growth response 1	0	0.000219972	0.000330488	0.00035971	0.000407727	0.000619896	0.000590485	0.000908505	0
PIK3CA	phosphatidylinositol-4,5-bisphosphate 3-kinase catalytic subunit alpha	0.000472515	0.000348942	0.000190034	0.00177378	0.00178857	0.00106272	9.39459e-05	0.00161224	0
EMD	emerin	0	0.000288289	0.000400735	0.000362211	0.000504032	0.000139841	0.00104022	0.000615854	0
MUC1	mucin 1, cell surface associated	0.000157978	0.000303472	0.000221026	0.00173168	0.00123834	0.00181331	0.000174493	0.00193577	0
POLI	DNA polymerase iota	0	0.000303509	0.00018385	0.000163747	0.000166588	0.000209781	0.000181224	5.86872e-05	0
MMP13	matrix metallopeptidase 13	0.000635324	0.000235251	0.0005619	0.00081133	0.000259786	0.00197211	0.00126872	0.00108629	0
PDCD1	programmed cell death 1	0	6.07188e-05	9.70968e-05	0.00100739	0.00127292	0.000270432	5.37093e-05	0.000411257	0
KDR	kinase insert domain receptor	0	0.000265673	0.000894556	0.000861023	0.000555305	0.000951235	0.000872858	0.000528976	0.000167926
BIRC5	baculoviral IAP repeat containing 5	0	0.000197382	0.000305771	0.00129531	0.00137856	0.00143163	0.000282033	0.00114669	0
COMT	catechol-O-methyltransferase	0	9.87017e-05	0.000280987	5.2112e-05	0.000193388	4.66359e-05	1.34314e-05	0.000117657	0
CCND1	cyclin D1	0.000161005	0.000341714	0.000690101	0.00115893	0.00128033	0.00209882	0.000530614	0.00232517	0
BOC	BOC cell adhesion associated, oncogene regulated	0	0.000121511	6.40532e-05	4.21896e-05	0.000126986	8.39584e-05	8.73245e-05	8.8334e-05	0
OTC	ornithine transcarbamylase	0	6.83719e-05	7.43908e-05	4.2194e-05	9.08719e-05	4.19874e-05	6.71917e-05	5.89623e-05	0
CFD	complement factor D	0	7.59711e-05	0.000293433	4.46764e-05	5.35912e-05	6.06496e-05	4.70354e-05	0.000117938	0
BMP4	bone morphogenetic protein 4	0	0.000273502	0.000392624	0.000215938	0.000203103	0.000415222	0.000537559	0.00203462	0
SHBG	sex hormone binding globulin	0	0.000493823	2.47973e-05	4.71588e-05	0.000315723	1.39963e-05	1.3439e-05	0	0
CDA	cytidine deaminase	0	4.5584e-05	0.000107455	5.46051e-05	0.000206987	6.06507e-05	3.35976e-05	5.89762e-05	0
REL	REL proto-oncogene, NF-kB subunit	0	0.000106372	0.000132255	0.000158855	0.000325821	0.00020529	0.00012768	0.000294977	0
CYP2C9	cytochrome P450 family 2 subfamily C member 9	0	2.2797e-05	1.85991e-05	2.73045e-05	0.000162717	4.66607e-05	2.01625e-05	2.95133e-05	0
CDKN2A	cyclin dependent kinase inhibitor 2A	0.000163747	9.87955e-05	0.000119864	0.000948237	0.00152077	0.000886599	0.000134427	0.00115139	0
ESD	esterase D	0	9.12326e-05	7.64731e-05	0.0011147	0.000700984	0.00200701	0.000457214	0.000206984	0
RB1	RB transcriptional corepressor 1	0	9.88368e-05	0.00011161	0.000571006	0.00086759	0.000471419	0.000121029	0.000827986	0
TIMP2	TIMP metallopeptidase inhibitor 2	0.00116009	0.000691952	0.000967322	0.00197378	0.000504479	0.00482661	0.00163409	0.0013314	0
CGA	glycoprotein hormones, alpha polypeptide	0	0.000144486	0.000101282	0.000436975	0.000404673	0.000233407	0.000127777	0.000147982	0
ABCG2	ATP binding cassette subfamily G member 2 (Junior blood group)	0	0.000129279	0.000221167	0.000580981	0.00129169	0.000662882	0.000349711	0.00213106	0
TEC	tec protein tyrosine kinase	0	0.000197767	0.000303866	0.00015643	0.000200785	9.80461e-05	0.000282518	0.00530292	0
MIA	MIA SH3 domain containing	0	0.000281439	0.000328672	0.000702695	0.000697895	0.00110653	0.000235433	0.00112579	0
FOXO1	forkhead box O1	0	0.000190199	0.000303883	0.000387376	0.000504105	0.000807815	0.000417126	0.00103771	0
IL7	interleukin 7	0	6.0868e-05	0.000179852	0.00016886	0.000384876	0.000140089	0.000141293	0.000266912	0
GDNF	glial cell derived neurotrophic factor	0	0.000410887	0.000473413	5.71158e-05	0.000107968	0.000312879	0.00024896	0.000118659	0
IGF1R	insulin like growth factor 1 receptor	0	0.00064684	0.000535449	0.00108772	0.000993076	0.00166725	0.000423948	0.00231488	0
CASP8	caspase 8	0	0.000144629	0.000121984	0.000265747	0.000782976	0.000256904	0.000100965	0.000148553	0
VHL	von Hippel-Lindau tumor suppressor	0	0.000220784	0.00016541	0.000777412	0.00095426	0.00074743	8.75156e-05	0.000921604	0
F8	coagulation factor VIII	0	7.61423e-05	0.000190228	7.69993e-05	0.000127779	6.54053e-05	0.000114457	0.000118977	0
CXCL1	C-X-C motif chemokine ligand 1	0	0.000319825	0.000746454	0.000479396	0.000333237	0.000789576	0.000861854	0.000654587	0
SP2	Sp2 transcription factor	0	0.000205619	7.44403e-05	5.71316e-05	0.000121178	7.00843e-05	8.08048e-05	2.97637e-05	0
RAD51	RAD51 recombinase	0	5.33114e-05	0.000126137	0.00019127	0.000920487	0.000971867	4.71384e-05	0.000267929	0
TLR3	toll like receptor 3	0	8.37897e-05	0.000167501	0.000136629	0.00025634	0.000327106	0.000235728	0.000148951	0
GSK3B	glycogen synthase kinase 3 beta	0	0.000563801	0.000647296	0.000531651	0.000466079	0.00102819	0.000417657	0.00435314	0
EDA	ectodysplasin A	0.00017337	0.000220959	0.000184058	0.00010186	0.00012856	0.000172927	0.000606301	0.000536785	0
OSCAR	osteoclast associated Ig-like receptor	0	9.14439e-05	0.000136497	0.00076274	0.000638145	0.000238379	6.7375e-05	0.00011935	0
GCA	grancalcin	0	0.000114314	7.44546e-05	0.000166465	0.000222944	0.00023839	6.73795e-05	8.95389e-05	0
SMAD4	SMAD family member 4	0.000350201	0.000449733	0.000603946	0.00126722	0.000900331	0.00191205	0.000748059	0.00722906	0
AMH	anti-Mullerian hormone	0	0.000236336	5.99834e-05	2.98183e-05	0.000184107	3.74031e-05	3.37009e-05	5.978e-05	0
GIP	gastric inhibitory polypeptide	0	0.000640468	7.86014e-05	6.70937e-05	8.5451e-05	7.48115e-05	4.7186e-05	5.98068e-05	0
CDK1	cyclin dependent kinase 1	0	0.000243995	0.000279244	0.000355352	0.000884808	0.000743453	0.000249419	0.000777582	0
GPT	glutamic--pyruvic transaminase	0	0.00015251	4.7576e-05	8.94617e-05	0.000148375	7.48167e-05	6.06739e-05	0	0
ERAS	ES cell expressed Ras	0	0.000122016	0.000140662	0.000176442	0.000364336	0.000121582	0.000128097	8.97747e-05	0
MSH2	mutS homolog 2	0	3.05159e-05	1.44815e-05	0.000497083	0.00137036	0.000570637	1.34885e-05	8.99119e-05	0
DPT	dermatopontin	0	0.000152584	0.000252393	7.70487e-05	0.000100214	8.4194e-05	0.000209078	5.99484e-05	0
CDH1	cadherin 1	0.000358038	0.000984252	0.00145647	0.00248054	0.0012216	0.00425201	0.00110617	0.0284249	0
STRADA	STE20 related adaptor alpha	0	0.000144967	0.000417906	0.000173986	0.000194602	0.00018243	0.000161879	0.000209889	0
SYK	spleen associated tyrosine kinase	0.000359389	0.000312874	0.00029172	0.000270935	0.000343373	0	0.00018214	0.00114011	0.000190223
DPP4	dipeptidyl peptidase 4	0.000359842	0.000190787	0.000122069	9.69416e-05	0.000124687	0.000173097	0.000188894	0.000510158	0
POMC	proopiomelanocortin	0	5.34298e-05	3.93122e-05	4.72307e-05	7.38027e-05	4.21092e-05	5.39782e-05	3.003e-05	0
HMOX1	heme oxygenase 1	0	0.000114497	0.000194494	0.000126779	0.000214805	0.00029945	0.000364365	0.000420484	0
EZH2	enhancer of zeste 2 polycomb repressive complex 2 subunit	0	0.000297714	0.000657982	0.00152138	0.00111287	0.00267178	0.000573576	0.00561815	0
CCR2	C-C motif chemokine receptor 2	0	0.000282456	0.00121459	0.000390293	0.000260253	0.000617657	0.000539851	0.000570896	0
CLC	Charcot-Leyden crystal galectin	0	0.000488826	0.000262818	9.19954e-05	0.000111485	0.000163825	7.42636e-05	9.03261e-05	0
BCL2L1	BCL2 like 1	0	8.40233e-05	0.000130377	0.000263561	0.000682895	0.000388517	0.000148537	0.000361413	0
DBT	dihydrolipoamide branched chain transacylase E2	0	0.000137495	0.000149003	0.000141727	0.000306487	0.000205963	8.10214e-05	0.000602391	0
CBL	Cbl proto-oncogene	0.000368256	0.00034375	0.000281453	0.000183999	0.000346887	0.000379167	0.000182304	0.000391613	0.000975991
MGMT	O-6-methylguanine-DNA methyltransferase	0	6.1128e-05	8.89954e-05	0.00040533	0.00100377	0.000505642	4.05219e-05	0.000542823	0
BLM	BLM RecQ like helicase	0	8.40522e-05	0.000157295	0.00024867	0.000449444	0.000290278	0.000128321	0.0026238	0
IGF2	insulin like growth factor 2	0.00037092	0.000183388	0.00019248	0.000382953	0.000480521	0.000538422	0.000297167	0.000392074	0
NLN	neurolysin	0	1.52827e-05	1.24181e-05	9.69824e-05	3.02997e-05	3.7456e-05	0	0	0
SP3	Sp3 transcription factor	0	0.000191045	7.03705e-05	0.000109418	0.000169756	0.00017324	9.45601e-05	0.000120678	0
SRY	sex determining region Y	0	0.000213972	0.000252506	0.000360583	0.000205883	0.00066019	0.000236402	0.00123699	0
PGD	phosphogluconate dehydrogenase	0	0.000137557	0.000151091	2.23812e-05	0.00010838	3.74581e-05	6.07903e-05	3.01732e-05	0
FGFR1	fibroblast growth factor receptor 1	0.00018615	0.000336263	0.000399464	0.00049488	0.000627362	0.00065085	0.000486339	0.00184084	0
DSP	desmoplakin	0	0.000450919	0.000178001	7.21192e-05	8.27421e-05	0.000126428	0.000101325	0.000181099	0
VIM	vimentin	0	0.000366857	0.000805151	0.000594366	0.000253277	0.0010489	0.000358021	0.00953876	0
TTR	transthyretin	0	2.29305e-05	8.69335e-05	0.000223826	0.00018957	0.000323114	2.70225e-05	0.000181176	0
FASLG	Fas ligand	0	9.93785e-05	9.10764e-05	0.000300934	0.000431973	0.00030909	8.10767e-05	0.000120846	0
SLC6A4	solute carrier family 6 member 4	0	0.000198759	7.45172e-05	4.97413e-06	3.22426e-05	4.6832e-06	1.35129e-05	6.04248e-05	0
E2F1	E2F transcription factor 1	0.000188288	0.00016821	0.000264963	0.000542212	0.000928052	0.000974211	0.000310844	0.0012698	0
MPL	MPL proto-oncogene, thrombopoietin receptor	0	0.00013763	8.48715e-05	6.71553e-05	0.000254836	8.43083e-05	3.37883e-05	3.02371e-05	0
UST	uronyl 2-sulfotransferase	0.000188964	0.00015294	0.00021322	8.45691e-05	0.000137907	0.000177997	0.000182476	0.000453762	0
F9	coagulation factor IX	0	0.000145294	0.00019666	0.000114417	0.000158885	8.89988e-05	4.73088e-05	0.000211762	0
TBP	TATA-box binding protein	0	6.88394e-05	8.69499e-05	5.22379e-05	0.000166268	5.15329e-05	4.05586e-05	0.000181675	0
SKI	SKI proto-oncogene	0	0.000122398	0.000590039	0.000164184	0.000310395	0.000220204	0.000209578	0.000939166	0
PREB	prolactin regulatory element binding	0	0.000107127	0.000115946	6.21962e-05	0.000330989	7.96615e-05	2.70488e-05	0.000181967	0
MIB1	MIB E3 ubiquitin protein ligase 1	0	0.000122432	5.38321e-05	0.00118173	0.000514742	0.0017385	8.11469e-05	0.000181973	0
ADO	2-aminoethanethiol dioxygenase	0	0.000176006	9.31725e-05	0.000243814	0.000262616	7.96648e-05	5.41008e-05	9.10084e-05	0.000204457
LUM	lumican	0.000193536	0.000122469	0.00025883	0.00019656	0.000273109	0.000253091	0.000317911	0.000212559	0.000205804
NQO1	NAD(P)H quinone dehydrogenase 1	0	0.000114822	9.52509e-05	0.000126896	0.000527572	0.000182795	0.000148818	0.000242984	0
MAF	MAF bZIP transcription factor	0	0.000130144	0.000122173	0.000124411	0.000259125	0.00012187	0.000115005	0.000273456	0.000206654
GATA3	GATA binding protein 3	0	6.12525e-05	0.000140814	0.000584759	0.000404813	0.000487521	0.000108253	0.00130723	0
TPR	translocated promoter region, nuclear basket protein	0	0.000199101	0.000130466	7.96307e-05	0.000125874	0.000112515	4.06003e-05	6.08384e-05	0
AIP	aryl hydrocarbon receptor interacting protein	0.000196386	3.82936e-05	0.000184315	5.22599e-05	0.000222223	0.000257869	5.414e-05	0.00012174	0.00020903
RUNX1	RUNX family transcription factor 1	0	0.000130219	0.000122192	0.00015181	0	0.000267272	8.12216e-05	0.000426361	0
MAP2	microtubule associated protein 2	0.00019755	0.00031408	0.000308592	3.73313e-05	6.17725e-05	0.000117229	6.09199e-05	3.04627e-05	0.000210349
IDS	iduronate 2-sulfatase	0	4.59679e-05	0.000151194	7.46651e-05	0.000196585	4.22054e-05	4.73866e-05	6.09515e-05	0
BACE1	beta-secretase 1	0	7.66213e-06	7.66347e-05	2.73782e-05	4.77868e-05	2.81388e-05	2.70806e-05	9.14662e-05	0
CSK	C-terminal Src kinase	0.00159331	0.000651346	0.000480533	0.000331038	0.000272736	0.000694132	0.000196352	0.000640517	0.0010609
NFKBIA	NFKB inhibitor alpha	0	0.000176248	0.000211269	0.000233967	0.000327516	0.00046901	0.000142187	0.000213512	0
GCM2	glial cells missing transcription factor 2	0	3.83212e-05	0.000144995	2.24023e-05	6.29396e-05	3.75247e-05	0.000162523	3.05222e-05	0
CCL3	C-C motif chemokine ligand 3	0	0.000176286	0.000598631	0.000169265	0.000186877	0.000257989	0.000399553	0.000152639	0.000213493
SRF	serum response factor	0	0.000582509	0.000258924	0.000159308	0.000173279	0.000276752	0.000264111	0.000671612	0
RARA	retinoic acid receptor alpha	0	7.66466e-05	8.07843e-05	0.000149351	0.000307317	8.91241e-05	2.03164e-05	9.15863e-05	0
SPP1	secreted phosphoprotein 1	0	0.000329626	0.000476438	0.000729366	0.000290613	0.000792802	0.000704388	0.000610911	0.000428725
DCC	DCC netrin 1 receptor	0.000607656	0.000199364	0.000341818	0.000448115	0.000538496	0.000403506	3.3873e-05	0.000305792	0
POLL	DNA polymerase lambda	0	5.36855e-05	0.000130519	3.9835e-05	8.89732e-05	5.16175e-05	3.3879e-05	0	0
DHFR	dihydrofolate reductase	0	5.36863e-05	6.42241e-05	4.9794e-05	0.000259149	0.000107929	0	0.000183632	0
CCR7	C-C motif chemokine receptor 7	0	0.000498531	0.00162633	0.000729489	0.000345015	0.000736743	0.000284595	0.000673401	0.000870133
GSTM1	glutathione S-transferase mu 1	0	9.20365e-05	1.65741e-05	9.21198e-05	0.000761908	3.28484e-05	2.03282e-05	0	0
CNP	2',3'-cyclic nucleotide 3' phosphodiesterase	0	0.000268475	0.000126382	5.22864e-05	7.149e-05	7.97811e-05	0.000135537	6.12501e-05	0
ABCA1	ATP binding cassette subfamily A member 1	0	6.13723e-05	0.000142961	4.48185e-05	9.67452e-05	6.57064e-05	8.133e-05	0.000122553	0
DNMT1	DNA methyltransferase 1	0	0.000161112	0.00022584	0.000430764	0.00062904	0.000849522	0.000210114	0.00183874	0
AAAS	aladin WD repeat nucleoporin	0	3.06885e-05	4.14388e-05	2.48998e-06	4.19619e-05	1.87741e-05	5.42237e-05	0	0.000219491
XIAP	X-linked inhibitor of apoptosis	0	0.000245534	0.000194768	0.000410861	0.000826421	0.00076979	0.000162686	0.0010118	0
GSTP1	glutathione S-transferase pi 1	0.00020674	7.67371e-05	3.52249e-05	0.000258975	0.000854789	0.000168989	2.03376e-05	9.20189e-05	0
PGR	progesterone receptor	0	8.44167e-05	7.45953e-05	0.00136463	0.000915404	0.000568014	2.03388e-05	0.00042954	0
CD163	CD163 molecule	0	0.000145842	0.000223799	0.000577767	0.00036601	0.000718327	0.000556034	0.000798403	0.000222618
CORT	cortistatin	0	8.44407e-05	8.70345e-05	7.47129e-06	3.73005e-05	5.63417e-05	0.000108501	3.07163e-05	0
HLA-C	major histocompatibility complex, class I, C	0	2.30302e-05	2.90118e-05	5.22997e-05	0.000185726	0.000169029	1.35631e-05	3.0721e-05	0
PCSK9	proprotein convertase subtilisin/kexin type 9	0	1.53537e-05	1.03614e-05	1.74333e-05	5.28426e-05	3.28671e-05	6.78164e-06	0	0
BORA	BORA aurora kinase A activator	0	0.000115153	9.53251e-05	8.96573e-05	0.000137546	8.92111e-05	0.000115289	9.21716e-05	0
FADD	Fas associated via death domain	0	0.000168898	7.66754e-05	0.000229127	0.00059992	0.000286421	8.1383e-05	0.000122914	0
F12	coagulation factor XII	0	0.000176579	0.000134701	4.48295e-05	0.000104131	0.000112692	0.000373013	0.000338045	0
F10	coagulation factor X	0	0.00149727	0.00037303	0.00144955	0.000465874	0.000793599	0.000189918	0.000491944	0
CR1	complement C3b/C4b receptor 1 (Knops blood group)	0	9.98318e-05	0.00016787	9.21574e-05	0.000217202	0.00022542	4.74853e-05	0.000246108	0
TNFSF11	TNF superfamily member 11	0	0.00016128	0.000263209	0.000473254	0.000187673	0.000324058	0.000149251	0.00030774	0.00180914
HFE	homeostatic iron regulator	0	2.3042e-05	5.1814e-05	3.48723e-05	9.59739e-05	7.51477e-05	6.78463e-05	0.000215491	0
F7	coagulation factor VII	0	0.000122892	0.000159587	3.98541e-05	9.16998e-05	7.98448e-05	0.000108555	6.15707e-05	0
TLR7	toll like receptor 7	0	5.37692e-05	0.0001513	0.000114583	0.000255672	0.00020197	3.39257e-05	9.23844e-05	0
PTK2	protein tyrosine kinase 2	0.00191571	0.00313422	0.0023338	0.00133767	0.000516787	0.00277604	0.00107891	0.00237193	0.00113895
HK2	hexokinase 2	0	0.000184367	0.000196902	0.000425963	0.000433635	0.000798527	0.000237497	0.0108743	0
CFI	complement factor I	0	1.53642e-05	0.000107778	3.23833e-05	0.000120066	3.75781e-05	5.42859e-05	3.08071e-05	0
RHD	Rh blood group D antigen	0	7.6822e-06	4.76715e-05	1.74373e-05	3.22507e-05	3.75784e-05	2.03575e-05	3.0809e-05	0
SAG	S-antigen visual arrestin	0	3.07293e-05	0.000151306	4.9821e-05	0	0.000183197	0.000101789	9.24328e-05	0
CASP9	caspase 9	0	6.91515e-05	0.000111929	0.000139506	0.000489204	0.000239587	0.000101803	0.00012332	0
MUSK	muscle associated receptor tyrosine kinase	0.00021575	0.000284368	0.000116084	7.22506e-05	0.000121234	5.6383e-05	0.000101827	9.25926e-05	0
AQP4	aquaporin 4	0	9.22275e-05	0.000362761	4.23538e-05	5.90628e-05	0.000108067	6.10965e-05	3.08642e-05	0
HDAC1	histone deacetylase 1	0.000215889	0.00014603	0.000228023	0.000523198	0.000592183	0.000704798	0.000128984	0.00206809	0
FMR1	FMRP translational regulator 1	0	6.14864e-05	0.000228023	9.96567e-06	4.00228e-05	1.87946e-05	0	3.08671e-05	0
LTA	lymphotoxin alpha	0	2.30585e-05	0.000101575	7.47436e-05	9.48116e-05	0.000145662	8.14669e-05	0.000154364	0
IDH1	isocitrate dehydrogenase (NADP(+)) 1	0	6.14897e-05	0.000105721	0.000176894	0.00072391	0.000488676	6.78896e-05	0.000524853	0
IL22	interleukin 22	0	6.91861e-05	0.000172063	7.97305e-05	0.000171362	0.000263157	0.000583926	0.000401594	0
AGT	angiotensinogen	0	7.6884e-05	3.93893e-05	5.98006e-05	0.000205946	4.22966e-05	2.0372e-05	3.0909e-05	0
CD1A	CD1a molecule	0	2.30656e-05	0.000252922	0.00020432	0.000206335	0.000183287	0.000108652	0	0
SLC2A4	solute carrier family 2 member 4	0	1.53785e-05	0.000159635	1.74424e-05	4.23552e-05	2.34997e-05	3.39565e-05	3.09224e-05	0
ADIPOQ	adiponectin, C1Q and collagen domain containing	0	3.076e-05	6.42704e-05	6.47883e-05	0.000131729	0.000122206	8.15029e-05	0.000123739	0
SLA	Src like adaptor	0	4.61407e-05	0.000111955	4.73455e-05	4.97385e-05	9.87055e-05	0.000502608	3.09368e-05	0
MAPT	microtubule associated protein tau	0	6.15238e-05	0.000317211	2.49191e-05	6.0619e-05	4.7004e-05	0	0	0
SOD2	superoxide dismutase 2	0	0.000130749	0.000140986	0.000179422	0.00024442	0.000225631	0.000183405	0.00030953	0
AIDA	axin interactor, dorsalization associated	0	0.000107697	7.25701e-05	0.000176942	0.000111914	0.000235061	4.75579e-05	0	0
GHRH	growth hormone releasing hormone	0	3.07725e-05	0.000140996	4.48594e-05	0.000107251	5.17153e-05	8.83266e-05	9.2957e-05	0
COL1A1	collagen type I alpha 1 chain	0	0.000161563	0.000170026	0.000254207	0.000174089	0.000352614	0.00114829	0.00120867	0
ATG5	autophagy related 5	0	0.0001308	0.000155516	0.000226799	0.000435612	0.000488984	0.000156288	0.000682044	0
PPARGC1A	PPARG coactivator 1 alpha	0	3.84707e-05	0.000126486	7.97534e-05	0.000148442	8.93336e-05	6.11563e-05	0.000341022	0
IPP	intracisternal A particle-promoted polypeptide	0	4.61656e-05	0.000136854	3.48923e-05	0.000101811	0.000108142	8.8338e-05	0.00015502	0
NTM	neurotrimin	0	4.61695e-05	2.90303e-05	3.48932e-05	4.89629e-05	1.41062e-05	8.15489e-05	0	0
IL33	interleukin 33	0	5.38689e-05	0.000147229	0.000174471	0.00015505	0.000235115	0.000394182	0.000403326	0
CXCR3	C-X-C motif chemokine receptor 3	0	0.000253956	0.000947657	0.000378852	0.000249867	0.000394995	0.000271852	0.000248208	0
CEL	carboxyl ester lipase	0	0.000138529	0.00010161	8.72372e-05	0.000154662	9.40495e-05	0.000101949	9.30983e-05	0
FYN	FYN proto-oncogene, Src family tyrosine kinase	0.00022482	0.000438711	0.000344238	0.00019442	0.000232382	0.000348001	0.000108754	0.000682954	0.000241546
KLF4	Kruppel like factor 4	0	0.000169332	0.000362905	0.000543383	0.00041619	0.000827694	0.000380649	0.00350834	0
JAK1	Janus kinase 1	0	0.000100063	0.000149311	0.000279172	0.000432901	0.000526724	0.000176735	0.00086943	0
TNFSF10	TNF superfamily member 10	0	7.69716e-05	0.000126499	0.00027668	0.000757771	0.000221036	3.39875e-05	9.31532e-05	0
PAX6	paired box 6	0	0.000100064	0.000350466	8.97342e-05	0.000100648	0.000216334	0.000217521	0.000558937	0
POU5F1	POU class 5 homeobox 1	0	0.00016167	0.000259233	0.000483595	0.000396376	0.000531487	0.000122375	0.00229949	0
BCL6	BCL6 transcription repressor	0	6.92873e-05	9.74715e-05	0.000124638	0.000390158	0.000286909	4.07916e-05	0.000310742	0
HAL	histidine ammonia-lyase	0	4.6194e-05	0.00019702	0.00014209	0.00015311	0.00011759	6.11904e-05	0.000186486	0
NOS1	nitric oxide synthase 1	0	0.000515849	9.1252e-05	3.98852e-05	4.19694e-05	5.17404e-05	6.1192e-05	3.10849e-05	0
GAA	alpha glucosidase	0	0.000100095	8.08837e-05	7.97719e-05	9.20998e-05	7.9965e-05	4.07966e-05	9.32749e-05	0
LCK	LCK proto-oncogene, Src family tyrosine kinase	0	0.000153998	0.000111994	7.72798e-05	0.000277077	9.40782e-05	2.71985e-05	0.00124382	0.000489476
MOG	myelin oligodendrocyte glycoprotein	0	8.46988e-05	0.000246801	2.24361e-05	5.94569e-05	8.46704e-05	4.75974e-05	3.10955e-05	0
RAF1	Raf-1 proto-oncogene, serine/threonine kinase	0	0.000400397	0.000207396	0.000406343	0.000470992	0.00057388	0.000142793	0.00102618	0
KEAP1	kelch like ECH associated protein 1	0	9.24086e-05	8.71087e-05	0.000196946	0.000437963	0.00017876	0.000129205	0.000342199	0.00024558
FGF23	fibroblast growth factor 23	0	3.08034e-05	3.11104e-05	5.23529e-05	6.02345e-05	3.29299e-05	3.40018e-05	6.22219e-05	0
STAT6	signal transducer and activator of transcription 6	0	0.000100128	0.00014104	0.000251806	0.000206742	0.000216419	0.000224446	0.000280191	0
AMT	aminomethyltransferase	0	0.000123235	0.000217783	5.4849e-05	9.90964e-05	7.99812e-05	0.000414887	0.000217933	0
PHB	prohibitin	0.000229938	0.000154051	5.18538e-05	5.7343e-05	7.92773e-05	6.58687e-05	0.000122431	9.34172e-05	0
WNT1	Wnt family member 1	0	0.000215677	0.000450094	0.000371486	0.000325659	0.000691631	0.000319687	0.00258478	0
PTMS	parathymosin	0	0.000315827	6.01515e-05	9.97292e-05	0.000251046	0.000150563	4.76148e-05	0.000186887	0
SOCS3	suppressor of cytokine signaling 3	0	0.000107852	0.0001369	0.000169544	0.00019664	0.000324669	0.000183671	0.000467377	0
CD24	CD24 molecule	0	0.000285043	0.000441814	0.00161317	0.000839025	0.00156219	0.000265306	0.00754082	0
UCP1	uncoupling protein 1	0	1.54095e-05	6.43036e-05	1.49604e-05	8.04443e-05	2.82344e-05	2.72137e-05	0	0.00024975
GRB2	growth factor receptor bound protein 2	0.00185658	0.000647214	0.00041279	0.000339106	0.000350924	0.000677634	0.000265339	0.000872981	0.00124969
FUS	FUS RNA binding protein	0	6.93476e-05	0.000199137	0.000182023	0.000211798	0.00015059	1.36077e-05	9.35512e-05	0
IL1RN	interleukin 1 receptor antagonist	0	4.62328e-05	7.88257e-05	5.735e-05	0.000145733	7.52959e-05	6.80397e-05	9.356e-05	0
CD33	CD33 molecule	0	1.54126e-05	6.63815e-05	0.000114704	0.000366083	9.88324e-05	2.04139e-05	0.000124801	0
EPCAM	epithelial cell adhesion molecule	0.000234522	0.000277474	0.000275911	0.00158849	0.000996439	0.00119552	0.00015653	0.00708733	0
IGFBP1	insulin like growth factor binding protein 1	0	5.39536e-05	9.9577e-05	8.97735e-05	0.000165555	0.000287116	0.000136114	3.12227e-05	0
NOD2	nucleotide binding oligomerization domain containing 2	0	3.08311e-05	5.39378e-05	1.99498e-05	0.000103764	0.000320066	6.1252e-05	0	0
FLT1	fms related receptor tyrosine kinase 1	0	0.000161867	0.000379641	0.000491267	0.000253385	0.000691918	0.000524056	0.000437186	0
CD27	CD27 molecule	0	3.85434e-05	0.000136923	0.000127185	0.000273984	0.000108265	1.36129e-05	9.37178e-05	0
GRP	gastrin releasing peptide	0	0.000377742	0.000116179	0.000229434	0.000324506	0.000230659	8.1681e-05	0.00012498	0
S100B	S100 calcium binding protein B	0	0.00010793	0.000107881	0.000182053	0	0.00014593	8.84902e-05	3.1249e-05	0
MAOA	monoamine oxidase A	0	7.70939e-05	6.01647e-05	5.98534e-05	5.28539e-05	6.59044e-05	0	0.000281259	0
CETP	cholesteryl ester transfer protein	0	1.54264e-05	5.80978e-05	0	1.94321e-05	0	0	0	0
GDA	guanine deaminase	0	7.71337e-05	5.18734e-05	0.000117232	0.000105322	0.000117724	6.12912e-05	0	0
BSN	bassoon presynaptic cytomatrix protein	0	3.08544e-05	5.80986e-05	1.74603e-05	5.59645e-05	2.82542e-05	0.000544826	0.000187923	0
DCD	dermcidin	0	3.08573e-05	0.000859051	2.74385e-05	8.89995e-05	3.29651e-05	4.76761e-05	6.26645e-05	0
EIF4E	eukaryotic translation initiation factor 4E	0	0.000223719	0.000178451	0.000401601	0.000422845	0.000508609	6.12987e-05	0.000940026	0
CFP	complement factor properdin	0	0.000123433	0.000176377	4.24053e-05	5.63535e-05	6.1222e-05	3.40553e-05	0.000125345	0
OMP	olfactory marker protein	0	0.00010029	0.000109976	1.24722e-05	4.23623e-05	0.000117735	6.81111e-06	0	0
IRF3	interferon regulatory factor 3	0	1.54294e-05	3.73505e-05	4.98889e-05	0.000162065	0.0002496	5.44892e-05	9.40144e-05	0
IFNG	interferon gamma	0	6.17189e-05	7.47015e-05	0.000104767	0.000233576	0.000150704	9.53581e-05	0.000125364	0
LEP	leptin	0	0.000162016	9.13024e-05	6.2362e-05	0.000122812	0.00010832	6.81143e-05	9.40321e-05	0
LYN	LYN proto-oncogene, Src family tyrosine kinase	0.00096782	0.000362624	0.00025731	0.000142188	0.000227358	0.000287291	0.000115799	0.000501599	0.000784314
IVD	isovaleryl-CoA dehydrogenase	0	4.62924e-05	0.000149406	3.49233e-05	6.06289e-05	5.65163e-05	0.00023841	3.13499e-05	0
FTO	FTO alpha-ketoglutarate dependent dioxygenase	0	2.31535e-05	3.32041e-05	7.7338e-05	0.000130587	7.53697e-05	4.08817e-05	3.13903e-05	0
PON1	paraoxonase 1	0	0.000100337	1.86776e-05	3.74223e-05	7.46216e-05	4.71076e-05	6.81394e-06	0	0
ESR1	estrogen receptor 1	0	0.000216124	7.26363e-05	0.00047652	0.000560829	0.000263812	5.45145e-05	0.000816532	0
NNT	nicotinamide nucleotide transhydrogenase	0	6.17503e-05	0.000199231	7.73411e-05	0.000115819	0.000141329	0.000102215	0.000188436	0
CXCL2	C-X-C motif chemokine ligand 2	0	0.000154378	0.00046695	0.000179632	0.000146523	0.00037688	0.000558785	0.000188448	0
TRIO	trio Rho guanine nucleotide exchange factor	0.000982318	0.00023929	0.000222062	9.48061e-05	0.000128645	0.000164887	4.08873e-05	0.00021987	0
C4B	complement C4B (Chido blood group)	0	1.54407e-05	1.03772e-05	1.24752e-05	4.31412e-05	0.000113077	2.72623e-05	6.28634e-05	0
MECP2	methyl-CpG binding protein 2	0	6.17689e-05	0.000207549	4.2417e-05	0.000103773	0.000122507	6.13455e-05	0.000220112	0
BTK	Bruton tyrosine kinase	0	9.26627e-05	8.92487e-05	4.74087e-05	0.000324145	7.06817e-05	0.000143152	0.00166724	0.000269107
RAG2	recombination activating 2	0	5.40536e-05	0.000217933	0.000162188	0.000213765	0.000103667	3.40841e-05	9.43752e-05	0
SLC2A1	solute carrier family 2 member 1	0	6.1778e-05	0.000311336	0.000316895	0.000262348	0.000292159	0.000122707	0.000220244	0
YAP1	Yes1 associated transcriptional regulator	0.000249813	0.000293479	0.000525137	0.000741112	0.000608651	0.00156929	0.000497696	0.00343113	0.000270636
FER	FER tyrosine kinase	0.000250188	0.000239428	0.000147372	0.000107301	9.40575e-05	0.000150807	6.81803e-05	0.000188905	0.000271076
FGFR2	fibroblast growth factor receptor 2	0.000250941	0.000224002	0.000184739	0.000349362	0.000480395	0.00049015	0.000402296	0.00132283	0
PPY	pancreatic polypeptide	0	3.08978e-05	3.32118e-05	1.49728e-05	7.11265e-05	2.82784e-05	7.50065e-05	0	0
PSEN1	presenilin 1	0	5.40724e-05	9.75602e-05	2.49548e-05	3.14823e-05	3.77051e-05	6.81891e-06	0.000126012	0
GSTT1	glutathione S-transferase theta 1	0	5.40749e-05	0	5.98925e-05	0.000553079	3.77061e-05	0	0	0
MAOB	monoamine oxidase B	0	6.18023e-05	0.000163988	7.48666e-06	3.26484e-05	9.42676e-06	1.36388e-05	0	0
GLI1	GLI family zinc finger 1	0.000252334	0.000200864	0.000394404	0.000696266	0.000546085	0.00123493	0.000375078	0.00491679	0
IL21	interleukin 21	0	3.09026e-05	0.000116246	7.73633e-05	0.0002196	8.01297e-05	5.45576e-05	0.000189119	0
DNMT3A	DNA methyltransferase 3 alpha	0	9.27164e-05	0.000103794	0.000192166	0.000441923	0.000362961	0.000109124	0.0006937	0
LCN2	lipocalin 2	0	0.000100447	0.000134933	0.000239587	0.00017024	0.000405396	0.000190975	0.000977671	0
STH	saitohin	0	3.86339e-05	7.68084e-05	2.49571e-05	4.66411e-05	4.24254e-05	6.13853e-05	0	0
FURIN	furin, paired basic amino acid cleaving enzyme	0	0.00015456	0.000145319	0.00014975	0.000165577	0.000443152	0.000109144	0.000189352	0.000553403
BMP7	bone morphogenetic protein 7	0	0.000131414	0.000197235	0.000204678	0.000107277	0.00032535	0.000839264	0.00334924	0
MLN	motilin	0	0.00034017	0.000303128	0.000404378	0.000177241	0.0002122	4.77679e-05	0.000252892	0
GLS	glutaminase	0	6.9584e-05	6.85162e-05	6.24051e-05	0.000144592	7.54514e-05	2.04729e-05	0.000126474	0
BPI	bactericidal permeability increasing protein	0	3.86587e-05	0.000124576	0.00011233	0.000169468	7.54525e-05	6.142e-05	3.16216e-05	0
RAG1	recombination activating 1	0	4.63944e-05	0.000132884	5.49184e-05	0.000138762	0.000103753	7.50746e-05	6.32651e-05	0
MUC5AC	mucin 5AC, oligomeric mucus/gel-forming	0	8.50629e-05	6.64433e-05	0.000429373	0.000235936	0.000773465	0.000136509	0.000221498	0
SMO	smoothened, frizzled class receptor	0	0.000131462	0.000272003	0.000272103	0.000396854	0.000424464	0.000170637	0.00161382	0
CHAD	chondroadherin	0	3.86671e-05	9.34372e-05	6.241e-05	6.64664e-05	6.60296e-05	8.1909e-05	0	0
SQSTM1	sequestosome 1	0	0.000131474	9.96676e-05	0.000179743	0.000319506	0.000339591	4.77822e-05	0.000569801	0
NOX4	NADPH oxidase 4	0.00104987	0.000123755	0.0002471	0.000134813	0.000125937	0.000287729	0.000307203	0.00139351	0
CDK6	cyclin dependent kinase 6	0	0.000278459	0.000336392	0.000461864	0.000715978	0.00095283	0.000334521	0.00148876	0
PTGS1	prostaglandin-endoperoxide synthase 1	0	0.000146966	5.60655e-05	0.000119835	0.000189295	0.000169812	0.000218464	3.16766e-05	0
DDC	dopa decarboxylase	0	7.73521e-05	0.000134973	6.24146e-05	0.000135655	6.13219e-05	7.50987e-05	3.16797e-05	0
VEGFC	vascular endothelial growth factor C	0	0.00022433	0.000500444	0.00294601	0.000608312	0.00222651	0.000641774	0.000760432	0
GATA4	GATA binding protein 4	0	6.96206e-05	0.000112133	3.99461e-05	0.000107669	6.60412e-05	5.46198e-05	0.000602047	0
GAP43	growth associated protein 43	0	0.000247542	0.000184813	2.24697e-05	2.52654e-05	9.4345e-05	0.000163861	3.16877e-05	0
MAPK1	mitogen-activated protein kinase 1	0.000264061	0.000471899	0.000687345	0.000499335	0.000413576	0.00120765	0.000505257	0.00206009	0
APOA1	apolipoprotein A1	0	2.32107e-05	5.39924e-05	6.49158e-05	7.85176e-05	6.133e-05	4.77992e-05	0.000126831	0
DBH	dopamine beta-hydroxylase	0	3.86844e-05	8.09886e-05	1.74773e-05	2.37108e-05	6.60477e-05	6.82846e-06	0	0
PIR	pirin	0.000265534	0.000433289	7.89132e-05	6.74137e-05	9.40659e-05	0.000117946	3.41439e-05	0.000190289	0
DCT	dopachrome tautomerase	0	4.64267e-05	0.000139139	5.49308e-05	0.000108837	7.07704e-05	4.78041e-05	6.34457e-05	0
UGT1A1	UDP glucuronosyltransferase family 1 member A1	0	7.73898e-06	1.8691e-05	0.000162304	0.000342062	2.35924e-05	1.36602e-05	0	0
FGFR3	fibroblast growth factor receptor 3	0	0.000100613	9.76104e-05	0.000212247	0.000431465	0.000306712	0.000122948	0.000476266	0
CD83	CD83 molecule	0	6.96659e-05	0.000240921	0.000139841	0.000265101	0.000136854	2.73256e-05	9.53137e-05	0.000587889
CDX2	caudal type homeobox 2	0.00026976	0.000100631	9.76151e-05	0.000846541	0.000408147	0.000797538	8.88099e-05	0.000571937	0
LPP	LIM domain containing preferred translocation partner in lipoma	0.000810154	0.000123857	0.000116308	5.99327e-05	5.83067e-05	0.000108543	7.51489e-05	0.000158892	0
FOXO3	forkhead box O3	0.000270124	0.00013934	0.000207694	0.000304659	0.000382881	0.000495524	0.000143467	0.000699145	0
ATF4	activating transcription factor 4	0	4.64472e-05	8.72316e-05	0.000144838	0.000305916	0.000169895	0.000109309	0.000349584	0
TNC	tenascin C	0.00027027	0.000216755	0.000307388	0.000264705	0.000133717	0.000500248	0.000498726	0.000794534	0
POLK	DNA polymerase kappa	0	4.64544e-05	7.4773e-05	0.000119872	0.000112727	4.71974e-05	0.000116157	0.000159003	0
ABL1	ABL proto-oncogene 1, non-receptor tyrosine kinase	0	0.000100657	4.56953e-05	5.24449e-05	0.00049639	9.4398e-05	6.83307e-06	3.18076e-05	0.000297089
CDKN1B	cyclin dependent kinase inhibitor 1B	0.000272331	0.000271003	0.000259633	0.000322163	0.00047851	0.000434235	0.000122997	0.000508954	0
ZEB1	zinc finger E-box binding homeobox 1	0.000818331	0.000991142	0.00128364	0.00273468	0.000805033	0.00505992	0.00116169	0.0504597	0
MITF	melanocyte inducing transcription factor	0.000272926	0.000116151	0.000178631	0.000404585	0.00027871	0.000476732	7.5169e-05	0.00111362	0
CD63	CD63 molecule	0.000545852	0.000464605	0.00019317	0.000282211	0.000204854	0.000358729	0.000225507	0.000381813	0
SNCA	synuclein alpha	0	6.19473e-05	0.000502659	2.49744e-06	3.18748e-05	2.36006e-05	0	0	0
SMAD1	SMAD family member 1	0	0.000154877	0.000230562	0.000179819	0.000169481	0.000330419	0.000280189	0.00155942	0.000298597
CDK5	cyclin dependent kinase 5	0.000547795	0.000263303	0.00036558	0.000134866	0.00014577	0.000217139	8.20098e-05	0.000381971	0
GLP1R	glucagon like peptide 1 receptor	0	0.000433688	4.98522e-05	2.24779e-05	5.36434e-05	3.30435e-05	4.78403e-05	9.55049e-05	0
OSM	oncostatin M	0.000274725	0.000302049	0.000172408	0.000174831	0.000149658	0.000264357	0.000136693	0.000636841	0
DCN	decorin	0	7.74485e-05	0.000226415	0.000142363	0.000105732	0.000221871	0.000492096	0.000350263	0
PAPPA	pappalysin 1	0	6.97112e-05	5.40089e-05	5.99443e-05	8.51304e-05	0.000184118	0.00010253	9.55688e-05	0
ADAMTS13	ADAM metallopeptidase with thrombospondin type 1 motif 13	0	0	1.4541e-05	3.247e-05	5.63649e-05	9.44207e-06	5.46837e-05	0	0
XBP1	X-box binding protein 1	0	3.87309e-05	7.47828e-05	0.000114895	0.000235567	0.000132192	8.20283e-05	0.000446101	0
TSC2	TSC complex subunit 2	0	0.000116196	0.000120484	0.00019982	0.000330805	0.000165243	4.78511e-05	0.000350553	0
MYCN	MYCN proto-oncogene, bHLH transcription factor	0	0.000147194	0.000126719	0.000604473	0.000693489	0.000434376	2.73456e-05	0.000510074	0
GATA1	GATA binding protein 1	0	3.09885e-05	4.98569e-05	5.24544e-05	0.000195141	8.97085e-05	2.73458e-05	0.000127523	0
DKK1	dickkopf WNT signaling pathway inhibitor 1	0	0.000108468	0.000259677	0.000397164	0.000260059	0.000599659	0.000348682	0.00143509	0
DRD2	dopamine receptor D2	0	7.74809e-05	0.000191124	1.99834e-05	6.06418e-05	4.72186e-05	6.83719e-06	3.18969e-05	0
SPN	sialophorin	0.000279252	0.000100729	0.000168274	0.000304751	0.000175317	0.00031165	2.05123e-05	9.5706e-05	0
PDX1	pancreatic and duodenal homeobox 1	0.000280034	5.4243e-05	5.81701e-05	0.000142387	0.000144219	0.000165277	6.83789e-05	0.00073398	0
MUC2	mucin 2, oligomeric mucus/gel-forming	0	0.000139485	4.15503e-05	0.000532082	0.000324203	0.00102001	0.000109408	9.57457e-05	0
LSS	lanosterol synthase	0.000281849	6.97534e-05	0.000135044	6.74504e-05	0.00010768	8.0286e-05	9.57455e-05	0	0
PROM1	prominin 1	0	0.000178268	0.000471623	0.000911846	0.000594766	0.00097291	0.000232536	0.00229988	0
CD1D	CD1d molecule	0	1.55026e-05	7.4796e-05	0.000107425	0.000212639	2.36152e-05	2.73587e-05	0.000127804	0
CCN2	cellular communication network factor 2	0	0.00011627	0.000311651	0.000247328	0.000131782	0.000387291	0.00123799	0.00182126	0
TRAF6	TNF receptor associated factor 6	0	0.000100773	0.000114274	0.000169885	0.000194758	0.000406197	0.000109441	0.000830936	0.000310849
PYY	peptide YY	0	0.0011628	2.49326e-05	0	3.84852e-05	1.88932e-05	0	3.19632e-05	0
MMP7	matrix metallopeptidase 7	0.000569152	0.000395373	0.000617092	0.00156648	0.00049992	0.0033017	0.000814026	0.00303718	0
IRF1	interferon regulatory factor 1	0	3.87624e-05	6.23326e-05	0.000102434	0.000220027	0.000222004	5.47248e-05	0.000351685	0
NOTO	notochord homeobox	0	0.000100786	4.57111e-05	0.000104933	9.99065e-05	7.0854e-05	6.84083e-06	0.000159882	0
EMB	embigin	0	0.00010854	7.06445e-05	2.24858e-05	3.57642e-05	6.61307e-05	5.4727e-05	0.000159887	0
CYP1B1	cytochrome P450 family 1 subfamily B member 1	0	5.42703e-05	6.64891e-05	6.99559e-05	0.000402736	0.000132262	4.78865e-05	0.000159893	0
WNT3A	Wnt family member 3A	0	0.000279128	0.000340764	0.000272336	0.000247629	0.000637725	0.000424169	0.0021753	0
HPR	haptoglobin-related protein	0	9.30478e-05	4.36351e-05	6.4962e-05	0.000188152	0.000155893	3.42089e-05	0	0
MEN1	menin 1	0	4.65243e-05	3.32459e-05	0.000409761	0.000329655	0.000226755	1.36836e-05	3.1998e-05	0
HES1	hes family bHLH transcription factor 1	0	0.000186098	0.000276357	0.000284835	0.000283006	0.000642476	0.000328409	0.00214393	0
BECN1	beclin 1	0	6.97923e-05	8.31165e-05	0.000257357	0.000379027	0.000392118	6.84233e-05	0.000608175	0
CXCL9	C-X-C motif chemokine ligand 9	0	5.42829e-05	0.000376102	0.000199889	0.000193984	0.000259837	0.000157374	6.40184e-05	0
LRRK2	leucine rich repeat kinase 2	0	0.000100817	0.000756373	2.49866e-05	5.67571e-05	4.25204e-05	1.36854e-05	6.40348e-05	0
DLD	dihydrolipoamide dehydrogenase	0.000289184	0.000255941	0.000249359	0.00035232	0.000494877	0.00066146	0.000177923	0.000864747	0
MTR	5-methyltetrahydrofolate-homocysteine methyltransferase	0	8.53176e-05	7.06526e-05	4.2479e-05	0.000132564	5.19733e-05	2.73738e-05	0	0
SPARC	secreted protein acidic and cysteine rich	0.00058072	0.000279239	0.000349113	0.000629701	0.000325773	0.00105841	0.000540663	0.00205069	0.000318878
SNAP25	synaptosome associated protein 25	0	6.98129e-05	9.35135e-05	9.9954e-06	2.76014e-05	1.41755e-05	2.05323e-05	0	0
GSC	goosecoid homeobox	0	0.000155161	0.000232753	0.000107455	0.000312559	0.000699383	4.10697e-05	0.000801667	0
CXCR2	C-X-C motif chemokine receptor 2	0	0.000302586	0.000785557	0.000579772	0.000257745	0.000751396	0.000486022	0.00102643	0.000322269
HLA-G	major histocompatibility complex, class I, G	0	3.10357e-05	0.000108067	0.000177433	0.000185048	0.000581283	3.42281e-05	0.000128324	0
CPO	carboxypeptidase O	0	4.65535e-05	5.19554e-05	8.74668e-05	0.000344827	8.50658e-05	6.16105e-05	0	0
PDGFRA	platelet derived growth factor receptor alpha	0.000294031	6.20737e-05	7.06601e-05	0.000417347	0.000410139	0.000330819	5.47668e-05	0.000352949	0
CREB1	cAMP responsive element binding protein 1	0.000294118	0.000186223	0.000203668	0.000224918	0.000197878	0.000458423	0.000102688	0.000609658	0
ERCC1	ERCC excision repair 1, endonuclease non-catalytic subunit	0	7.75928e-06	3.11736e-05	0.00040985	0.000728143	0.000217396	2.73836e-05	0.000481309	0
CD59	CD59 molecule (CD59 blood group)	0	0.000124155	3.53306e-05	4.74835e-05	0.000116239	8.03448e-05	2.73849e-05	9.62835e-05	0
STAM	signal transducing adaptor molecule	0	0.000170715	0.000205749	6.24784e-05	8.98032e-05	8.50714e-05	4.10776e-05	6.4191e-05	0
CSF1	colony stimulating factor 1	0	0.000426803	0.000253552	0.000322393	0.000220427	0.000491535	0.000191702	0.000288906	0.00129912
HSF1	heat shock transcription factor 1	0	0.000131923	7.06624e-05	0.000154949	0.000224314	0.000217412	7.53125e-05	0.000545746	0
CALCA	calcitonin related polypeptide alpha	0	0	2.28614e-05	3.74878e-05	6.10353e-05	6.61691e-05	2.05399e-05	0	0
GHR	growth hormone receptor	0	6.98427e-05	3.53314e-05	4.49855e-05	7.81408e-05	6.14431e-05	1.36934e-05	0.000160524	0
IGFBP2	insulin like growth factor binding protein 2	0	7.76042e-05	9.76812e-05	0.000169946	0.000199823	0.000274133	0.000123242	0.000256855	0
SMAD7	SMAD family member 7	0	0.000108651	0.000193287	0.000307407	0.000225482	0.000605001	0.000787412	0.00475273	0
CD7	CD7 molecule	0	2.32831e-05	2.70188e-05	5.74832e-05	0.000159392	8.03532e-05	6.84725e-06	0	0
CX3CR1	C-X3-C motif chemokine receptor 1	0	0.000388105	0.000505062	0.000154962	0.000107299	0.000274169	0.000232835	6.42715e-05	0.000328407
CCR4	C-C motif chemokine receptor 4	0.000298329	9.3146e-05	0.000401141	0.000184955	0.000176888	0.000203265	0.000130115	0.000224957	0
HPD	4-hydroxyphenylpyruvate dioxygenase	0	6.20988e-05	5.61185e-05	0.000104975	0.000190884	0.000146542	3.42414e-05	6.42797e-05	0
TNFRSF11B	TNF receptor superfamily member 11b	0	1.55247e-05	0.000147571	0.000192454	9.05823e-05	0.00013236	0.000157511	0	0
NF2	neurofibromin 2	0	0.000294974	8.93742e-05	0.000124971	0.000286909	0.000278904	5.4787e-05	0.000192852	0
HBD	hemoglobin subunit delta	0	8.53958e-05	6.65129e-05	3.24935e-05	5.94814e-05	0.000264739	0.000294506	3.21554e-05	0
CYP3A5	cytochrome P450 family 3 subfamily A member 5	0	1.55266e-05	8.31412e-06	5.24896e-05	0.000159783	4.25476e-05	0	3.21564e-05	0
ERBB3	erb-b2 receptor tyrosine kinase 3	0.000601866	0.00035714	0.000222407	0.000482417	0.000591707	0.000576783	0.000116442	0.001158	0
TRPA1	transient receptor potential cation channel subfamily A member 1	0	0.000388205	6.44362e-05	2.24963e-05	5.5594e-05	3.78224e-05	9.5895e-05	3.21699e-05	0
CHM	CHM Rab escort protein	0	3.88211e-05	7.27509e-05	9.49848e-05	0.000128683	0.000179658	8.90466e-05	0.00016086	0
NFATC1	nuclear factor of activated T cells 1	0	0.000100944	0.000222415	0.000137482	0.000112744	0.000141843	8.22036e-05	0.00051495	0.00233489
ARNT	aryl hydrocarbon receptor nuclear translocator	0	0.000264008	0.000103932	0.000142481	0.000174558	0.000222221	8.90539e-05	0.00022529	0
TEF	TEF transcription factor, PAR bZIP family member	0	0.000264008	2.07865e-05	2.74964e-05	5.7927e-05	3.30968e-05	6.16527e-05	3.21844e-05	0
TAZ	Tafazzin	0	0.000194131	0.000228654	0.000482443	0.000379442	0.000605212	0.000315125	0.00241421	0
NRL	neural retina leucine zipper	0	2.32963e-05	5.19671e-05	2.24975e-05	3.57671e-05	1.89132e-05	6.16561e-05	0	0
UCP2	uncoupling protein 2	0	5.43592e-05	4.57313e-05	2.24977e-05	6.88129e-05	4.72836e-05	1.37016e-05	6.43915e-05	0
DR1	down-regulator of transcription 1	0	0.000108723	2.9102e-05	1.99982e-05	7.42558e-05	2.36423e-05	2.05532e-05	3.22009e-05	0
ACTA2	actin alpha 2, smooth muscle	0.000304321	0.000287347	0.000413668	0.000299976	0.000149289	0.000529598	0.00143876	0.00621558	0
WNT5A	Wnt family member 5A	0.000608828	0.000574699	0.000559181	0.000579955	0.000294691	0.00100719	0.000397375	0.00238325	0
MVP	major vault protein	0	6.98964e-05	8.31497e-05	0.00012999	0.000146179	0.000118215	2.0554e-05	9.66215e-05	0
NIN	ninein	0	4.6599e-05	0.000110174	9.99935e-05	5.3651e-05	0.000132403	3.42576e-05	6.44226e-05	0
ADAM17	ADAM metallopeptidase domain 17	0	0.000225253	0.000253616	0.000239993	0.000219659	0.000624229	0.000280939	0.000708968	0.000676133
GRN	granulin precursor	0	0.000108744	0.000185015	8.99975e-05	0.000101471	0.000170245	0.000274089	0.000483403	0
CD55	CD55 molecule (Cromer blood group)	0	0.000116513	5.82073e-05	7.99982e-05	0.000111191	0.00015133	6.85232e-06	9.66869e-05	0
PTPN11	protein tyrosine phosphatase non-receptor type 11	0.00030656	0.000271866	0.000160071	0.000112498	0.000252706	0.000137144	6.16713e-05	9.669e-05	0
CYBB	cytochrome b-245 beta chain	0	3.10718e-05	0.000151757	3.49998e-05	6.64812e-05	0.000113501	0.000109642	0.000193417	0
DMPK	DM1 protein kinase	0	6.99121e-05	2.70253e-05	1.5e-05	8.74754e-05	9.4585e-06	0	3.22373e-05	0
PLK1	polo like kinase 1	0	9.32169e-05	0.000103944	0.0002425	0.000553622	0.000383071	5.48219e-05	0.000483575	0
DDIT3	DNA damage inducible transcript 3	0	4.66103e-05	5.8209e-05	9.25012e-05	0.000267092	0.000127693	6.16768e-05	0.000257948	0
ZAP70	zeta chain of T cell receptor associated protein kinase 70	0	0.000100996	9.56309e-05	4.25015e-05	0.000183894	4.25663e-05	2.05602e-05	0.000709563	0.000341064
PINK1	PTEN induced kinase 1	0	0.00016315	0.000365894	1.75007e-05	8.39769e-05	4.25667e-05	2.7414e-05	6.45099e-05	0
TTF1	transcription termination factor 1	0	6.21562e-05	4.57375e-05	0.00108757	0.000375176	0.000397304	2.74155e-05	0.000548476	0
SOCS1	suppressor of cytokine signaling 1	0	6.21572e-05	8.52384e-05	0.000140009	0.000211109	0.000250682	0.000116517	0.000354919	0
GALT	galactose-1-phosphate uridylyltransferase	0	7.77001e-05	0.00012682	4.50036e-05	6.22055e-05	0.00012298	4.11255e-05	6.45432e-05	0
TJP1	tight junction protein 1	0	0.000310815	0.000334725	0.000192518	8.16449e-05	0.000435171	0.000342726	0.00271134	0.000687758
BCHE	butyrylcholinesterase	0	3.88522e-05	1.24742e-05	1.50015e-05	3.92673e-05	4.73015e-06	0	0	0
PER2	period circadian regulator 2	0	6.9935e-05	7.69248e-05	6.25064e-05	0.000102251	7.09528e-05	2.74187e-05	9.68429e-05	0
PRY	PTPN13 like Y-linked	0	8.54787e-05	3.95023e-05	3.00034e-05	3.4602e-05	9.46056e-06	6.16937e-05	0	0
GJB2	gap junction protein beta 2	0	3.10837e-05	6.65304e-05	7.75091e-05	6.95928e-05	0.000156101	8.22594e-05	0.000161436	0
SCN5A	sodium voltage-gated channel alpha subunit 5	0.000312207	0.000139881	8.31637e-05	5.5007e-05	3.07142e-05	0.000137182	2.74205e-05	9.68742e-05	0
CD22	CD22 molecule	0	3.10853e-05	4.15821e-05	5.75078e-05	0.000254267	8.51487e-05	6.85528e-06	9.68836e-05	0
HGS	hepatocyte growth factor-regulated tyrosine kinase substrate	0	6.99475e-05	9.97992e-05	4.50072e-05	9.29206e-05	5.67685e-05	2.7423e-05	0.000161525	0
MSH6	mutS homolog 6	0	0	8.31665e-06	0.000252542	0.000686214	0.000288577	6.85589e-06	6.46162e-05	0
XRCC1	X-ray repair cross complementing 1	0	3.10887e-05	1.87125e-05	0.000130022	0.000559857	0.000141924	1.37119e-05	0.000129237	0
BMI1	BMI1 proto-oncogene, polycomb ring finger	0	0.000101046	0.000303565	0.000782653	0.000521369	0.00118749	0.000260543	0.00504185	0
CYP2B6	cytochrome P450 family 2 subfamily B member 6	0	7.77285e-06	1.45545e-05	2.25044e-05	9.21436e-05	9.46208e-06	1.37129e-05	3.23206e-05	0
PF4	platelet factor 4	0	5.44116e-05	7.06939e-05	3.75078e-05	6.95938e-05	3.7849e-05	0.000226269	0	0.000349284
GPX1	glutathione peroxidase 1	0	0.000186556	4.36639e-05	5.2511e-05	0.00016407	6.62361e-05	4.11401e-05	0.000129303	0
ATG7	autophagy related 7	0	6.21866e-05	0.000101883	0.000132529	0.000257381	0.000293336	0.000102852	0.000581922	0
OLAH	oleoyl-ACP hydrolase	0	4.66422e-05	6.0299e-05	8.25192e-05	0.000116638	4.73135e-05	0.000130285	0	0
BTC	betacellulin	0	3.10957e-05	6.65373e-05	0.000187545	0.000281876	0.000146675	4.80011e-05	0.000323394	0
ERF	ETS2 repressor factor	0	2.33223e-05	6.23791e-05	3.00075e-05	4.82105e-05	8.51672e-05	2.05723e-05	0.000226398	0
GSS	glutathione synthetase	0	9.32959e-05	6.44597e-05	4.75129e-05	6.60953e-05	7.57074e-05	2.74315e-05	6.4704e-05	0
KCNQ1	potassium voltage-gated channel subfamily Q member 1	0	5.44235e-05	0.000101888	2.75076e-05	4.16012e-05	0.00010883	6.85796e-06	0.000129416	0
CR2	complement C3d receptor 2	0	2.33251e-05	2.91112e-05	3.00086e-05	0.000104198	3.31229e-05	2.74326e-05	0	0
IL6R	interleukin 6 receptor	0	6.99768e-05	0.000124763	0.000187555	0.000171071	0.000279183	0.000144024	0.000550144	0.000353607
ARG1	arginase 1	0	0.000116635	0.000118527	0.00012754	0.000139579	0.00017982	0.000425237	0.000291328	0
AQP1	aquaporin 1 (Colton blood group)	0	0.000186621	0.000521937	0.000182559	7.07614e-05	0.00028393	0.000212623	0.000226611	0
TWIST1	twist family bHLH transcription factor 1	0.00288462	0.000707632	0.000900403	0.00191564	0.000554428	0.00301446	0.000624173	0.0292699	0
ERBB4	erb-b2 receptor tyrosine kinase 4	0.000320616	0.000248839	0.000214184	0.000300101	0.000377914	0.000331261	0.000116604	0.000226655	0
HDC	histidine decarboxylase	0	6.22098e-05	4.78275e-05	0.000192565	0.000203731	4.25906e-05	6.85909e-05	3.23792e-05	0
CTRL	chymotrypsin like	0	0.000209971	0.000253698	5.50197e-05	6.92066e-05	0.000151439	0.000102892	0.00012955	0
PDK1	pyruvate dehydrogenase kinase 1	0.000966806	0.000225539	0.000222509	0.000252595	0.000317652	0.000515859	0.000102898	0.000907088	0.000357782
ALDH2	aldehyde dehydrogenase 2 family member	0	4.66705e-05	3.11942e-05	3.25139e-05	0.000189737	4.25979e-05	2.05823e-05	6.4834e-05	0
LCT	lactase	0	8.55658e-05	3.74334e-05	7.25319e-05	6.45418e-05	2.83993e-05	1.3722e-05	0	0
CTCF	CCCTC-binding factor	0	6.22321e-05	3.74338e-05	8.50385e-05	0.000267499	0.000142	4.11675e-05	0.000194565	0
NRK	Nik related kinase	0	0.000108916	0.000122702	3.25156e-05	8.24274e-05	5.20693e-05	0.000102927	0.00340611	0
LCAT	lecithin-cholesterol acyltransferase	0	7.78059e-06	3.74358e-05	2.50129e-06	1.4386e-05	9.46781e-06	1.3725e-05	0	0
LTB	lymphotoxin beta	0	3.1125e-05	0.000191343	4.50245e-05	6.33764e-05	8.04806e-05	9.60819e-05	6.4933e-05	0
TIMP3	TIMP metallopeptidase inhibitor 3	0	0.000124504	0.000241261	0.000500278	0.000258561	0.00126404	0.000487286	0.000357178	0
MMD	monocyte to macrophage differentiation associated	0	5.44713e-05	0.000141429	3.7521e-05	3.57708e-05	2.36714e-05	9.60859e-05	0	0
PECAM1	platelet and endothelial cell adhesion molecule 1	0	0.000178987	0.000463811	0.000152588	8.5928e-05	0.000227253	0.00032259	0.000292322	0.000368324
LAMP1	lysosomal associated membrane protein 1	0	0.000194554	0.000120633	0.000142583	0.000136474	0.000359821	6.17733e-05	9.74469e-05	0.000368596
NRM	nurim	0	3.89108e-05	2.70384e-05	1.50087e-05	0.000218514	9.46898e-06	0	3.24823e-05	0
SF1	splicing factor 1	0	9.33896e-05	3.53583e-05	3.00179e-05	5.83223e-05	9.4692e-05	6.86394e-06	3.24876e-05	0
CCL11	C-C motif chemokine ligand 11	0	4.6697e-05	0.000343188	4.00244e-05	4.93797e-05	8.04905e-05	0.00013042	3.24939e-05	0.000370096
CD9	CD9 molecule	0	0.00122971	0.000305751	0.000405249	0.000202962	0.000478213	0.000281437	0.000259968	0
SREBF1	sterol regulatory element binding transcription factor 1	0	1.55675e-05	5.82398e-05	3.50227e-05	8.3596e-05	5.20858e-05	3.43246e-05	9.75293e-05	0
UNG	uracil DNA glycosylase	0	3.11357e-05	5.82401e-05	0.00013759	0.000156694	9.47028e-05	4.80555e-05	3.25129e-05	0
ICOS	inducible T cell costimulator	0	7.00569e-05	8.11207e-05	7.50497e-05	0.000151251	4.73521e-05	6.86521e-06	6.50322e-05	0
PELO	pelota mRNA surveillance and ribosome rescue factor	0	0	1.04002e-05	1.25084e-05	2.06075e-05	3.31469e-05	4.80574e-05	0	0
TSC1	TSC complex subunit 1	0	9.34121e-05	7.07212e-05	0.000152603	0.000241846	0.000104177	2.05962e-05	0.000162602	0.000373552
UCHL1	ubiquitin C-terminal hydrolase L1	0	0.000225748	0.000126882	0.000155105	0.000117813	0.000208354	8.23853e-05	0.000162607	0
PLAUR	plasminogen activator, urokinase receptor	0.000671817	0.000607217	0.000607381	0.000928143	0.000296282	0.00240562	0.000329557	6.50576e-05	0.000374672
FGR	FGR proto-oncogene, Src family tyrosine kinase	0.000336361	9.34208e-05	0.000108165	2.00141e-05	5.52127e-05	0.000265192	1.37319e-05	3.2533e-05	0.000750469
CCL20	C-C motif chemokine ligand 20	0	0.000116777	0.000428499	0.000220155	0.000148919	0.000369376	0.000247176	0.000520545	0
ETS1	ETS proto-oncogene 1, transcription factor	0.000337268	0.000272494	0.000297457	0.00047034	0.000281119	0.00111764	0.000199124	0.00143183	0
FGF21	fibroblast growth factor 21	0	3.11439e-05	3.12023e-05	1.25093e-05	5.24913e-05	1.42077e-05	6.18e-05	6.50978e-05	0
MAP2K1	mitogen-activated protein kinase kinase 1	0	0.000225804	0.000203857	0.000177634	0.000310282	0.000336259	0.000123605	0.00061855	0.000378215
HLA-DQB1	major histocompatibility complex, class II, DQ beta 1	0	2.3361e-05	8.3209e-05	7.50587e-06	6.18235e-05	2.84177e-05	6.86747e-06	0	0
COL2A1	collagen type II alpha 1 chain	0	2.33625e-05	3.32842e-05	1.75141e-05	4.00493e-05	6.1574e-05	0.000130489	9.77262e-05	0
STK11	serine/threonine kinase 11	0	0.000132398	0.0001373	0.000325269	0.00047826	0.000341042	5.49466e-05	0.000553962	0
IL9	interleukin 9	0	3.11529e-05	5.61684e-05	4.75396e-05	0.000120148	7.57877e-05	0.000123631	0.000162941	0
PRNP	prion protein	0	5.45269e-05	9.98596e-05	2.75244e-05	2.17747e-05	4.2635e-05	0	3.26115e-05	0
IL11	interleukin 11	0	0.000132424	0.000108181	0.000227703	0.000162143	0.000416878	0.00013739	0.000521802	0
CNTF	ciliary neurotrophic factor	0	3.1159e-05	6.4493e-05	2.00179e-05	2.29412e-05	1.42119e-05	8.24351e-05	0	0
DNMT3B	DNA methyltransferase 3 beta	0.000346021	7.01109e-05	6.0333e-05	0.000190173	0.00032701	0.000336357	8.93084e-05	0.000619801	0
TSHR	thyroid stimulating hormone receptor	0	2.33703e-05	1.66436e-05	9.75888e-05	9.21538e-05	8.52737e-05	0	3.26211e-05	0
HAMP	hepcidin antimicrobial peptide	0	6.23213e-05	4.99308e-05	2.25206e-05	4.54937e-05	4.26371e-05	5.49594e-05	6.52443e-05	0
IRS2	insulin receptor substrate 2	0	0.000202547	7.07356e-05	9.75895e-05	0.000108096	0.000165812	4.80901e-05	0.000260994	0
MC4R	melanocortin 4 receptor	0	3.11616e-05	1.87242e-05	5.00462e-06	3.11068e-05	4.73754e-06	6.87011e-06	0	0
MX1	MX dynamin like GTPase 1	0	7.01142e-05	4.57704e-05	6.00556e-05	0.000161756	9.94888e-05	3.43508e-05	0.00013051	0
SNAI1	snail family transcriptional repressor 1	0.00138793	0.00100499	0.00122124	0.0019318	0.000531538	0.00359584	0.000954965	0.0360884	0
CA4	carbonic anhydrase 4	0	5.45371e-05	8.73815e-05	5.00474e-05	0.000125594	5.21154e-05	2.74823e-05	6.52742e-05	0
TNFRSF11A	TNF receptor superfamily member 11a	0	0.000101286	0.000139395	0.000270258	0.000109652	0.000189513	6.87073e-05	0.000130561	0.00117005
ATF6	activating transcription factor 6	0	1.55829e-05	3.32887e-05	5.50531e-05	0.00014037	8.05447e-05	5.49673e-05	0.000228512	0
PER1	period circadian regulator 1	0	4.67486e-05	6.44968e-05	4.75459e-05	7.66011e-05	7.58067e-05	2.74837e-05	6.52891e-05	0
CHEK2	checkpoint kinase 2	0.000348675	2.33743e-05	2.2886e-05	0.000122618	0.00056887	0.000104234	6.87092e-06	6.52891e-05	0
ELL	elongation factor for RNA polymerase II	0	7.79168e-05	6.24168e-05	0.000155151	0.00012054	0.000104236	2.06133e-05	9.79464e-05	0
SFN	stratifin	0	0.000163628	0.000114431	0.000240235	0.000311071	0.000388521	0.00028859	0.000587717	0
MRE11	MRE11 homolog, double strand break repair nuclease	0	2.33758e-05	4.16115e-05	5.25518e-05	0.000320403	0.000118453	0	3.26531e-05	0.00039185
HBA1	hemoglobin subunit alpha 1	0	0	6.24173e-06	2.50246e-06	9.33214e-06	0	1.37426e-05	0	0
CLU	clusterin	0	0.000210389	0.00010403	0.000180179	0.000160202	0.000189528	0.000116815	0.000228601	0
MMP8	matrix metallopeptidase 8	0	3.89611e-05	0.000158125	0.000165165	7.73791e-05	0.000483298	0.000803969	0.00019595	0
JUNB	JunB proto-oncogene, AP-1 transcription factor subunit	0	5.45469e-05	9.57081e-05	0.000125126	0.000169146	0.000222699	0.000109947	0.00062057	0.000393082
HDAC2	histone deacetylase 2	0	4.67588e-05	0.000104033	0.000172679	0.000244193	0.000284313	7.55946e-05	0.000914883	0
NRG1	neuregulin 1	0.000352237	0.000163657	0.000172695	7.25753e-05	0.000131429	0.00013268	6.18506e-05	0.000163377	0
TP63	tumor protein p63	0	0.000140281	0.000126922	0.000387905	0.000348014	0.000540205	0.0001993	0.00130715	0
PPARG	peroxisome proliferator activated receptor gamma	0	7.0141e-05	6.24205e-05	5.50577e-05	0.000133762	0.000118467	9.62146e-05	0.000196078	0
TET2	tet methylcytosine dioxygenase 2	0	3.11738e-05	2.70489e-05	8.00839e-05	0.000339071	0.000127944	5.49798e-05	0.000196078	0
GZMB	granzyme B	0	3.11743e-05	7.69857e-05	7.25764e-05	0.000181201	0.000104252	8.93434e-05	0.000163409	0
HBEGF	heparin binding EGF like growth factor	0.00212089	0.000249402	0.000357882	0.000182694	0.00017809	0.000445447	0.000886586	0.000588351	0
STX2	syntaxin 2	0	0.000155877	3.53722e-05	7.508e-06	9.33225e-06	8.05599e-05	6.8728e-06	3.26872e-05	0
AXL	AXL receptor tyrosine kinase	0.000708466	0.000428679	0.000334999	0.000585631	0.000367069	0.000985698	0.000171826	0.0035308	0
CRK	CRK proto-oncogene, adaptor protein	0.00141743	0.00127046	0.000711613	0.000377908	0.000232918	0.000933574	0.000247431	0.000784647	0.00159109
CREBBP	CREB binding protein	0	7.01547e-05	5.20198e-05	8.00889e-05	0.000190535	0.000104263	4.81156e-05	0.000163532	0
PAX3	paired box 3	0	0.000148108	0.000293394	0.000190213	0.000155928	0.000236965	7.56118e-05	6.54193e-05	0
NAT2	N-acetyltransferase 2	0	0	2.08081e-06	7.50841e-06	0.00032041	0	0	0	0
APAF1	apoptotic peptidase activating factor 1	0	8.57493e-05	7.0748e-05	0.000112627	0.000268694	0.000203793	9.62358e-05	0.000228998	0
CST3	cystatin C	0	3.89785e-05	2.7051e-05	7.75885e-05	4.04402e-05	0.000123227	1.37484e-05	6.54386e-05	0
SCARB1	scavenger receptor class B member 1	0	1.55914e-05	8.32338e-05	2.50285e-05	3.46075e-05	3.79159e-05	4.12453e-05	3.27193e-05	0
FASN	fatty acid synthase	0.00035868	7.01667e-05	0.000135258	0.000232771	0.000260529	0.000402876	0.000164993	0.0006546	0
KMT2A	lysine methyltransferase 2A	0	7.79642e-06	1.45663e-05	3.5041e-05	0.000330912	3.31783e-05	2.74992e-05	0	0
HBM	hemoglobin subunit mu	0	3.11871e-05	4.57803e-05	1.50178e-05	0.000110823	1.89596e-05	8.25009e-05	6.54772e-05	0
CCNB1	cyclin B1	0	0.000101359	0.000104046	0.000242788	0.000388851	0.000426593	6.18761e-05	0.000327397	0
JAK3	Janus kinase 3	0	4.67818e-05	5.20234e-05	6.75806e-05	0.000200259	0.000123239	4.81265e-05	0.000229193	0
CASR	calcium sensing receptor	0	0.000132553	8.32381e-05	8.76053e-05	9.52688e-05	6.63608e-05	4.81278e-05	0.00016373	0
CD99	CD99 molecule (Xg blood group)	0	4.67833e-05	0.000104048	0.000518123	0.000120933	0.000308104	0	6.54922e-05	0
NEB	nebulin	0	4.67844e-05	4.78622e-05	3.25394e-05	4.00518e-05	2.37006e-05	5.50044e-05	0	0
CX3CL1	C-X3-C motif chemokine ligand 1	0	0.000109166	0.000389143	0.00017271	9.02139e-05	0.000270191	0.000130638	0.000196515	0.000406669
TCF4	transcription factor 4	0.000361533	0.000218334	0.00023307	0.000390476	0.000341413	0.000753694	0.000206272	0.00258753	0
CHRNA7	cholinergic receptor nicotinic alpha 7 subunit	0	9.35724e-05	5.82677e-05	3.25398e-05	3.53857e-05	2.84414e-05	6.1882e-05	9.8264e-05	0
PIN1	peptidylprolyl cis/trans isomerase, NIMA-interacting 1	0	0.000101372	0.000120698	0.00013016	0.000199093	0.000208573	6.87592e-05	0.000360337	0
STIM1	stromal interaction molecule 1	0.00108696	0.000249536	0.000258045	0.000152689	0.000106546	0.000218056	8.93882e-05	0.0004914	0.00122349
KCNH2	potassium voltage-gated channel subfamily H member 2	0	6.2384e-05	4.78632e-05	1.00124e-05	3.49969e-05	2.37017e-05	2.06281e-05	0	0
AIRE	autoimmune regulator	0	1.55967e-05	4.57828e-05	7.50939e-06	4.89957e-05	1.42214e-05	0	6.55329e-05	0
LIPA	lipase A, lysosomal acid type	0	7.01853e-05	5.20259e-05	4.75594e-05	0.000109657	2.84429e-05	3.43815e-05	3.27665e-05	0
FABP4	fatty acid binding protein 4	0	5.45907e-05	5.82696e-05	9.26169e-05	7.15495e-05	0.000104293	8.9395e-05	0.000163859	0
DRD4	dopamine receptor D4	0	7.79885e-06	3.12161e-05	0	1.43877e-05	1.89626e-05	0	0	0
HRC	histidine rich calcium binding protein	0	6.23913e-05	4.16215e-05	3.00382e-05	6.33836e-05	5.21475e-05	2.06302e-05	0	0
NOTCH3	notch receptor 3	0	0.000124784	0.000156081	0.00022779	0.00018354	0.000360294	0.000171919	0.00111443	0
CD46	CD46 molecule	0	7.79952e-05	1.45678e-05	3.50455e-05	0.000112769	9.00773e-05	2.75088e-05	6.55738e-05	0
CHEK1	checkpoint kinase 1	0	3.89985e-05	2.28924e-05	8.26078e-05	0.000448743	0.000113783	1.37547e-05	0.00013116	0
VCP	valosin containing protein	0	0.000241793	0.000101976	0.000107641	0.000101103	0.000151712	2.06322e-05	6.55824e-05	0
AKT2	AKT serine/threonine kinase 2	0.000732601	0.000335392	0.000262224	0.000410538	0.000293588	0.00078701	0.000123794	0.00190195	0.000412882
GBA	glucosylceramidase beta	0	2.33998e-05	0.000357957	3.00395e-05	5.75511e-05	4.74107e-05	6.18978e-05	9.83832e-05	0
C9orf72	C9orf72-SMCR8 complex subunit	0	3.11998e-05	0.000147762	5.00658e-06	2.13872e-05	1.42232e-05	0	0	0
MMP14	matrix metallopeptidase 14	0.0176341	0.000585023	0.000686787	0.000926232	0.000292423	0.0025887	0.000522714	0.00170565	0.00621375
PKD1	polycystin 1, transient receptor potential channel interacting	0	0.000296414	0.000120708	6.00801e-05	8.08829e-05	0.000175425	6.87786e-05	0.000360821	0
YY1	YY1 transcription factor	0	7.02077e-05	0.000112386	0.000285386	0.000224373	0.000440951	0.00011693	0.00137804	0
CPZ	carboxypeptidase Z	0	8.58108e-05	7.90864e-05	1.00136e-05	2.72203e-05	1.42243e-05	2.75133e-05	6.56254e-05	0
CFH	complement factor H	0	0	2.7056e-05	4.50614e-05	3.77196e-05	4.26734e-05	3.43922e-05	6.56297e-05	0
STRAP	serine/threonine kinase receptor associated protein	0	7.80116e-05	0.000258073	0.000125171	6.02736e-05	0.000170695	0.000144448	0.00016408	0
RYR2	ryanodine receptor 2	0	1.56028e-05	3.33e-05	7.51033e-06	0	4.74161e-06	0	3.28202e-05	0
PDGFB	platelet derived growth factor subunit B	0	8.58168e-05	0.000251833	0.000242835	0.000159434	0.000312949	0.000632846	0.000328224	0
HSPB1	heat shock protein family B (small) member 1	0.000740741	0.000202843	0.000156095	0.000210291	0.000173044	0.000232343	0.000110062	0.000492368	0
TLR5	toll like receptor 5	0	0.000374485	6.45196e-05	5.758e-05	7.77727e-05	0.000289246	8.25474e-05	0.000131307	0
PARVA	parvin alpha	0.000371058	0.000132633	9.78207e-05	3.75525e-05	2.72205e-05	0.000270283	3.43955e-05	0.00016415	0
AIF1	allograft inflammatory factor 1	0	9.36257e-05	0.000206049	2.00281e-05	3.65533e-05	0.000123289	4.81546e-05	0	0.000838926
PAX5	paired box 5	0	4.68139e-05	4.78703e-05	9.26308e-05	0.000190544	9.48389e-05	1.37588e-05	0.000164182	0
NPM1	nucleophosmin 1	0	4.68139e-05	2.08132e-05	5.25743e-05	0.000279205	7.58711e-05	2.06381e-05	9.85092e-05	0
GAST	gastrin	0	0.000117035	7.28461e-05	9.01273e-05	6.96068e-05	9.95808e-05	6.19144e-05	0	0
CYP2A6	cytochrome P450 family 2 subfamily A member 6	0	7.80275e-06	8.32539e-06	2.50358e-05	0.000141158	4.7421e-06	0	0	0
BSG	basigin (Ok blood group)	0.000746269	0.00021848	0.000212298	0.000468172	0.000181989	0.00102905	0.000123836	0.000262769	0
PMS2	PMS1 homolog 2, mismatch repair system component	0	7.80293e-06	4.16272e-06	0.000240345	0.000544024	0.00028453	0	6.56944e-05	0
AQP2	aquaporin 2	0	3.12122e-05	0.00010615	7.51083e-06	1.82767e-05	2.84533e-05	2.75198e-05	3.28494e-05	0
PAX7	paired box 7	0	0.000101444	0.000141535	7.0102e-05	8.67175e-05	6.16502e-05	0.000227046	0.000197128	0
GSR	glutathione-disulfide reductase	0	0.000101444	5.82791e-05	1.25182e-05	3.26649e-05	1.89694e-05	6.88023e-06	3.28558e-05	0
SERPINE1	serpin family E member 1	0	0.00017948	0.000203977	0.000245358	0.000155547	0.000564342	0.000295852	0.000755709	0.00042337
TFPI	tissue factor pathway inhibitor	0	3.90177e-05	8.11747e-05	0.000232841	8.16623e-05	0.000360422	7.56836e-05	3.2858e-05	0
DSE	dermatan sulfate epimerase	0	3.12146e-05	4.16282e-05	7.51102e-06	2.48876e-05	4.74244e-05	2.75217e-05	3.28601e-05	0
IL2RA	interleukin 2 receptor subunit alpha	0	1.56073e-05	2.28955e-05	5.00735e-05	0.000119771	4.26819e-05	2.75217e-05	0	0
ID1	inhibitor of DNA binding 1, HLH protein	0.000375094	0.000156074	0.000214386	0.000403093	0.000270652	0.000626005	0.000185773	0.00128159	0
TMPRSS2	transmembrane serine protease 2	0	7.02335e-05	4.57912e-05	0.000317967	0.000442532	0.000403109	6.88047e-06	0.000394335	0
AGO2	argonaute RISC catalytic component 2	0	4.68242e-05	0.00010199	0.000187778	0.000174213	0.000469515	9.63298e-05	0.000985999	0
NDP	norrin cystine knot growth factor NDP	0	7.02368e-05	6.66062e-05	0.000290431	8.01071e-05	0.00012805	2.7523e-05	9.86031e-05	0
HDAC6	histone deacetylase 6	0.00112824	0.000593115	0.000235204	0.000205305	0.000303318	0.000327241	0.000103212	0.000657376	0.00212675
PTCH1	patched 1	0	5.46295e-05	0.000106154	0.000172757	0.000264042	0.000208676	9.63318e-05	0.000690267	0
KISS1	KiSS-1 metastasis suppressor	0.000752445	0.000312168	0.000139457	0.000753623	0.000111606	0.000711396	6.19276e-05	0.000394438	0
HNF1A	HNF1 homeobox A	0	1.56084e-05	4.78734e-05	8.76306e-05	0.000106939	0.000151764	2.06425e-05	0.000394438	0
PLG	plasminogen	0	4.68263e-05	9.36659e-05	7.76162e-05	6.76634e-05	0.000246621	0.000357811	9.86193e-05	0
BCL2L11	BCL2 like 11	0	2.34135e-05	5.61998e-05	0.000105158	0.000279987	0.000109083	1.37622e-05	0.000197252	0.000426439
RAD50	RAD50 double strand break repair protein	0	1.56093e-05	3.12222e-05	4.75717e-05	0.000269099	0.000104342	1.37624e-05	9.86323e-05	0
C4A	complement C4A (Rodgers blood group)	0	0	2.91407e-05	1.00151e-05	2.52766e-05	1.42284e-05	2.75247e-05	6.57549e-05	0
CCR6	C-C motif chemokine receptor 6	0	7.80476e-05	0.000435031	0.000192792	0.000116661	0.000260856	0.00016515	0.000263037	0
TTN	titin	0	5.46337e-05	5.20374e-05	0.000115174	6.41637e-05	0.000170743	4.12879e-05	0.000164403	0
GATA2	GATA binding protein 2	0	3.90241e-05	4.99559e-05	4.75721e-05	0.00016527	7.1143e-05	4.12879e-05	9.8642e-05	0
FAAH	fatty acid amide hydrolase	0	0.000296583	6.45263e-05	1.2519e-05	3.73316e-05	1.89715e-05	4.12879e-05	3.28807e-05	0
OCLN	occludin	0	0.000109273	0.000197744	0.000105161	5.172e-05	0.000294066	0.00017204	0.000953728	0
VASP	vasodilator stimulated phosphoprotein	0.00265252	0.00142838	0.000505813	0.000125192	8.01077e-05	0.000303556	0.000172044	0.000263123	0.002145
LEF1	lymphoid enhancer binding factor 1	0	0.000148302	0.00020399	0.000277927	0.000212324	0.000564425	0.000185807	0.00296014	0
LMNA	lamin A/C	0.000758438	7.80549e-05	6.24463e-05	2.75425e-05	6.22196e-05	5.21742e-05	4.81729e-05	6.57851e-05	0.000429369
FGF8	fibroblast growth factor 8	0	8.5861e-05	0.000183176	4.75735e-05	7.11637e-05	5.69176e-05	8.94645e-05	0.000296043	0
DLG4	discs large MAGUK scaffold protein 4	0	7.02499e-05	5.41202e-05	7.51161e-06	1.5166e-05	2.37157e-05	1.37638e-05	0	0
FLI1	Fli-1 proto-oncogene, ETS transcription factor	0	6.24454e-05	0.000106159	0.00030297	0.000270267	0.000265618	0.000158286	0.000164479	0
S100A8	S100 calcium binding protein A8	0.000380228	0.000101477	0.000149873	0.000292957	0	0.000374718	0.000275287	0.000197401	0
DCX	doublecortin	0	0.000101478	0.000460029	2.00313e-05	3.3832e-05	3.79463e-05	1.37644e-05	3.29012e-05	0
GCG	glucagon	0	3.90308e-05	3.12239e-05	3.7559e-05	7.1164e-05	2.84602e-05	6.19412e-05	9.87134e-05	0
CA9	carbonic anhydrase 9	0.000761905	0.000163931	0.000137385	0.000615969	0.000386152	0.000687791	0.000117001	0.000658111	0
PRX	periaxin	0	1.56127e-05	2.91424e-05	5.75908e-05	7.4664e-05	0.000113842	8.259e-05	0.000197446	0
AGER	advanced glycosylation end-product specific receptor	0	8.58731e-05	0.000129061	9.51513e-05	8.28305e-05	0.000104358	8.94756e-05	0.000164566	0
TRPV4	transient receptor potential cation channel subfamily V member 4	0.000764526	0.000179556	0.000118653	3.50559e-05	3.61655e-05	6.64102e-05	0.000123891	0.000197492	0.000866551
HBB	hemoglobin subunit beta	0	9.36819e-05	3.74695e-05	3.0048e-05	5.13316e-05	9.48722e-06	6.88288e-06	6.58328e-05	0
SIRT3	sirtuin 3	0	4.68417e-05	5.82861e-05	8.51364e-05	0.000146218	0.000123335	6.88298e-05	0.000362104	0
SLC6A3	solute carrier family 6 member 3	0	4.68432e-05	8.53482e-05	2.50404e-06	1.36107e-05	0	0	0	0
SOX10	SRY-box transcription factor 10	0	0.00017957	0.000268536	0.000225365	0.000119774	0.000208728	3.44165e-05	0.000526818	0
PAX8	paired box 8	0	7.02675e-05	5.20421e-05	0.000503318	0.000248882	0.000398484	2.06502e-05	0.000329283	0
FGF1	fibroblast growth factor 1	0	0.000132729	0.000156127	0.00013522	0.000123274	0.000208731	0.000509375	0.000493941	0
CD47	CD47 molecule	0	0.000179584	0.000179028	0.000280461	0.000256271	0.000161297	0.000123908	0.00032937	0
PAK1	p21 (RAC1) activated kinase 1	0.00539707	0.00156162	0.000543331	0.000428207	0.000276104	0.000958304	0.000351078	0.000757601	0.00218723
CD81	CD81 molecule	0.000385505	0.000429446	0.000137394	0.000177793	0.000114719	0.000284645	0.000103258	0.000164696	0
PFAS	phosphoribosylformylglycinamidine synthase	0	1.56162e-05	1.66538e-05	2.50413e-06	2.17772e-05	1.42322e-05	0	0	0
PPL	periplakin	0	3.90421e-05	6.86978e-05	5.50916e-05	6.4943e-05	4.74419e-05	4.13047e-05	3.29446e-05	0
AGRP	agouti related neuropeptide	0	6.24683e-05	8.32704e-06	5.00835e-06	1.9444e-05	0	0	0	0
CCR3	C-C motif chemokine receptor 3	0.000386698	0.000101512	0.000339327	8.2638e-05	5.13322e-05	0.000185026	0.000144569	6.58957e-05	0
NPL	N-acetylneuraminate pyruvate lyase	0	2.34258e-05	3.95535e-05	2.00335e-05	5.01656e-05	9.48852e-06	1.37685e-05	6.58957e-05	0
ILK	integrin linked kinase	0.000386847	0.000632501	0.000426762	0.000373124	0.000178107	0.000825505	0.000371752	0.00385502	0.000439174
GDF15	growth differentiation factor 15	0	5.46636e-05	9.57627e-05	0.000220372	0.000207274	0.000279922	8.95002e-05	0.000527304	0.000440529
TCF7L2	transcription factor 7 like 2	0.000388048	0.000101519	8.11903e-05	0.000132725	0.000174219	0.000185034	6.19621e-05	0.00069211	0
ORAI1	ORAI calcium release-activated calcium modulator 1	0.0011646	0.000257704	0.000237326	0.000162776	0.000103054	0.000208757	0.000103271	0.000296628	0.000881834
CAV2	caveolin 2	0.000388199	7.80921e-05	0.00010409	4.00679e-05	3.65549e-05	5.21893e-05	1.37695e-05	9.88761e-05	0.000440917
MGP	matrix Gla protein	0	3.90463e-05	5.82907e-05	4.25723e-05	5.91101e-05	7.59121e-05	4.81934e-05	6.59196e-05	0
TBX21	T-box transcription factor 21	0	1.56189e-05	8.11911e-05	5.50939e-05	9.91651e-05	3.79566e-05	2.75397e-05	0.000164815	0
BAK1	BCL2 antagonist/killer 1	0	7.80945e-06	2.49819e-05	5.25897e-05	0.000224774	0.000118614	2.75397e-05	0	0
BRD4	bromodomain containing 4	0	4.68571e-05	7.2864e-05	0.000215368	0.000368272	0.000294165	0.000103274	0.00105485	0
AMN	amnion associated transmembrane protein	0	1.56195e-05	2.91458e-05	2.25387e-05	4.08328e-05	2.37234e-05	2.06555e-05	3.29685e-05	0
F11	coagulation factor XI	0	7.80982e-05	8.53559e-05	5.50948e-05	5.56103e-05	5.69365e-05	2.06556e-05	0	0
RYR1	ryanodine receptor 1	0	3.12395e-05	8.11923e-05	5.00863e-06	0	4.74473e-06	0	0	0
FOXM1	forkhead box M1	0	0.00010934	0.00033518	0.000653629	0.000453439	0.00147563	0.000351153	0.00323134	0
TSLP	thymic stromal lymphopoietin	0	7.81006e-06	7.9111e-05	2.75477e-05	5.94993e-05	4.27032e-05	0.000117052	0.000131896	0
STAT4	signal transducer and activator of transcription 4	0	1.56207e-05	4.58016e-05	3.75655e-05	8.12769e-05	7.59186e-05	4.13138e-05	3.29794e-05	0
BOK	BCL2 family apoptosis regulator BOK	0	6.24834e-05	5.41292e-05	6.01049e-05	7.81659e-05	5.21943e-05	1.37714e-05	0.000131922	0
ATF3	activating transcription factor 3	0	0.000109347	0.000106177	0.000142749	0.000171109	0.000256228	7.5743e-05	0.000395778	0
FSHR	follicle stimulating hormone receptor	0	0.000132778	1.45733e-05	2.25394e-05	5.44439e-05	4.74496e-05	2.06572e-05	9.89446e-05	0
DICER1	dicer 1, ribonuclease III	0	0.000101539	9.57679e-05	0.000185325	0.000245387	0.000294192	7.57445e-05	0.000560741	0
ROS1	ROS proto-oncogene 1, receptor tyrosine kinase	0	4.68655e-05	2.70651e-05	0.000305539	0.000488441	0.000151844	1.37721e-05	0.000263913	0
TFAM	transcription factor A, mitochondrial	0	6.24907e-05	3.95572e-05	2.50446e-05	6.61108e-05	5.69433e-05	6.88639e-06	0.000197981	0
MEFV	MEFV innate immuity regulator, pyrin	0	0	2.08197e-06	0	1.47777e-05	9.49068e-06	2.75461e-05	0	0
NACA	nascent polypeptide associated complex subunit alpha	0.000394166	1.56232e-05	9.99348e-05	0	1.08889e-05	1.42361e-05	6.88658e-06	9.90034e-05	0.000448632
MR1	major histocompatibility complex, class I-related	0	0.000156232	7.91151e-05	1.50269e-05	5.17221e-05	3.32175e-05	2.06597e-05	3.30011e-05	0
CHUK	component of inhibitor of nuclear factor kappa B kinase complex	0	3.90582e-05	6.24594e-05	9.01618e-05	0.000147777	0.000132871	2.06599e-05	9.90066e-05	0
ATF2	activating transcription factor 2	0	8.59288e-05	0.000106181	0.000122721	0.000143111	0.000275234	9.64134e-05	0.000330033	0
EPOR	erythropoietin receptor	0	4.68702e-05	6.03775e-05	9.01621e-05	0.000138833	0.000109144	8.26401e-05	3.30033e-05	0
MAP1LC3B	microtubule associated protein 1 light chain 3 beta	0.000394789	8.59301e-05	8.95257e-05	0.000110199	0.000169555	0.000218291	4.82074e-05	0.000132022	0
PLN	phospholamban	0	5.46837e-05	0.000149904	0.00042577	0.000111222	0.000237275	6.88686e-06	3.30077e-05	0
C1S	complement C1s	0.00039557	2.34364e-05	2.08201e-05	3.50636e-05	1.94445e-05	7.59291e-05	2.0661e-05	3.30109e-05	0
PIGA	phosphatidylinositol glycan anchor biosynthesis class A	0	1.56245e-05	3.12304e-05	4.00729e-05	6.37779e-05	2.84737e-05	6.8871e-06	0	0
CALU	calumenin	0	7.81232e-05	0.000141578	0.000140256	0.000207667	0.000327449	0.000151517	0.000462199	0
ELK1	ETS transcription factor ELK1	0	9.37515e-05	0.000118677	0.00012523	0.000158667	0.000279999	9.64234e-05	0.000462275	0
DRD3	dopamine receptor D3	0	3.1252e-05	0.000114514	2.50463e-06	8.55561e-06	9.49176e-06	0	0	0
PTX3	pentraxin 3	0	4.6879e-05	6.66268e-05	0	5.79449e-05	0.000142378	0.000165307	0.000429383	0
MC1R	melanocortin 1 receptor	0	2.34395e-05	3.53955e-05	5.7607e-05	0.00014389	2.37297e-05	6.19903e-05	3.30295e-05	0
NOTCH2	notch receptor 2	0.000398883	0.000109388	0.000145747	0.000202879	0.000216613	0.000422398	0.000213528	0.00112315	0.000454752
CCR1	C-C motif chemokine receptor 1	0	0.000101575	0.000435161	0.000165309	8.24452e-05	0.000299002	0.000123985	6.60698e-05	0
TUB	TUB bipartite transcription factor	0	3.12544e-05	6.03814e-05	6.76268e-05	3.42226e-05	5.22072e-05	2.06644e-05	6.60742e-05	0
UCN	urocortin	0	0.000101578	3.3314e-05	3.25612e-05	0.000140002	3.79692e-05	1.37765e-05	6.60786e-05	0
PAX2	paired box 2	0	6.25107e-05	0.0001166	0.000120227	8.67233e-05	0.000175609	2.0665e-05	0.000495622	0
NKX2-5	NK2 homeobox 5	0	4.68838e-05	5.83001e-05	7.5142e-06	2.72226e-05	9.49248e-06	4.13306e-05	0.000297393	0
CYP11B2	cytochrome P450 family 11 subfamily B member 2	0	1.56279e-05	4.16429e-06	5.00947e-06	2.68337e-05	4.74624e-06	2.06653e-05	0	0
IKBKB	inhibitor of nuclear factor kappa B kinase subunit beta	0	6.25166e-05	6.45478e-05	0.000130249	0.000164503	0.000194605	1.37778e-05	0.000198327	0
ADAM10	ADAM metallopeptidase domain 10	0	0.000210997	0.000235288	0.000245471	0.000140002	0.000460412	0.000151558	0.000661135	0
JAG1	jagged canonical Notch ligand 1	0.000402739	8.59637e-05	0.000166577	0.000220425	0.000165281	0.000408206	0.000179118	0.00142158	0
TLR1	toll like receptor 1	0	1.56299e-05	2.49866e-05	1.75338e-05	6.41679e-05	0.000123412	4.82243e-05	3.30611e-05	0
IL27	interleukin 27	0	1.56301e-05	5.20556e-05	6.76309e-05	0.000114336	4.27198e-05	4.13357e-05	0.000165317	0
RECK	reversion inducing cysteine rich protein with kazal motifs	0	0.000164119	0.000191565	0.000508486	0.000233338	0.000925605	0.000206681	0.000429852	0
LGR5	leucine rich repeat containing G protein-coupled receptor 5	0	9.37852e-05	0.000122853	0.00043084	0.000348452	0.000455691	0.000275583	0.00158735	0
IHH	Indian hedgehog signaling molecule	0	7.034e-05	7.91258e-05	7.51469e-05	6.96127e-05	0.000156645	8.95656e-05	0.000363793	0
CXCL13	C-X-C motif chemokine ligand 13	0	0.000117234	0.000301928	0.000142779	0.000114725	0.00016614	5.51177e-05	0.000132293	0.000462321
ARNTL	aryl hydrocarbon receptor nuclear translocator like	0	3.90784e-05	5.20567e-05	2.7554e-05	6.72794e-05	5.22156e-05	2.7559e-05	6.61485e-05	0
S100A9	S100 calcium binding protein A9	0.000405186	0.000140684	0.000154088	0.000278046	0.000168393	0.00037026	0.000213585	0.000165382	0
TEK	TEK receptor tyrosine kinase	0	0.000101607	8.74559e-05	0.000122742	7.81686e-05	6.17105e-05	0.000179139	6.61573e-05	0
CDKN2B	cyclin dependent kinase inhibitor 2B	0	0	4.9975e-05	0.000157812	0.000293619	0.000137663	4.13403e-05	0.000264647	0
EP300	E1A binding protein p300	0	7.8161e-05	7.7045e-05	0.000180357	0.000238784	0.000194628	7.5791e-05	0.000595474	0
NOX1	NADPH oxidase 1	0.00243803	8.59785e-05	0.000164502	4.75944e-05	8.28356e-05	0.000142412	0.000151584	0.000496261	0
SOST	sclerostin	0	0	7.49636e-05	5.00998e-05	3.42232e-05	5.6966e-05	0.000103356	0	0
FBN1	fibrillin 1	0	1.56333e-05	3.7482e-05	2.50501e-05	3.26676e-05	5.22196e-05	0.00013781	0.000198551	0
CRY1	cryptochrome circadian regulator 1	0	1.56334e-05	6.03879e-05	2.50502e-05	4.58903e-05	1.8989e-05	2.06717e-05	0	0
FABP7	fatty acid binding protein 7	0	2.34507e-05	8.32941e-05	2.75554e-05	3.85012e-05	5.22206e-05	1.37814e-05	0	0
ADAR	adenosine deaminase RNA specific	0	5.47191e-05	4.99767e-05	4.50909e-05	8.12804e-05	8.54526e-05	2.75632e-05	3.30983e-05	0
SP4	Sp4 transcription factor	0	0.000140712	5.4142e-05	3.75762e-05	5.28907e-05	0.00011394	2.75642e-05	0	0
ADCYAP1	adenylate cyclase activating polypeptide 1	0	0.000218894	3.12361e-05	5.01022e-06	2.29453e-05	4.74759e-06	2.06738e-05	0	0
TSPO	translocator protein	0	3.12713e-05	5.41429e-05	1.75359e-05	6.72803e-05	3.32336e-05	2.06743e-05	0	0
IRF7	interferon regulatory factor 7	0	1.56357e-05	2.29066e-05	4.50924e-05	9.13923e-05	9.49537e-05	2.06744e-05	3.31137e-05	0
CTSL	cathepsin L	0	7.03614e-05	8.12146e-05	0.000298112	0.000108115	0.000555482	2.75661e-05	0.000198689	0
TTK	TTK protein kinase	0	9.38196e-05	7.28858e-05	0.000165342	0.000200675	0.000151931	2.75672e-05	0.000430578	0.00141576
HIRA	histone cell cycle regulator	0	3.12732e-05	3.74841e-05	4.50932e-05	7.54475e-05	4.27306e-05	0	6.62427e-05	0
OGG1	8-oxoguanine DNA glycosylase	0	7.03653e-05	2.2907e-05	3.75778e-05	0.000231009	5.22265e-05	1.37837e-05	3.31225e-05	0
FGG	fibrinogen gamma chain	0	5.4729e-05	9.37108e-05	5.2609e-05	5.56134e-05	1.89915e-05	0.000344595	6.62471e-05	0
MT4	metallothionein 4	0.000412541	2.34555e-05	1.45773e-05	4.75988e-05	5.56134e-05	7.59666e-05	2.06758e-05	6.62493e-05	0
CAV3	caveolin 3	0	0.000148557	8.9547e-05	1.00209e-05	3.3057e-05	3.32362e-05	6.89218e-06	3.31301e-05	0
PHIP	pleckstrin homology domain interacting protein	0	7.81885e-06	1.24949e-05	2.00419e-05	0.000245789	4.27324e-05	0	3.31312e-05	0
DBI	diazepam binding inhibitor, acyl-CoA binding protein	0	5.47341e-05	5.83104e-05	2.50527e-06	2.95569e-05	4.27334e-05	6.89246e-06	0	0
TBK1	TANK binding kinase 1	0	3.12771e-05	2.29077e-05	5.26109e-05	0.000118617	0.000166187	2.75702e-05	0.000265111	0
ALDH1A1	aldehyde dehydrogenase 1 family member A1	0	0.000101652	0.000185345	0.000631334	0.000364017	0.000550797	7.58192e-05	0.00248558	0
LDHA	lactate dehydrogenase A	0	0.000117291	0.000122869	0.000258045	0.00025279	0.000498566	6.89265e-05	0.00059654	0
RAD52	RAD52 homolog, DNA repair protein	0	0	1.66603e-05	2.00424e-05	0.000151285	0.000227918	0	3.31433e-05	0
NBN	nibrin	0	7.81959e-06	1.87429e-05	5.51168e-05	0.000244234	4.27348e-05	0	9.94332e-05	0
CEBPA	CCAAT enhancer binding protein alpha	0	1.56393e-05	1.45778e-05	3.75798e-05	0.000179287	6.17284e-05	2.06785e-05	0.000132582	0
HNF4A	hepatocyte nuclear factor 4 alpha	0	3.90992e-05	3.95687e-05	8.01708e-05	0.000104616	0.000104465	2.75719e-05	0.000596678	0
TAP1	transporter 1, ATP binding cassette subfamily B member	0	3.12793e-05	1.24954e-05	0.000105224	0.000153619	4.27357e-05	6.89299e-06	0	0
MFN2	mitofusin 2	0	0.000203319	9.16331e-05	1.75374e-05	5.28916e-05	6.64783e-05	2.06792e-05	9.9453e-05	0
NFKB1	nuclear factor kappa B subunit 1	0	3.12805e-05	6.87252e-05	0.000117752	0.000146619	0.000227929	0.000158544	0.000165772	0.000478698
MSTN	myostatin	0	1.56404e-05	5.41473e-05	1.25269e-05	2.5668e-05	1.42456e-05	5.51462e-05	6.63108e-05	0
DIABLO	diablo IAP-binding mitochondrial protein	0	3.12808e-05	3.5404e-05	7.01505e-05	0.000250069	9.02223e-05	3.44664e-05	3.31554e-05	0
SUMO1	small ubiquitin like modifier 1	0	8.60242e-05	4.99824e-05	6.01294e-05	0.000119395	0.000132961	6.20407e-05	0.000364746	0
ULK1	unc-51 like autophagy activating kinase 1	0	3.91031e-05	4.79002e-05	0.000115249	0.000189399	0.000166204	6.20424e-05	0.000132652	0
CXCR5	C-X-C motif chemokine receptor 5	0	0.000109489	0.00026241	0.000112744	9.9561e-05	0.000118717	1.37872e-05	0.000132652	0
CCL21	C-C motif chemokine ligand 21	0	0.000320651	0.000803894	0.000325706	0.000146619	0.000284925	0.000151661	0.000364818	0.000962001
S100A4	S100 calcium binding protein A4	0	0.00116532	0.000406115	0.0013329	0	0.00128693	0.00026886	0.00514113	0.000481696
TRAF2	TNF receptor associated factor 2	0	6.25675e-05	6.45618e-05	0.000130283	0.000167232	0.000246938	3.44692e-05	0.000331686	0
SRR	serine racemase	0	1.5642e-05	3.33223e-05	1.00218e-05	0.000104228	1.89953e-05	3.44694e-05	3.31697e-05	0
CCL17	C-C motif chemokine ligand 17	0	1.56422e-05	0.000218678	7.26586e-05	7.0393e-05	0.000104475	8.27278e-05	0.000132688	0
COL1A2	collagen type I alpha 2 chain	0	7.03922e-05	6.87281e-05	0.000102725	7.70046e-05	0.000161465	0.000365391	0.000464468	0
FGA	fibrinogen alpha chain	0	4.69285e-05	5.41495e-05	3.75825e-05	3.07241e-05	2.8494e-05	3.44711e-05	0	0
ROCK1	Rho associated coiled-coil containing protein kinase 1	0.00210526	0.000868185	0.000610225	0.000536178	0.000188234	0.00129648	0.000372291	0.00155939	0.000483793
AURKA	aurora kinase A	0	0.000156432	0.000135375	0.000288135	0.000402136	0.000384674	6.89436e-05	0.000663614	0
SKP2	S-phase kinase associated protein 2	0.000842815	0.00014861	0.000147871	0.000298157	0.000342632	0.000432164	0.000130993	0.000630433	0
XRCC6	X-ray repair cross complementing 6	0	1.56436e-05	2.70751e-05	4.76052e-05	0.000204957	8.07352e-05	1.3789e-05	0	0
ZAN	zonadhesin	0	0.000132971	4.79022e-05	4.76053e-05	4.35583e-05	0.00010923	6.2051e-05	0.000165926	0
GNAS	GNAS complex locus	0	4.69311e-05	2.0827e-05	8.26829e-05	0.000148176	0.000142474	2.06837e-05	6.63702e-05	0
HPN	hepsin	0	0.000289422	1.87446e-05	2.50558e-05	7.97274e-05	2.84957e-05	1.37897e-05	0	0
CYP19A1	cytochrome P450 family 19 subfamily A member 1	0	5.47581e-05	3.33241e-05	5.2618e-05	0.000134176	3.79954e-05	2.75805e-05	0	0
CD79A	CD79a molecule	0	0	1.24966e-05	0.000107742	8.51724e-05	0.000109237	1.37903e-05	0	0
TP73	tumor protein p73	0	6.25826e-05	6.66488e-05	0.000210474	0.000352747	0.00028972	5.51625e-05	0.000398433	0
IDH2	isocitrate dehydrogenase (NADP(+)) 2	0	1.56459e-05	3.12417e-05	7.2664e-05	0.000268741	0.000118739	2.06862e-05	3.32049e-05	0
RS1	retinoschisin 1	0	8.60531e-05	2.08279e-05	2.00453e-05	3.30579e-05	3.3247e-05	2.06864e-05	0	0
HDAC3	histone deacetylase 3	0	6.25865e-05	6.24842e-05	0.00014533	0.000194458	0.000213736	6.8957e-05	0.000797077	0
TTL	tubulin tyrosine ligase	0	4.69399e-05	4.16562e-05	4.76082e-05	5.09481e-05	2.84981e-05	6.8957e-06	3.32116e-05	0
CGAS	cyclic GMP-AMP synthase	0	7.82344e-06	2.70766e-05	5.51255e-05	0.0001509	9.0245e-05	2.06874e-05	9.96413e-05	0
PTN	pleiotrophin	0	9.38842e-05	0.00015413	0.000177907	9.9563e-05	0.000242241	5.51678e-05	0.000199309	0
EIF4EBP1	eukaryotic translation initiation factor 4E binding protein 1	0	0.000140827	6.66508e-05	0.000155356	0.000205349	0.000175744	4.82722e-05	0.000265754	0
SP6	Sp6 transcription factor	0	0.000109532	4.37396e-05	3.50803e-05	3.03356e-05	4.27486e-05	2.75841e-05	0	0
CYP7A1	cytochrome P450 family 7 subfamily A member 1	0	3.12952e-05	6.24853e-06	0	2.95578e-05	0	1.37922e-05	3.32204e-05	0
CYP2C8	cytochrome P450 family 2 subfamily C member 8	0	7.82393e-06	1.04143e-05	2.50576e-05	9.25626e-05	2.84995e-05	0	3.32226e-05	0
AMPH	amphiphysin	0	2.3472e-05	5.41543e-05	0	1.51678e-05	1.42498e-05	0	6.64474e-05	0
GALP	galanin like peptide	0	7.82411e-06	8.33146e-06	1.50347e-05	1.55568e-05	2.37499e-05	2.75853e-05	0	0
PTER	phosphotriesterase related	0	7.82418e-06	4.16574e-06	0.000105243	0.000113175	4.75001e-05	6.89636e-06	0	0
ID2	inhibitor of DNA binding 2	0	6.25939e-05	7.91492e-05	0.000145336	0.000136122	0.000228001	6.89641e-05	0.000963615	0
TNN	tenascin N	0	1.5649e-05	2.70776e-05	0.000187936	0.000112398	9.02523e-05	4.82762e-05	6.64651e-05	0
TGFBR1	transforming growth factor beta receptor 1	0	0.000172143	0.000158301	0.000245572	0.000156346	0.000422767	0.000400011	0.00226004	0.000496278
LRP1	LDL receptor related protein 1	0	0.000226919	0.000170799	9.7728e-05	8.3229e-05	0.00021376	0.000144834	0.000232666	0
CSF1R	colony stimulating factor 1 receptor	0	0.000179973	0.00013539	0.000192951	0.00017657	0.000285017	0.000117248	0.000232682	0.000497265
OLIG2	oligodendrocyte transcription factor 2	0	6.25993e-05	0.000156219	2.50586e-05	7.58396e-05	9.50056e-05	2.06908e-05	0.000199442	0
ETV6	ETS variant transcription factor 6	0	4.69498e-05	1.24976e-05	0.000170399	0.000253577	9.5006e-05	0	3.32414e-05	0
ABCC2	ATP binding cassette subfamily C member 2	0	1.56506e-05	6.24884e-06	4.00943e-05	0.000164903	2.37521e-05	6.89722e-06	0.000132988	0
PTPN6	protein tyrosine phosphatase non-receptor type 6	0.000432526	7.0428e-05	8.12351e-05	7.26711e-05	0.000127566	0.000123511	4.13836e-05	0.000199488	0.000499002
NRF1	nuclear respiratory factor 1	0	3.9127e-05	3.74932e-05	2.7565e-05	7.93401e-05	5.2255e-05	3.44866e-05	0.000199495	0
OPA1	OPA1 mitochondrial dynamin like GTPase	0	0.000101732	6.87378e-05	7.51776e-06	4.16147e-05	3.8004e-05	1.37948e-05	3.32513e-05	0
PRKDC	protein kinase, DNA-activated, catalytic subunit	0	7.82589e-06	2.49959e-05	9.52264e-05	0.000255912	0.000104514	3.44885e-05	9.97738e-05	0
MYOD1	myogenic differentiation 1	0	7.82595e-06	3.54109e-05	0.000100239	9.72309e-05	9.50132e-05	6.89774e-05	3.32591e-05	0
SMN1	survival of motor neuron 1, telomeric	0	2.34779e-05	4.58259e-05	2.50596e-06	9.33416e-06	9.50132e-06	6.89774e-06	3.32591e-05	0
PIM1	Pim-1 proto-oncogene, serine/threonine kinase	0	7.82632e-05	6.66567e-05	0.000127806	0.00021702	0.000204284	2.75921e-05	0.000332657	0
NUMB	NUMB endocytic adaptor protein	0	3.91319e-05	0.000124982	0.000197975	0.000133401	0.000228039	6.20827e-05	0.000898204	0
NGFR	nerve growth factor receptor	0	5.47868e-05	0.000114568	0.000142844	9.95649e-05	0.000242298	0.000186254	0.000365996	0
IRF4	interferon regulatory factor 4	0	1.56535e-05	3.12458e-05	2.25544e-05	0.000144291	4.75095e-05	2.06951e-05	0.000133094	0
PLAT	plasminogen activator, tissue type	0	3.1307e-05	0.000154146	5.76391e-05	6.14502e-05	7.12643e-05	9.6577e-05	9.98203e-05	0
SKP1	S-phase kinase associated protein 1	0	6.26145e-05	6.45747e-05	0.000110266	0.000157126	0.000185288	2.06952e-05	0.000332745	0
HMGA2	high mobility group AT-hook 2	0.000437828	0.000148714	0.00023747	0.000526276	0.000287805	0.00093596	0.000227654	0.00389364	0
XK	X-linked Kx blood group	0	7.82705e-06	6.24922e-05	5.01215e-05	3.61701e-05	1.42532e-05	1.37972e-05	0	0
WEE1	WEE1 G2 checkpoint kinase	0	7.04451e-05	5.62433e-05	7.26768e-05	0.000276916	0.00012353	4.82912e-05	0.000232976	0
PTHLH	parathyroid hormone like hormone	0	2.34823e-05	2.70803e-05	0.000288203	0.000150515	0.000128282	2.75955e-05	6.65712e-05	0
B2M	beta-2-microglobulin	0	3.13104e-05	2.29142e-05	7.01717e-05	0.000124457	7.12691e-05	4.13942e-05	0.000133156	0
NPC1	NPC intracellular cholesterol transporter 1	0	7.0449e-05	0.000152067	7.51842e-06	2.64471e-05	1.90052e-05	1.37981e-05	0	0
RELB	RELB proto-oncogene, NF-kB subunit	0	5.47945e-05	8.12419e-05	8.77153e-05	0.000145848	0.000147291	8.279e-05	0.00029963	0
XPA	XPA, DNA damage recognition and repair factor	0	1.56558e-05	1.24988e-05	3.75925e-05	0.000229857	1.42542e-05	6.89926e-06	0	0
XPC	XPC complex subunit, DNA damage recognition and repair factor	0	7.82803e-06	1.87483e-05	6.01483e-05	0.000252804	4.75143e-05	1.37987e-05	0	0
MMP12	matrix metallopeptidase 12	0	8.6109e-05	0.000181234	0.000203001	9.10093e-05	0.000513157	0.000372568	0.000199787	0
DTNB	dystrobrevin beta	0	7.82834e-06	2.29148e-05	2.50621e-06	2.29468e-05	9.50308e-06	0	0	0
MYF5	myogenic factor 5	0	5.47997e-05	8.74934e-05	1.50374e-05	4.27823e-05	1.42548e-05	5.51979e-05	0	0
UCP3	uncoupling protein 3	0	1.56572e-05	3.12477e-05	5.01247e-06	1.78908e-05	0	6.89979e-06	0	0
ABCG1	ATP binding cassette subfamily G member 1	0	7.82926e-06	5.83304e-05	1.00252e-05	4.93943e-05	2.37594e-05	2.07009e-05	0	0
RUNX3	RUNX family transcription factor 3	0	3.91466e-05	0.000114578	0.000330833	0.000315424	0.000579732	8.97047e-05	0.00079968	0
FGF7	fibroblast growth factor 7	0	0.000195735	0.000143743	7.01768e-05	0.000107734	0.000199581	0.00118687	0.000233248	0
IL17F	interleukin 17F	0	7.82938e-06	5.20809e-05	4.01011e-05	7.15635e-05	7.12789e-05	4.14024e-05	9.99633e-05	0
APEX1	apurinic/apyrimidinic endodeoxyribonuclease 1	0	3.13175e-05	4.58312e-05	0.000110278	0.000217802	0.000156814	3.4502e-05	9.99633e-05	0
IL1A	interleukin 1 alpha	0	2.34881e-05	6.66636e-05	6.01516e-05	8.63429e-05	8.55347e-05	0.000186311	6.66422e-05	0
NMU	neuromedin U	0	7.04661e-05	4.37483e-05	7.01774e-05	0.000158684	7.12799e-05	3.45027e-05	0.000133298	0
MNT	MAX network transcriptional repressor	0	5.4807e-05	3.74985e-05	1.75443e-05	5.7562e-05	4.75199e-06	2.07016e-05	9.99733e-05	0
MCM2	minichromosome maintenance complex component 2	0	2.34887e-05	5.20813e-05	0.000115291	0.000197967	0.000185328	5.52044e-05	3.33244e-05	0
FOSB	FosB proto-oncogene, AP-1 transcription factor subunit	0	3.13185e-05	7.29139e-05	8.27093e-05	6.76743e-05	0.000104544	5.52048e-05	6.66511e-05	0
FOXA2	forkhead box A2	0.000446828	3.91494e-05	8.33309e-05	0.000142863	9.52886e-05	0.000185332	5.52063e-05	0.00093324	0
FAH	fumarylacetoacetate hydrolase	0	3.13197e-05	1.24997e-05	7.51912e-06	4.51163e-05	3.8017e-05	4.83058e-05	0.000133324	0
MME	membrane metalloendopeptidase	0	6.264e-05	2.70827e-05	6.26595e-05	6.4174e-05	3.80172e-05	4.14053e-05	0	0
CDC25C	cell division cycle 25C	0	3.91506e-05	6.66653e-05	0.000130332	0.000304924	0.000285132	0.000117317	0.000133338	0
LRP5	LDL receptor related protein 5	0	8.61353e-05	9.37492e-05	7.26864e-05	8.08984e-05	0.000137818	8.28152e-05	0.00030007	0
PMP22	peripheral myelin protein 22	0	3.13222e-05	4.16664e-05	3.25837e-05	2.02246e-05	6.17806e-05	3.45066e-05	0	0
DLK1	delta like non-canonical Notch ligand 1	0	3.13224e-05	4.37498e-05	7.76997e-05	9.80116e-05	0.000109305	7.59149e-05	0.000366777	0
TNFAIP3	TNF alpha induced protein 3	0	3.13237e-05	3.75002e-05	7.26877e-05	0.000105791	0.000123565	4.14096e-05	0.000233442	0
SDHB	succinate dehydrogenase complex iron sulfur subunit B	0	5.48186e-05	2.50004e-05	0.000330859	0.000184745	0.000133073	6.90184e-06	0.000266836	0
GJA1	gap junction protein alpha 1	0	0.000140964	0.000135419	9.02346e-05	6.92307e-05	0.000147332	0.000193254	0.000266853	0
GRK2	G protein-coupled receptor kinase 2	0	0.000117472	0.000120836	4.2611e-05	4.12273e-05	4.27742e-05	4.83142e-05	3.33589e-05	0.00052521
STAT5A	signal transducer and activator of transcription 5A	0	0.000117472	5.4168e-05	9.77547e-05	0.000155964	0.000161592	2.76081e-05	0.000233512	0
EED	embryonic ectoderm development	0	7.04832e-05	3.95843e-05	5.26371e-05	0.000105791	8.55485e-05	5.52162e-05	0.000166795	0
KLRK1	killer cell lectin like receptor K1	0	3.91579e-05	5.41682e-05	0.000110288	0.000210026	6.65383e-05	4.83148e-05	6.67223e-05	0
IFNL3	interferon lambda 3	0	0	2.0834e-06	2.50655e-06	2.52809e-05	4.75278e-06	1.38044e-05	0	0
SP7	Sp7 transcription factor	0	7.83183e-05	5.62521e-05	1.7546e-05	2.60588e-05	4.27755e-05	7.59254e-05	6.67312e-05	0
NAPA	NSF attachment protein alpha	0	6.26547e-05	3.33346e-05	1.25328e-05	3.30597e-05	1.90113e-05	0	0	0
NEDD4	NEDD4 E3 ubiquitin protein ligase	0	7.83202e-05	7.08364e-05	9.77569e-05	0.000115904	0.000199622	6.90245e-05	0.000266951	0.000527704
IGFBP5	insulin like growth factor binding protein 5	0	0.000117481	0.000112505	0.00010277	9.41231e-05	0.000180611	0.000151855	0.00026696	0
CDC20	cell division cycle 20	0	4.69928e-05	5.62527e-05	8.27178e-05	0.000211972	0.000194871	4.83178e-05	0.000233598	0
CHI3L1	chitinase 3 like 1	0	8.61549e-05	7.50039e-05	0.000198022	0.000126016	0.000256661	5.52212e-05	0.00020024	0
SARAF	store-operated calcium entry associated regulatory factor	0	6.26581e-05	1.45841e-05	4.76256e-05	6.14524e-05	2.37649e-05	6.21238e-05	0.00010012	0
MEF2C	myocyte enhancer factor 2C	0	3.91616e-05	7.29206e-05	2.75728e-05	4.43391e-05	9.03072e-05	2.76108e-05	0.000200247	0.000529101
FN1	fibronectin 1	0.000455166	0.000375955	0.000272932	0.000375994	0.000200693	0.000660672	0.00042797	0.00330419	0.000529381
NMB	neuromedin B	0	3.91622e-05	7.08375e-05	4.26127e-05	5.63962e-05	5.22836e-05	2.76112e-05	0.000133507	0
RIPK1	receptor interacting serine/threonine kinase 1	0	1.5665e-05	1.45842e-05	5.5146e-05	0.000152075	3.80246e-05	5.52227e-05	3.33778e-05	0
IL1RL1	interleukin 1 receptor like 1	0	2.34977e-05	5.62535e-05	6.26661e-05	4.74507e-05	7.12965e-05	8.28346e-05	0.000133516	0
CTSK	cathepsin K	0	4.69962e-05	0.000106257	0.000125333	4.23945e-05	0.00016636	0.000124254	0.000100144	0.00265393
JUND	JunD proto-oncogene, AP-1 transcription factor subunit	0	4.69962e-05	4.79199e-05	7.51997e-05	0.000106959	0.000156854	7.59328e-05	6.67624e-05	0
SCN1A	sodium voltage-gated channel alpha subunit 1	0	7.83269e-06	7.70885e-05	5.01331e-06	6.22304e-06	9.50629e-06	0	0	0
SMARCA4	SWI/SNF related, matrix associated, actin dependent regulator of chromatin, subfamily a, member 4	0	7.83276e-06	3.54191e-05	9.27465e-05	0.000233364	0.000171114	1.38061e-05	0.000267058	0
BAP1	BRCA1 associated protein 1	0	3.91638e-05	2.08348e-05	0.000370986	0.000318153	0.000199633	4.83212e-05	0.000233676	0
RDX	radixin	0	3.13318e-05	2.29184e-05	1.25334e-05	9.72352e-06	2.85194e-05	1.38063e-05	6.67713e-05	0
MAVS	mitochondrial antiviral signaling protein	0	3.91656e-05	8.33401e-06	2.00536e-05	6.41753e-05	9.03128e-05	1.38066e-05	0	0
CCL19	C-C motif chemokine ligand 19	0	0.000305494	0.000745895	0.00021307	9.33459e-05	0.000251926	8.97437e-05	0.000333901	0.00266525
IAPP	islet amyloid polypeptide	0	1.56664e-05	4.16701e-06	7.52012e-06	1.51687e-05	4.75333e-06	0	0	0
ISG15	ISG15 ubiquitin like modifier	0	3.91665e-05	3.95868e-05	8.27217e-05	9.64575e-05	0.000114081	6.90346e-06	6.67847e-05	0
GLI2	GLI family zinc finger 2	0	6.26669e-05	0.000120844	0.000215578	0.000175413	0.00029471	0.000110456	0.00130234	0
SDC1	syndecan 1	0	0.000180167	0.000166682	0.000213072	0.000144686	0.000437312	0.00027614	0.000467508	0
TRPM8	transient receptor potential cation channel subfamily M member 8	0	0.000188002	6.04222e-05	4.76279e-05	7.07874e-05	9.03149e-05	6.2132e-05	6.67891e-05	0
AICDA	activation induced cytidine deaminase	0	0	3.12529e-05	2.50674e-05	9.25682e-05	3.80275e-05	0	0.000100187	0
VKORC1	vitamin K epoxide reductase complex subunit 1	0	7.8338e-06	2.08355e-06	0	2.21697e-05	0	0	0	0
CYP11A1	cytochrome P450 family 11 subfamily A member 1	0	0.000141009	2.08355e-05	1.00271e-05	4.0839e-05	9.50715e-06	0	0	0
POSTN	periostin	0	8.61738e-05	0.000216691	0.000315855	0.000123684	0.000532405	0.000428047	0.00163683	0.000536769
CXCR1	C-X-C motif chemokine receptor 1	0	0.000172348	0.000343788	0.000268226	0.000113571	0.000318493	0.000207119	0.000300641	0
STAT2	signal transducer and activator of transcription 2	0	2.35019e-05	2.29192e-05	3.5095e-05	8.98459e-05	7.13043e-05	1.3808e-05	3.34046e-05	0
CALB2	calbindin 2	0	0.000141012	0.000104178	4.26154e-05	3.18933e-05	3.32753e-05	6.90398e-06	3.34046e-05	0
CCL22	C-C motif chemokine ligand 22	0	7.0508e-05	0.000222943	0.000100272	0.00010307	9.03205e-05	0.000110467	0.000133636	0.000537924
RIPK3	receptor interacting serine/threonine kinase 3	0	1.56686e-05	2.29194e-05	5.76568e-05	0.000133019	3.80299e-05	7.59464e-05	0	0
NRP1	neuropilin 1	0.000462535	0.000195863	0.000302122	0.000328397	0.000190583	0.000494398	0.000193323	0.000868781	0
NOG	noggin	0	4.70083e-05	5.00068e-05	9.02471e-05	7.27327e-05	6.18006e-05	2.76182e-05	0.000133672	0
OGT	O-linked N-acetylglucosamine (GlcNAc) transferase	0.000463392	0.000109687	6.0425e-05	0.000100275	0.000111627	0.000232942	3.4523e-05	0.000233934	0
CXCL11	C-X-C motif chemokine ligand 11	0	0.000125356	0.000235449	0.000135371	9.14021e-05	0.000180649	0.000193329	6.68382e-05	0
CYP17A1	cytochrome P450 family 17 subfamily A member 1	0	8.61826e-05	8.33448e-06	4.26168e-05	0.00012174	2.37696e-05	2.07138e-05	0	0
SHC1	SHC adaptor protein 1	0.000463607	7.83484e-05	0.000104181	8.52338e-05	0.00011435	0.000104587	6.21418e-05	0.000300782	0
HGD	homogentisate 1,2-dioxygenase	0	2.35045e-05	1.6669e-05	7.77131e-05	0.000244258	0.000256713	2.76186e-05	0	0
FOLH1	folate hydrolase 1	0	1.56699e-05	2.08363e-05	0.000526446	0.000411893	0.000142619	0	6.68449e-05	0
SCX	scleraxis bHLH transcription factor	0	5.48456e-05	4.79238e-05	1.50414e-05	3.69499e-05	1.42621e-05	0.000317623	6.68494e-05	0
PTPN1	protein tyrosine phosphatase non-receptor type 1	0.000929368	0.000133198	0.000104182	8.0221e-05	8.75129e-05	0.000118851	7.59537e-05	0.000133703	0.000542299
PRKCA	protein kinase C alpha	0.000465333	0.000195883	0.000152107	0.000127853	0.000137687	0.000218689	0.000145006	0.000267433	0.00108637
NR4A1	nuclear receptor subfamily 4 group A member 1	0	4.70138e-05	9.37656e-05	7.01948e-05	0.000112017	9.50846e-05	7.59579e-05	0.000100304	0
MEST	mesoderm specific transcript	0	9.40277e-05	2.50042e-05	1.25348e-05	2.87821e-05	2.37712e-05	4.83369e-05	0.000100304	0
ATP7B	ATPase copper transporting beta	0	0	6.04267e-05	1.50417e-05	6.18426e-05	1.42627e-05	0	6.68695e-05	0
MYOG	myogenin	0	4.70153e-05	4.58414e-05	7.52095e-06	4.39511e-05	2.37716e-05	0.000110487	0	0
TLR8	toll like receptor 8	0	2.35077e-05	2.91718e-05	2.25628e-05	7.62338e-05	4.75432e-05	0	0	0
ZEB2	zinc finger E-box binding homeobox 2	0	0.000313438	0.000470917	0.000952656	0.000280821	0.00187321	0.000428141	0.0182584	0
P2RX7	purinergic receptor P2X 7	0	2.35082e-05	5.41765e-05	2.2563e-05	4.5507e-05	5.22983e-05	4.14336e-05	0	0
BNIP3	BCL2 interacting protein 3	0	9.40343e-05	6.25116e-05	0.000145407	0.000157524	0.00017116	6.21513e-05	0.000167224	0
ME2	malic enzyme 2	0	1.56724e-05	1.04186e-05	1.75491e-05	4.20065e-05	3.80355e-05	6.9057e-06	6.68896e-05	0
SGK1	serum/glucocorticoid regulated kinase 1	0	7.05274e-05	6.04282e-05	7.7718e-05	8.59578e-05	0.000128372	4.83409e-05	0.000200689	0
CLPP	caseinolytic mitochondrial matrix peptidase proteolytic subunit	0	0.000156734	2.29213e-05	1.00283e-05	2.80044e-05	6.181e-05	6.90608e-06	0	0
RASSF1	Ras association domain family member 1	0	5.48581e-05	3.33403e-05	0.000293329	0.000358612	0.00022347	3.45311e-05	0.000100371	0
ERCC2	ERCC excision repair 2, TFIIH core complex helicase subunit	0	1.56741e-05	2.08378e-06	9.27628e-05	0.000311161	3.32832e-05	0	0.000133842	0
WRN	WRN RecQ like helicase	0	1.56743e-05	1.25027e-05	3.00854e-05	0.000198365	5.23027e-05	2.76258e-05	0	0
FHIT	fragile histidine triad diadenosine triphosphatase	0	7.83724e-06	1.45866e-05	0.000298347	0.00033761	0.000209212	0	0.000133855	0
INSR	insulin receptor	0	3.91865e-05	4.79274e-05	6.26782e-05	9.02367e-05	9.0342e-05	4.14393e-05	0.00013386	0
PNN	pinin, desmosome associated protein	0	2.35119e-05	2.70894e-05	2.25641e-05	3.07272e-05	3.80387e-05	6.90655e-06	3.3465e-05	0
GCK	glucokinase	0.000472367	3.13492e-05	1.87542e-05	5.01425e-06	2.45039e-05	9.50968e-06	6.90655e-06	0	0
CCND2	cyclin D2	0	3.13494e-05	8.75197e-05	0.000137892	0.000198365	0.000294802	6.9066e-05	0.000401593	0
FLG	filaggrin	0	0.000101888	2.70896e-05	1.50429e-05	3.73394e-05	2.85296e-05	6.21607e-05	0	0
PRC1	protein regulator of cytokinesis 1	0	2.35128e-05	6.25146e-05	0.000117836	0.000142745	0.000161668	1.38136e-05	0.000435117	0
LTF	lactotransferrin	0	0.000109726	4.79278e-05	4.01145e-05	4.58964e-05	8.55892e-05	4.83475e-05	3.34706e-05	0
GNS	glucosamine (N-acetyl)-6-sulfatase	0	1.56753e-05	2.50059e-05	3.0086e-05	4.55074e-05	2.85299e-05	2.76274e-05	3.34717e-05	0
CD48	CD48 molecule	0	1.56755e-05	4.16766e-05	2.25645e-05	7.27341e-05	2.853e-05	3.45344e-05	3.34728e-05	0
RBP4	retinol binding protein 4	0	7.83785e-06	1.2503e-05	1.75503e-05	3.03383e-05	3.32853e-05	1.3814e-05	0	0
TXNIP	thioredoxin interacting protein	0	3.13516e-05	6.45991e-05	9.52732e-05	0.00010035	0.000152162	3.45352e-05	0.000468666	0
DDX58	DExD/H-box helicase 58	0	7.83791e-06	1.45869e-05	2.75791e-05	6.37883e-05	0.000133142	0	0	0
PTPRC	protein tyrosine phosphatase receptor type C	0	5.48662e-05	0.000133366	0.000102795	0.000108129	9.98573e-05	8.28855e-05	0.000301306	0
OGA	O-GlcNAcase	0	7.83803e-05	5.62639e-05	0.000115331	9.06261e-05	0.000118878	3.45356e-05	3.34784e-05	0
TNFSF13B	TNF superfamily member 13b	0	7.83803e-06	3.33416e-05	1.50432e-05	4.90081e-05	1.42653e-05	1.38143e-05	0	0
FOXA1	forkhead box A1	0	4.70286e-05	0.000120864	0.000343488	0.000282769	0.0003709	3.45359e-05	0.00117178	0
CXCL5	C-X-C motif chemokine ligand 5	0	9.40579e-05	0.000222973	0.000240693	0.000122909	0.00030433	0.000276289	0.00050221	0
COL3A1	collagen type III alpha 1 chain	0	4.70289e-05	5.62642e-05	6.01731e-05	4.82302e-05	0.000128389	0.000552578	0.000401768	0
GH1	growth hormone 1	0	2.35145e-05	1.87547e-05	0	1.75029e-05	9.51031e-06	6.90722e-06	0	0
DMP1	dentin matrix acidic phosphoprotein 1	0	3.9192e-05	9.58583e-05	3.76086e-05	2.5282e-05	4.27972e-05	0.000124333	3.34851e-05	0
HMGCR	3-hydroxy-3-methylglutaryl-CoA reductase	0.000476644	8.62231e-05	5.2097e-05	4.76377e-05	7.97356e-05	8.08396e-05	2.07224e-05	0.000100459	0
STAT5B	signal transducer and activator of transcription 5B	0	0.000109741	4.58457e-05	6.01744e-05	0.000126021	9.51068e-05	3.4538e-05	0.000100469	0
IKBKE	inhibitor of nuclear factor kappa B kinase subunit epsilon	0	3.91936e-05	2.70907e-05	6.26818e-05	0.00012291	0.000152172	1.38153e-05	0.000100472	0
SMARCB1	SWI/SNF related, matrix associated, actin dependent regulator of chromatin, subfamily b, member 1	0	7.83883e-06	1.25034e-05	0.000155452	0.000210814	7.60865e-05	1.38155e-05	3.3493e-05	0
MGA	MAX dimerization protein MGA	0	3.91954e-05	7.71052e-05	6.26827e-05	5.95102e-05	7.13324e-05	4.14476e-05	6.69949e-05	0
TARDBP	TAR DNA binding protein	0	4.70345e-05	7.91891e-05	7.52193e-06	1.82809e-05	9.51099e-06	0	0	0
IGFBP4	insulin like growth factor binding protein 4	0	6.27141e-05	3.95948e-05	4.26246e-05	6.76784e-05	9.98668e-05	6.90808e-05	0.000134003	0
CD58	CD58 molecule	0	3.13573e-05	6.04343e-05	3.25953e-05	9.64612e-05	2.85335e-05	6.90813e-06	6.70039e-05	0
TRPC6	transient receptor potential cation channel subfamily C member 6	0	0.000109753	9.37779e-05	2.50735e-05	3.46172e-05	7.60905e-05	7.5991e-05	0.000167527	0
TOP1	DNA topoisomerase I	0	0	1.87556e-05	6.26838e-05	0.000217038	4.28009e-05	6.90827e-06	6.70107e-05	0
IDO1	indoleamine 2,3-dioxygenase 1	0	3.91991e-05	2.70917e-05	0.000132891	0.000241932	0.000133161	2.7634e-05	0.000167555	0
DUSP1	dual specificity phosphatase 1	0	3.91991e-05	6.25193e-05	6.01772e-05	0.000112409	0.000104627	6.21766e-05	0.000134044	0
TYK2	tyrosine kinase 2	0.000481696	1.56796e-05	2.08398e-05	4.76403e-05	9.10161e-05	5.70692e-05	4.83596e-05	6.70219e-05	0
IRAK1	interleukin 1 receptor associated kinase 1	0	1.568e-05	3.12598e-05	5.01481e-05	7.468e-05	0.000133163	5.52692e-05	0.000100543	0
AURKB	aurora kinase B	0	7.84037e-05	6.25204e-05	0.000132894	0.000234153	0.000152191	3.45447e-05	0.000201126	0
ATRX	ATRX chromatin remodeler	0	4.70422e-05	1.66721e-05	0.000125372	0.00017931	9.51194e-05	6.90894e-06	3.35211e-05	0
EPHA2	EPH receptor A2	0	0.000329306	0.000273008	0.000456359	0.00027305	0.000746702	0.000131273	0.000771088	0
LHB	luteinizing hormone subunit beta	0	3.13625e-05	3.95966e-05	1.00299e-05	1.98369e-05	9.51212e-06	6.90913e-06	0	0
MCU	mitochondrial calcium uniporter	0	7.05667e-05	7.08574e-05	3.00897e-05	3.96739e-05	3.32927e-05	3.45461e-05	0.000134111	0
TNFRSF1A	TNF receptor superfamily member 1A	0	1.56816e-05	5.00171e-05	3.76123e-05	4.51194e-05	6.18297e-05	4.83649e-05	6.70578e-05	0
HNF1B	HNF1 homeobox B	0	7.84092e-06	2.08405e-05	1.5045e-05	5.79551e-05	3.80494e-05	1.38187e-05	0.000268249	0
NOD1	nucleotide binding oligomerization domain containing 1	0	5.48865e-05	3.7513e-05	2.006e-05	5.95109e-05	0.000218784	2.07281e-05	0	0
FGF4	fibroblast growth factor 4	0	7.057e-05	6.2522e-05	0.000127883	0.00010463	8.08561e-05	8.29142e-05	0.000435949	0
FGF10	fibroblast growth factor 10	0	6.27303e-05	0.000100036	2.50754e-05	4.93981e-05	8.56136e-05	0.000241838	0.000268303	0
PARK7	Parkinsonism associated deglycase	0	8.62542e-05	0.000181315	8.02411e-05	7.11799e-05	0.00012842	1.38193e-05	0.000134152	0
OPTN	optineurin	0	2.35239e-05	1.45886e-05	5.01507e-06	2.76163e-05	2.85379e-05	6.90966e-06	0	0
NONO	non-POU domain containing octamer binding	0	4.70481e-05	5.41862e-05	5.51659e-05	8.55715e-05	0.000114152	3.45485e-05	0	0
ACTB	actin beta	0.000976562	0.000133306	4.3766e-05	7.77344e-05	9.49067e-05	9.98844e-05	3.45492e-05	3.35424e-05	0
HDAC4	histone deacetylase 4	0	8.62589e-05	6.04392e-05	6.51971e-05	0.000112799	0.000156963	6.90999e-05	0.000469641	0
PKD2	polycystin 2, transient receptor potential cation channel	0	0.000250935	6.87756e-05	2.25682e-05	3.34508e-05	7.1347e-05	2.764e-05	0.000167729	0
ACAN	aggrecan	0	5.48925e-05	4.37664e-05	1.50455e-05	2.0226e-05	2.85389e-05	0.000117471	6.70938e-05	0
IL6ST	interleukin 6 cytokine family signal transducer	0	4.70518e-05	5.41873e-05	5.51673e-05	8.16822e-05	9.03746e-05	4.14611e-05	0.000100651	0
CFB	complement factor B	0	2.35263e-05	3.33462e-05	1.75533e-05	1.94482e-05	4.28094e-05	3.45514e-05	0	0
AQP3	aquaporin 3 (Gill blood group)	0	0.000188213	0.000258434	9.52899e-05	5.48439e-05	0.000190266	0.000324788	0.000134219	0
P2RY12	purinergic receptor P2Y12	0	0.000117633	3.75146e-05	1.25381e-05	1.28358e-05	9.5133e-06	6.91037e-06	3.35548e-05	0
NR1H3	nuclear receptor subfamily 1 group H member 3	0	7.84234e-06	3.12623e-05	1.25382e-05	3.38399e-05	3.32969e-05	6.91047e-06	3.3557e-05	0
CDC25A	cell division cycle 25A	0	7.05827e-05	6.46092e-05	0.000120368	0.000245048	0.000271135	6.21955e-05	0.000134242	0
LAMP2	lysosomal associated membrane protein 2	0	7.05833e-05	5.62726e-05	6.7707e-05	6.49571e-05	0.000114163	2.76426e-05	3.35616e-05	0.000580383
IL4R	interleukin 4 receptor	0	1.56854e-05	2.2926e-05	5.01536e-05	6.72909e-05	4.75683e-05	2.7643e-05	0	0
MATK	megakaryocyte-associated tyrosine kinase	0	2.35281e-05	2.08418e-05	5.01536e-06	1.82813e-05	4.28115e-05	0	0	0
TPMT	thiopurine S-methyltransferase	0	0	0	0	5.91226e-05	0	0	0	0
FBXW7	F-box and WD repeat domain containing 7	0	9.41132e-05	0.000110462	0.000298415	0.000316617	0.000375791	5.52864e-05	0.000872688	0
BMP6	bone morphogenetic protein 6	0	3.92138e-05	5.00204e-05	9.52921e-05	6.72909e-05	0.000104651	0.000124394	0.00020139	0
DHPS	deoxyhypusine synthase	0	3.13711e-05	1.66735e-05	1.25384e-05	2.02262e-05	2.85411e-05	1.38216e-05	3.35649e-05	0
EML4	EMAP like 4	0	0	1.04209e-05	0.000218169	0.000390521	0.000104651	0	0.000335661	0
SLC26A4	solute carrier family 26 member 4	0	3.13721e-05	1.66736e-05	1.50463e-05	1.86703e-05	3.32986e-05	0	3.35694e-05	0
LAG3	lymphocyte activating 3	0	0	2.91789e-05	9.02778e-05	0.000231046	3.80557e-05	0	0.000134282	0
KEL	Kell metallo-endopeptidase (Kell blood group)	0	7.84308e-06	1.45894e-05	1.00309e-05	3.3451e-05	9.51393e-06	6.91104e-06	3.35706e-05	0
HLA-DQA1	major histocompatibility complex, class II, DQ alpha 1	0	3.92157e-05	1.04211e-05	2.50772e-06	3.77297e-05	0	0	0	0
MSX1	msh homeobox 1	0	2.35296e-05	6.66949e-05	2.00618e-05	3.61738e-05	5.70841e-05	8.29336e-05	0.000503592	0
IL23R	interleukin 23 receptor	0	0	2.70948e-05	3.26005e-05	4.31752e-05	3.80561e-05	6.91114e-06	3.35728e-05	0
PTPN22	protein tyrosine phosphatase non-receptor type 22	0	0	1.25053e-05	0	1.90593e-05	4.75701e-06	6.91114e-06	3.35728e-05	0
CD52	CD52 molecule	0	0.000125491	1.25053e-05	1.00309e-05	8.63504e-05	0	6.91114e-06	0	0
ARID1A	AT-rich interaction domain 1A	0	1.56868e-05	3.33476e-05	0.000220682	0.000335289	0.000361538	1.38226e-05	0.000369338	0.000584795
LSR	lipolysis stimulated lipoprotein receptor	0	5.49037e-05	0.000125054	4.0124e-05	3.61739e-05	6.65991e-05	7.60241e-05	6.71524e-05	0
CTH	cystathionine gamma-lyase	0	7.84369e-06	4.58535e-05	4.26323e-05	5.36775e-05	2.3786e-05	2.07346e-05	3.35818e-05	0
NME1	NME/NM23 nucleoside diphosphate kinase 1	0.000497018	0.000415719	0.000158403	0.00169276	0.000246994	0.00087057	4.8381e-05	0.000201498	0
PSEN2	presenilin 2	0	2.35314e-05	2.08426e-05	1.2539e-05	2.68388e-05	2.37862e-05	0	0	0
CDK9	cyclin dependent kinase 9	0	3.13762e-05	3.33484e-05	4.26329e-05	0.0001657	6.18453e-05	2.07354e-05	0.000167943	0
CGN	cingulin	0	5.49084e-05	3.54327e-05	1.25391e-05	2.72278e-05	1.90293e-05	2.07354e-05	3.35886e-05	0
SLCO1B1	solute carrier organic anion transporter family member 1B1	0	7.84406e-06	0	1.25391e-05	7.3126e-05	0	0	0	0
TFF1	trefoil factor 1	0	0.000149039	6.46128e-05	0.000270846	0.000274223	0.000285442	0.000221181	0.000235136	0
BMPR2	bone morphogenetic protein receptor type 2	0.000499002	6.2754e-05	5.62758e-05	6.52038e-05	4.901e-05	9.51479e-05	4.14717e-05	0.00033592	0
OPRM1	opioid receptor mu 1	0	7.84424e-06	1.66743e-05	1.5047e-05	4.901e-05	4.7574e-06	6.91195e-06	0	0
IFNAR1	interferon alpha and beta receptor subunit 1	0	2.35327e-05	8.33715e-06	5.26646e-05	7.89606e-05	6.66036e-05	0	0	0
PRKCD	protein kinase C delta	0	0.000117665	9.37932e-05	6.26961e-05	9.14076e-05	7.61187e-05	4.1472e-05	3.35931e-05	0.00117994
TFEB	transcription factor EB	0	3.13772e-05	3.75173e-05	9.02824e-05	0.000119024	7.61187e-05	2.7648e-05	0.000100779	0
GHSR	growth hormone secretagogue receptor	0	0.000470658	3.5433e-05	2.50784e-05	3.81189e-05	3.80594e-05	4.1472e-05	3.35931e-05	0
DROSHA	drosha ribonuclease III	0	1.56887e-05	3.54331e-05	8.02512e-05	0.000140029	0.000128451	2.76482e-05	0.000134377	0
NPR1	natriuretic peptide receptor 1	0	7.84437e-06	3.96016e-05	1.50471e-05	5.44556e-06	5.70893e-05	0	6.71885e-05	0
PRLR	prolactin receptor	0	9.41332e-05	2.70959e-05	5.76807e-05	9.68533e-05	5.23321e-05	2.07363e-05	0.000134382	0
AREG	amphiregulin	0	0.000133356	9.37938e-05	0.000185582	0.000182427	0.000261662	0.000221188	0.000302369	0
CFLAR	CASP8 and FADD like apoptosis regulator	0	5.49114e-05	1.87588e-05	6.52044e-05	0.000185538	6.66048e-05	2.76486e-05	6.7193e-05	0
GP5	glycoprotein V platelet	0	3.13785e-05	1.04216e-05	4.76496e-05	0.000164534	3.80603e-05	0	0	0
VCL	vinculin	0.0010015	0.00353795	0.00026054	5.76813e-05	4.47315e-05	0.000118939	8.98597e-05	0.000167999	0.00118413
TGFBR2	transforming growth factor beta receptor 2	0	8.62914e-05	0.000102132	0.000230725	0.000169202	0.000404392	0.000117509	0.0012432	0
LRP6	LDL receptor related protein 6	0	0.000101981	0.000127143	0.000163012	0.000126415	0.000337786	0.000103684	0.000873597	0
DNM1L	dynamin 1 like	0	7.06026e-05	9.17102e-05	3.51104e-05	6.34021e-05	9.51516e-05	1.38247e-05	6.7202e-05	0.000592417
AXIN2	axin 2	0	6.27579e-05	9.58789e-05	0.00014295	0.000179704	0.000256909	0.000158984	0.000873627	0
ABCC1	ATP binding cassette subfamily C member 1	0	2.35342e-05	3.75178e-05	9.27918e-05	0.00024544	8.56364e-05	3.45617e-05	0.00033601	0
ABCC8	ATP binding cassette subfamily C member 8	0	2.35344e-05	8.33731e-06	1.00316e-05	1.05022e-05	4.7576e-06	0	3.36022e-05	0
BIK	BCL2 interacting killer	0	0.000109828	3.33493e-05	5.76817e-05	0.000106189	0.000137971	4.14746e-05	3.36033e-05	0
CDR1	cerebellar degeneration related protein 1	0	0	1.2506e-05	2.00632e-05	4.35647e-05	4.28188e-05	6.91247e-06	0	0
GRM5	glutamate metabotropic receptor 5	0	3.92249e-05	5.00242e-05	2.50791e-06	1.01132e-05	1.4273e-05	6.91252e-06	0	0
ADAMTS5	ADAM metallopeptidase with thrombospondin type 1 motif 5	0.000502513	2.35353e-05	3.33496e-05	3.5111e-05	2.52831e-05	8.56388e-05	7.60388e-05	0	0.00059453
BUB1	BUB1 mitotic checkpoint serine/threonine kinase	0	3.13809e-05	3.33497e-05	0.000115365	0.000206155	0.000137975	2.76509e-05	0.00023527	0
C1R	complement C1r	0.000503778	3.13817e-05	2.70968e-05	3.76193e-05	2.60611e-05	7.61252e-05	6.91286e-06	3.36134e-05	0
CLDN1	claudin 1	0	0.000149064	0.000162581	0.000240764	0.000107745	0.000456754	0.000152084	0.00154627	0
GLI3	GLI family zinc finger 3	0	4.70729e-05	9.17125e-05	6.26991e-05	6.65141e-05	9.5157e-05	4.83903e-05	0.000336146	0
APOBEC3G	apolipoprotein B mRNA editing enzyme catalytic subunit 3G	0	0	1.04219e-05	2.00637e-05	6.45693e-05	4.75785e-05	1.38258e-05	3.36146e-05	0
PDCL	phosducin like	0	0	6.25313e-06	2.50796e-06	1.98375e-05	0	1.38258e-05	0	0
BLK	BLK proto-oncogene, Src family tyrosine kinase	0	2.35368e-05	3.75189e-05	4.76515e-05	5.87348e-05	4.28211e-05	4.1478e-05	0	0
EWSR1	EWS RNA binding protein 1	0	2.35373e-05	1.25064e-05	0.000323531	0.000178149	0.000118949	0	0.000100861	0
ALAD	aminolevulinate dehydratase	0	1.56922e-05	4.16884e-06	0	1.59479e-05	4.75808e-06	6.91338e-06	3.36259e-05	0
CRY2	cryptochrome circadian regulator 2	0	3.13846e-05	3.9604e-05	3.00964e-05	4.51209e-05	3.33067e-05	3.45672e-05	6.7254e-05	0
PDPN	podoplanin	0.0015213	0.000211848	0.000156332	0.000704759	0.000158312	0.000870736	0.000165923	0.000807075	0
OXT	oxytocin/neurophysin I prepropeptide	0	0.000125541	2.29288e-05	1.25403e-05	1.67259e-05	2.37908e-05	2.76543e-05	6.72608e-05	0
PDGFA	platelet derived growth factor subunit A	0	6.27717e-05	0.000139658	0.000135435	8.63522e-05	0.000204603	0.000380252	0.000336327	0
PXN	paxillin	0.00254323	0.000980823	0.000569056	0	0.000117081	0.000509133	0.000172844	0.00020181	0.00301568
NPPB	natriuretic peptide B	0	6.27727e-05	9.79693e-05	1.00323e-05	1.71149e-05	4.28243e-05	4.14826e-05	0	0
ADIPOR1	adiponectin receptor 1	0	6.27732e-05	4.37736e-05	6.27021e-05	5.99021e-05	0.000123715	5.53105e-05	0.000100908	0
SYP	synaptophysin	0	8.63138e-05	4.16892e-05	7.27346e-05	4.70659e-05	6.18579e-05	0	6.72744e-05	0
GATA6	GATA binding protein 6	0	1.56937e-05	6.04497e-05	9.53078e-05	9.68547e-05	0.00014275	4.14837e-05	0.000470952	0
GCLC	glutamate-cysteine ligase catalytic subunit	0	3.92341e-05	1.25068e-05	1.75567e-05	6.53478e-05	3.33084e-05	3.45698e-05	0.000100918	0
WNT4	Wnt family member 4	0	5.49295e-05	7.92106e-05	3.00975e-05	6.14581e-05	0.000123719	0.000145197	0.000605592	0
RETN	resistin	0	7.84732e-06	3.54366e-05	4.51467e-05	2.95622e-05	4.75853e-05	6.91434e-06	3.36485e-05	0
TIA1	TIA1 cytotoxic granule associated RNA binding protein	0	7.84738e-06	2.70986e-05	4.7655e-05	6.45701e-05	0.000104688	0	0	0
PURA	purine rich element binding protein A	0	4.70847e-05	2.29297e-05	0	2.56724e-05	1.90343e-05	2.07433e-05	3.36508e-05	0
SIRT2	sirtuin 2	0	8.63226e-05	6.87891e-05	6.27043e-05	0.000123695	0.000123724	3.45724e-05	0.000100956	0
SSTR2	somatostatin receptor 2	0	6.27801e-05	1.87607e-05	0.0001229	0.000117471	5.71032e-05	0	3.36519e-05	0
RORC	RAR related orphan receptor C	0	0	3.75216e-05	2.50819e-05	4.51213e-05	2.8552e-05	2.07439e-05	0.000100966	0
IFIH1	interferon induced with helicase C domain 1	0	1.56958e-05	1.66764e-05	1.50492e-05	4.04537e-05	6.66223e-05	6.91477e-06	0	0
MUC16	mucin 16, cell surface associated	0	5.4936e-05	3.96065e-05	0.000326069	0.000284732	0.000290285	3.45743e-05	0.000302949	0
ROCK2	Rho associated coiled-coil containing protein kinase 2	0.00206079	0.000549369	0.000254317	0.000215708	8.98539e-05	0.000509194	0.000172874	0.000673265	0.00122474
DLL4	delta like canonical Notch ligand 4	0	0.000109874	0.000148004	0.000168052	0.000142755	0.000299806	0.000165959	0.000471285	0.00061237
TRPC1	transient receptor potential cation channel subfamily C member 1	0	0.00012557	0.000127158	4.76564e-05	3.65639e-05	6.18647e-05	6.91496e-05	0.000336632	0
TAL1	TAL bHLH transcription factor 1, erythroid differentiation factor	0	3.13927e-05	4.16913e-05	5.01648e-06	0.000111637	2.85531e-05	2.0745e-05	6.73287e-05	0
NR3C1	nuclear receptor subfamily 3 group C member 1	0	3.92428e-05	2.08459e-05	2.75911e-05	5.05673e-05	1.90359e-05	4.14918e-05	0.000101014	0
MED1	mediator complex subunit 1	0	0	2.50153e-05	4.51493e-05	7.35171e-05	5.23495e-05	6.22389e-05	3.36746e-05	0
MN1	MN1 proto-oncogene, transcriptional regulator	0	1.56975e-05	1.25076e-05	2.00664e-05	4.70665e-05	1.42771e-05	0	0	0
PITX2	paired like homeodomain 2	0	0.000109884	6.4623e-05	3.2608e-05	4.94004e-05	4.75909e-05	2.07466e-05	0.000202061	0
CYP27B1	cytochrome P450 family 27 subfamily B member 1	0	1.56978e-05	1.6677e-05	3.76247e-05	8.98544e-05	7.61459e-05	2.76623e-05	0.000101034	0
ARF1	ADP ribosylation factor 1	0.00103788	0.000109886	9.58927e-05	2.75915e-05	4.70666e-05	0.000128497	2.07469e-05	3.36791e-05	0.00123533
IVL	involucrin	0	1.5698e-05	1.04231e-05	3.26082e-05	3.15074e-05	0.000133256	5.5325e-05	3.36791e-05	0
ESR2	estrogen receptor 2	0	4.70947e-05	3.54387e-05	7.27417e-05	0.000115916	8.09061e-05	1.38314e-05	0.000134725	0
WNT3	Wnt family member 3	0	8.63409e-05	0.00011674	5.26751e-05	7.46843e-05	0.000157054	8.9905e-05	0.00067365	0
PNMT	phenylethanolamine N-methyltransferase	0	1.56985e-05	6.25392e-06	5.01669e-06	8.94656e-06	9.51846e-06	6.91582e-06	0	0
ASCL1	achaete-scute family bHLH transcription factor 1	0	3.13972e-05	0.000102148	3.76253e-05	0.000101135	3.33148e-05	0	0.000303163	0
PGM1	phosphoglucomutase 1	0	7.84929e-06	8.33858e-06	2.00668e-05	1.55592e-05	1.9037e-05	6.91587e-06	0	0
ARF6	ADP ribosylation factor 6	0.0046875	0.000447417	0.000258497	0.000158027	7.19615e-05	0.000456893	9.68235e-05	0.000370558	0.00248139
SFRP1	secreted frizzled related protein 1	0	5.49459e-05	7.71322e-05	0.000150502	0.000203826	0.00027128	0.000117571	0.000808489	0
SPI1	Spi-1 proto-oncogene	0	0.000423872	2.50159e-05	1.50502e-05	4.1232e-05	0.00129929	6.91601e-06	0	0
ITK	IL2 inducible T cell kinase	0	3.92477e-05	5.42012e-05	1.75586e-05	6.02921e-05	9.51869e-06	2.07482e-05	0.0101742	0
MYH7	myosin heavy chain 7	0	0.000109896	2.91855e-05	2.5084e-06	1.24474e-05	4.75941e-06	0	0	0
OCM	oncomodulin	0	4.70987e-05	5.42017e-05	8.77941e-05	7.62405e-05	8.56698e-05	4.84138e-05	6.73877e-05	0
A2M	alpha-2-macroglobulin	0	1.56996e-05	1.87621e-05	2.25756e-05	2.95626e-05	6.18726e-05	3.45813e-05	3.36939e-05	0
TET1	tet methylcytosine dioxygenase 1	0	2.35495e-05	6.25405e-05	0.000130437	0.000148591	0.000280808	3.45815e-05	0.000707595	0
IL7R	interleukin 7 receptor	0	7.84991e-06	3.96091e-05	5.01683e-05	8.8688e-05	2.37974e-05	0	0.000134785	0
NMI	N-myc and STAT interactor	0	7.85003e-05	9.79808e-05	3.5118e-05	6.61271e-05	0.000109469	4.14987e-05	0.000303286	0
CALR	calreticulin	0	9.42011e-05	1.45929e-05	1.7559e-05	0.00012992	2.37977e-05	6.91649e-06	6.73991e-05	0
MUC4	mucin 4, cell surface associated	0	0.000157004	6.87954e-05	0.000343657	0.000164151	0.000361729	2.76663e-05	0.000404422	0
VEGFD	vascular endothelial growth factor D	0	8.63538e-05	0.000118829	0.000905554	0.000200715	0.000547358	0.000221334	0.000134816	0
DGAT1	diacylglycerol O-acyltransferase 1	0	0	6.25417e-06	0	1.43924e-05	1.90386e-05	6.91673e-06	6.74104e-05	0
GPER1	G protein-coupled estrogen receptor 1	0	0.000133458	0.00011466	0.000105356	0.000132643	0.000228465	4.15007e-05	0.000235944	0
OTX2	orthodenticle homeobox 2	0	0	7.71349e-05	1.50508e-05	3.07297e-05	1.42791e-05	6.91678e-06	0.000235944	0
NR4A2	nuclear receptor subfamily 4 group A member 2	0	0	6.8796e-05	2.25763e-05	5.09569e-05	6.18759e-05	6.91678e-06	3.37064e-05	0
UMOD	uromodulin	0	1.57011e-05	8.33893e-06	5.01696e-06	1.24475e-05	1.42791e-05	6.91683e-06	3.37075e-05	0
TREM2	triggering receptor expressed on myeloid cells 2	0	4.71032e-05	6.04572e-05	1.25424e-05	2.21721e-05	4.75971e-05	2.76673e-05	0	0
GPX4	glutathione peroxidase 4	0	0.000219818	2.71016e-05	3.76274e-05	9.9969e-05	5.23573e-05	2.07508e-05	0.000303388	0
RICTOR	RPTOR independent companion of MTOR complex 2	0	0.000211973	0.000162611	0.000158036	0.000158706	0.00026655	0.000110673	0.000471984	0.000629327
RO60	Ro60, Y RNA binding protein	0	7.85083e-06	4.16951e-06	2.50851e-06	1.08916e-05	4.75982e-06	0	0	0
CKAP4	cytoskeleton associated protein 4	0	3.14036e-05	3.12714e-05	0.000173088	0.000120974	0.000266551	0.000117591	0.000202286	0
AGL	amylo-alpha-1, 6-glucosidase, 4-alpha-glucanotransferase	0	0.000125614	3.96104e-05	1.25426e-05	5.2124e-05	1.90394e-05	6.91711e-06	0	0
ANGPT1	angiopoietin 1	0	3.92551e-05	0.000108408	0.000137969	7.19623e-05	9.99576e-05	0.000255937	3.37166e-05	0
TAP2	transporter 2, ATP binding cassette subfamily B member	0	7.85102e-06	8.33907e-06	6.02047e-05	9.41344e-05	9.51977e-06	6.91721e-06	0	0
SPHK1	sphingosine kinase 1	0.000528262	0.000196277	0.000133425	0.000208208	0.000155205	0.000385553	0.000124511	0.000472048	0
EGR2	early growth response 2	0	1.57022e-05	7.71365e-05	4.26451e-05	5.01791e-05	7.61586e-05	6.91726e-05	0.000101153	0
GNRHR	gonadotropin releasing hormone receptor	0	8.63626e-05	2.91869e-05	2.50854e-05	4.82342e-05	6.66391e-05	1.38346e-05	0	0
SNN	stannin	0	7.8512e-06	2.50174e-05	7.52564e-06	1.59484e-05	4.75996e-06	0	0	0
HLF	HLF transcription factor, PAR bZIP family member	0	0.000109918	5.62892e-05	7.02395e-05	8.67438e-05	0.000133279	8.30088e-05	0.000472096	0
SMN2	survival of motor neuron 2, centromeric	0	0	2.29328e-05	0	9.72466e-06	9.52009e-06	0	0	0
GDF9	growth differentiation factor 9	0	2.35545e-05	1.45936e-05	2.00686e-05	1.94493e-05	4.76007e-05	6.91759e-06	3.37257e-05	0
SCAI	suppressor of cancer cell invasion	0	2.35549e-05	3.54418e-05	2.25773e-05	2.68401e-05	0.000142803	2.07531e-05	0.000101184	0
HCK	HCK proto-oncogene, Src family tyrosine kinase	0.000531632	0.00017274	9.59019e-05	1.75603e-05	6.65168e-05	9.52036e-05	3.45892e-05	6.74627e-05	0.0101716
NAMPT	nicotinamide phosphoribosyltransferase	0	5.49632e-05	4.37814e-05	4.01379e-05	0.000127199	9.52041e-05	4.15073e-05	0.000236128	0
PROX1	prospero homeobox 1	0	4.71113e-05	0.000145938	0.000298525	9.53019e-05	0.00023325	0.000103768	0.000168663	0
CTSG	cathepsin G	0	2.35558e-05	2.29331e-05	2.0069e-05	1.98384e-05	5.23625e-05	0.000103769	0	0
NEDD8	NEDD8 ubiquitin like modifier	0	1.5704e-05	3.33574e-05	5.51899e-05	0.000135368	6.66435e-05	4.15078e-05	0.000101204	0
CYP24A1	cytochrome P450 family 24 subfamily A member 1	0	6.2816e-05	6.25451e-06	3.76294e-05	0.000102693	8.09243e-05	2.07539e-05	0.000101204	0
FGFR4	fibroblast growth factor receptor 4	0	0.00014919	7.08847e-05	0.00018564	0.000164153	0.000238015	5.53446e-05	0.000641004	0
PRDM1	PR/SET domain 1	0	2.35571e-05	5.21216e-05	2.00693e-05	8.90784e-05	4.28435e-05	2.7673e-05	0.000134966	0
HRG	histidine rich glycoprotein	0	0.000196316	9.79893e-05	0.00015303	0.000130311	0.000190419	7.6103e-05	0.000303715	0
AIM2	absent in melanoma 2	0	7.85275e-06	2.91884e-05	4.76654e-05	7.15741e-05	0.000119013	4.15113e-05	0.000168742	0
MUC5B	mucin 5B, oligomeric mucus/gel-forming	0	4.71165e-05	2.50187e-05	5.01741e-05	4.74567e-05	8.09289e-05	4.84298e-05	0.000134994	0
MARCKS	myristoylated alanine rich protein kinase C substrate	0	0.000361226	0.000166791	8.5296e-05	5.25136e-05	0.000133295	6.91855e-05	0.000101245	0
DISC1	DISC1 scaffold protein	0	4.71172e-05	9.17355e-05	1.25436e-05	2.02275e-05	1.42817e-05	6.91864e-06	3.37507e-05	0
CIITA	class II major histocompatibility complex transactivator	0	0	1.66792e-05	2.25785e-05	8.83007e-05	2.38029e-05	2.76748e-05	0	0
CASP7	caspase 7	0	3.9265e-05	6.6717e-05	6.27183e-05	0.000138869	9.99729e-05	5.53499e-05	6.7506e-05	0
SOS1	SOS Ras/Rac guanine nucleotide exchange factor 1	0.000537634	0.000133503	0.000135519	9.28235e-05	9.10237e-05	0.000209469	0.000172971	0.000135021	0.00128866
RHOB	ras homolog family member B	0.000537924	0.000479044	0.000231426	0.000142999	0.000128756	0.000433222	0.000103783	0.000641372	0.00128949
TIMELESS	timeless circadian regulator	0	7.85318e-06	3.54436e-05	2.007e-05	3.57871e-05	1.90427e-05	1.38378e-05	3.37564e-05	0
RGR	retinal G protein coupled receptor	0	1.57064e-05	1.87643e-05	5.0175e-06	1.16697e-05	6.18888e-05	6.91888e-06	0	0
CDH2	cadherin 2	0	0.000361249	0.000502466	0.000597084	0.000167655	0.00110448	0.00032519	0.00887824	0.000645161
OLR1	oxidized low density lipoprotein receptor 1	0	2.35597e-05	5.4208e-05	4.26488e-05	2.64514e-05	6.66498e-05	2.76757e-05	0.000202545	0
XRCC5	X-ray repair cross complementing 5	0	0	1.04247e-05	3.01052e-05	0.000120587	5.7129e-05	1.38381e-05	3.37598e-05	0
CDR2	cerebellar degeneration related protein 2	0	2.35603e-05	2.50192e-05	2.2579e-05	6.22386e-05	0	0	0	0
PDCD4	programmed cell death 4	0	8.63883e-05	0.000166795	0.000343703	0.000199941	0.000823617	0.00015914	0.000844053	0
AQP5	aquaporin 5	0	1.5707e-05	0.000170965	9.28249e-05	4.5901e-05	0.000147585	0.000103787	0.000438907	0
TPH2	tryptophan hydroxylase 2	0	0.000102095	2.50193e-05	2.50878e-06	4.2789e-06	4.76079e-06	0	0	0
PGK1	phosphoglycerate kinase 1	0	3.92677e-05	4.58688e-05	0.000100351	8.44111e-05	0.000138064	2.07575e-05	0.000270106	0
MLANA	melan-A	0	7.85355e-06	2.91892e-05	0.00035123	0.000183993	6.18906e-05	6.91917e-06	3.37633e-05	0
SLC5A2	solute carrier family 5 member 2	0	0	0	5.01757e-06	1.12808e-05	0	6.91917e-06	0	0
HAS2	hyaluronan synthase 2	0	0.000494785	0.000179306	0.000158055	7.58534e-05	0.000357066	0.000394401	0.00114807	0
GADD45A	growth arrest and DNA damage inducible alpha	0	2.35612e-05	5.0039e-05	8.78082e-05	0.000169211	0.00016187	3.45966e-05	0.000135067	0
FANCD2	FA complementation group D2	0	7.85373e-06	1.25097e-05	4.51585e-05	0.00025479	4.2848e-05	0	3.37667e-05	0
SEMA3A	semaphorin 3A	0	0.000125661	0.000221006	8.78084e-05	5.60148e-05	0.000138066	8.99517e-05	6.75356e-05	0
CDC6	cell division cycle 6	0	2.35616e-05	2.71046e-05	5.26852e-05	0.000133035	8.56967e-05	4.15165e-05	0.000236383	0
TLR6	toll like receptor 6	0	1.57078e-05	2.29347e-05	2.00706e-05	3.85102e-05	6.66533e-05	2.76778e-05	0	0
LBR	lamin B receptor	0	7.06864e-05	2.08498e-05	1.5053e-05	2.87855e-05	2.3805e-05	6.91955e-06	0.000236407	0
RP1	RP1 axonemal microtubule associated	0	1.57081e-05	3.12747e-05	3.76326e-05	4.70681e-05	6.6654e-05	2.07587e-05	6.75447e-05	0
NAGA	alpha-N-acetylgalactosaminidase	0	3.92702e-05	6.25494e-06	4.01414e-05	5.0958e-05	5.2371e-05	3.45978e-05	3.37724e-05	0
HLA-E	major histocompatibility complex, class I, E	0	0	2.08498e-05	3.51237e-05	7.66315e-05	8.5698e-05	1.38391e-05	0	0
IL2RG	interleukin 2 receptor subunit gamma	0	1.57086e-05	4.37849e-05	9.78456e-05	0.000121755	4.76109e-05	2.7679e-05	0.000270215	0
TOP2A	DNA topoisomerase II alpha	0	7.85447e-06	2.50201e-05	0.000208237	0.00027813	0.000209491	2.76796e-05	0.000168902	0
YBX1	Y-box binding protein 1	0.000544366	4.71272e-05	9.38256e-05	0.000210747	0.000142372	0.000376133	5.53595e-05	0.00104723	0
ARSB	arylsulfatase B	0	0	1.25101e-05	7.52666e-06	7.00189e-06	0	6.91994e-06	3.37815e-05	0
ISL1	ISL LIM homeobox 1	0	6.28368e-05	8.75708e-05	4.26512e-05	3.92884e-05	9.04628e-05	2.76799e-05	0.000236478	0
IL12B	interleukin 12B	0	7.8546e-06	1.25101e-05	1.50534e-05	4.08444e-05	4.28508e-05	3.45999e-05	0	0
VAV1	vav guanine nucleotide exchange factor 1	0.00163666	0.00018066	9.38264e-05	6.77406e-05	9.14137e-05	9.52254e-05	2.76805e-05	0.000540577	0
MLKL	mixed lineage kinase domain like pseudokinase	0	7.85478e-06	1.04252e-05	4.76693e-05	0.000103473	6.66578e-05	2.76805e-05	6.75721e-05	0
MX2	MX dynamin like GTPase 2	0	7.85478e-06	1.45952e-05	2.25802e-05	4.97913e-05	2.85676e-05	1.38403e-05	0	0
HCRT	hypocretin neuropeptide precursor	0	2.35643e-05	0.000218928	2.50891e-05	1.24478e-05	4.76127e-06	0	0	0
ADAMTS4	ADAM metallopeptidase with thrombospondin type 1 motif 4	0.0010923	2.35647e-05	2.71055e-05	1.75625e-05	1.82828e-05	5.23745e-05	7.61225e-05	0	0.0019698
IL1R1	interleukin 1 receptor type 1	0	4.71294e-05	5.62961e-05	4.26517e-05	5.21253e-05	8.09424e-05	8.30427e-05	0.000101365	0
ELN	elastin	0	0.000117826	3.12758e-05	7.27594e-05	7.58541e-05	9.52277e-06	6.22833e-05	0	0
TFF3	trefoil factor 3	0	0.000141396	0.000112594	0.000115413	0.000115532	0.000261881	0.00049136	0.000202778	0
ASXL1	ASXL transcriptional regulator 1	0	1.57108e-05	0	2.50898e-05	0.000154431	1.9046e-05	0	0	0
HDX	highly divergent homeobox	0	7.85552e-06	1.66807e-05	5.01798e-06	2.33398e-05	4.76154e-06	6.9207e-06	0	0
CYBA	cytochrome b-245 alpha chain	0	7.85558e-06	2.50211e-05	1.7563e-05	2.72297e-05	3.3331e-05	1.38415e-05	3.38009e-05	0
ATF1	activating transcription factor 1	0	3.92782e-05	1.87658e-05	0.000127959	9.14142e-05	0.000104755	3.4604e-05	6.76041e-05	0
TFE3	transcription factor binding to IGHM enhancer 3	0	1.57115e-05	1.25106e-05	0.00025341	0.000119033	0.000142849	6.92089e-06	0	0
GP2	glycoprotein 2	0	7.85583e-06	1.04255e-05	2.00722e-05	2.83968e-05	2.38083e-05	1.38419e-05	3.38055e-05	0
CACNA1A	calcium voltage-gated channel subunit alpha1 A	0	9.427e-05	9.38298e-05	2.50902e-06	9.33593e-06	4.76166e-06	0	0	0
LYVE1	lymphatic vessel endothelial hyaluronan receptor 1	0	4.71353e-05	0.000141787	0.000624748	0.00011631	0.000390458	0.00020763	0.000135227	0
MSX2	msh homeobox 2	0	0	6.04683e-05	2.75994e-05	3.50098e-05	5.71404e-05	6.22893e-05	0.000507117	0
ARAF	A-Raf proto-oncogene, serine/threonine kinase	0	5.49925e-05	2.71066e-05	3.01085e-05	6.18506e-05	3.8094e-05	2.07634e-05	6.76201e-05	0
HBA2	hemoglobin subunit alpha 2	0	0	0	2.50905e-06	4.66797e-06	4.76175e-06	0	0	0
ANGPTL4	angiopoietin like 4	0	7.07052e-05	0.000104256	0.00023836	8.16895e-05	0.000247612	0.000124581	0.000236678	0
HAVCR1	hepatitis A virus cellular receptor 1	0	7.85614e-06	1.45959e-05	1.75634e-05	2.37289e-05	2.38088e-05	1.38424e-05	6.76224e-05	0
ATP7A	ATPase copper transporting alpha	0	1.57123e-05	5.00431e-05	1.50543e-05	5.83497e-05	2.38088e-05	1.38424e-05	0	0
MAP3K1	mitogen-activated protein kinase kinase kinase 1	0	7.07064e-05	5.21284e-05	7.02538e-05	0.00012798	0.000128569	4.84489e-05	0.000135254	0
[truncated: 17,829 more rows]

## Sheet: Human_Normalized
Genes	Gene_Name	Invadopodia	Motility	Movement	Metastasis	Invasion	Wound + Healing	EMT	Podosome	Cancer	Process_Frequency (n=8)	Cancer_Test	Process_Test	Final_Test
[truncated: 19,217 more rows]

[truncated: 13 more sheets: Human_Normalized_Passed, Normalized_Passed_CancerMine, Invadopodia, Motility, Movement, Metastasis, Invasion, Wound_Healing, EMT, Podosome, Venn_Input_Stats, Venn_Table, Clustergrammer_Table]
