# Supplementary material for: Text-Mining Approach to Identify Hub Genes of Cancer Metastasis and Potential Drug Repurposing to Target Them
Source: J Clin Med. 2022 Apr 11;11(8):2130. doi: 10.3390/jcm11082130 (PMC9029557; doi:10.3390/jcm11082130)
Supplement: Supplementary file 1 [file jcm-11-02130-s001.zip › Table_S2.xlsx]

## Sheet: Clustergrammer_Input
Genes	Invadopodia	Motility	Movement	Metastasis	Invasion	Wound + Healing	EMT	Podosome	Cancer
RAC1	0.00342499	0.00712617	0.00426029	0.00243018	0.00558572	0.00187714	0.00437026	0.00161437	0.000960018
RHOA	0.00274817	0.00698253	0.00409977	0.00220181	0.00498631	0.00181664	0.00487768	0.00290598	0.00105738
SRC	0.00402558	0.00709659	0.00555099	0.00479134	0.00817963	0.00239663	0.00665533	0.00387766	0.00391006
MMP2	0.00211042	0.00450493	0.00793271	0.0111265	0.0290055	0.00985183	0.015236	0.000384879	0.00307029
CD44	0.000793111	0.00332565	0.00288841	0.00685331	0.00794786	0.0022392	0.0160072	0.000518911	0.0030504
MTOR	7.92665e-05	0.00219195	0.00290522	0.00490804	0.007706	0.00261467	0.00798634	2.6639e-05	0.00636771
CXCR4	0.000134445	0.00191658	0.00464425	0.00467419	0.00474737	0.00187878	0.00403368	6.86436e-05	0.00165107
CCK	0	0.00523967	0.00345456	0.00387663	0.0127869	0.0073529	0.0123513	4.51998e-05	0.00223437
EGF	0.00109431	0.0045557	0.00414285	0.00367034	0.00612302	0.0083281	0.00627721	0.000141519	0.00384329
MET	3.63331e-05	0.00404729	0.00618516	0.00770427	0.00636351	0.0031307	0.00376689	4.548e-06	0.0102614
MYC	2.32997e-05	0.00171618	0.00249858	0.00589995	0.00788088	0.00213371	0.00711618	4.69362e-05	0.00773982
KIT	0	0.00396279	0.00405336	0.0061091	0.0109743	0.00614687	0.00537884	2.73733e-05	0.00530604
STAT3	7.16538e-05	0.00196884	0.00332814	0.00531957	0.00969476	0.00328282	0.0125007	0.000181133	0.00427794
HGF	0.000334588	0.00507884	0.00245645	0.00280645	0.0052873	0.00356339	0.00473313	0	0.00124029
EGFR	0.000567283	0.00345	0.00364563	0.0118926	0.010415	0.00302396	0.00810546	7.49873e-05	0.0138341
REN	0.000119622	0.00178861	0.00294206	0.00538155	0.00732098	0.0028911	0.00429118	2.66919e-05	0.00424071
MMP9	0.00141214	0.00422626	0.00846472	0.0124341	0.0306216	0.0107067	0.0148851	0.000339743	0.00351876
CDC42	0.00580605	0.00536036	0.00285261	0.00139067	0.00341209	0.00137297	0.00220301	0.00475151	0.000677146
BCL2	3.02696e-05	0.00158704	0.0027857	0.00546218	0.00938134	0.00310425	0.00364458	0	0.00970295
CXCL12	0.000200763	0.00184584	0.00451062	0.00300953	0.00330038	0.00180168	0.00275665	0.000207168	0.00104155
TNF	1.62586e-05	0.00189035	0.00534657	0.00352508	0.00531686	0.00578561	0.00188428	4.88573e-05	0.00814007
JUN	3.35842e-05	0.00393821	0.0137505	0.0114906	0.00690544	0.00431763	0.00109783	2.26203e-05	0.0458252
AR	5.93146e-05	0.00467984	0.00741229	0.00396456	0.00403892	0.0064032	0.00129957	0.000193066	0.00792542
DES	3.58445e-06	0.00302	0.00546951	0.0071519	0.00295108	0.00317568	0.000293651	1.6139e-05	0.0105962
SET	2.35266e-05	0.00274613	0.0118446	0.00540601	0.00426152	0.00222369	0.00111488	3.62149e-06	0.0162763
BAX	0	0.0012827	0.00221645	0.00282307	0.00628958	0.00270259	0.00336043	2.18689e-05	0.00576535
IL6	7.97397e-06	0.00182952	0.00380149	0.00345492	0.00562345	0.00572961	0.00271588	3.19744e-05	0.0052752
RHO	0.00126518	0.0112634	0.00838088	0.0044515	0.00841574	0.00351072	0.00366477	0.00111918	0.00316607
PTEN	0.000648573	0.00182103	0.00228396	0.00430912	0.00673855	0.00146266	0.00688155	0.000405351	0.00425695
REST	0	0.00212201	0.0120108	0.002353	0.00115476	0.00213332	0.000153527	0	0.0030513
CD34	2.64431e-05	0.000734866	0.00205201	0.00387056	0.0034917	0.00244889	0.000869141	2.66603e-05	0.00291977
VEGFA	0.000149492	0.00109931	0.00299692	0.00457758	0.00555061	0.00419071	0.00303138	0.000202429	0.00235306
CTNNB1	0.000200481	0.00104094	0.00170784	0.00254474	0.00450106	0.00117918	0.0110755	0	0.00172944
PAK1	0.00539707	0.00156162	0.000543331	0.000428207	0.000958304	0.000351078	0.000757601	0.00218723	0.000276104
VASP	0.00265252	0.00142838	0.000505813	0.000125192	0.000303556	0.000172044	0.000263123	0.002145	8.01077e-05
TWIST1	0.00288462	0.000707632	0.000900403	0.00191564	0.00301446	0.000624173	0.0292699	0	0.000554428
PROC	1.14584e-05	0.00315235	0.0063251	0.00214391	0.00256063	0.00145192	0.000342308	1.72028e-05	0.00584615
ENG	1.25256e-05	0.00164825	0.0131273	0.00116459	0.00120967	0.00516957	0.00027209	6.2749e-06	0.00292827
TH	0	0.00143716	0.00282508	0.00187928	0.00181298	0.00177556	0.000571598	0	0.00402643
ERBB2	0.000208997	0.00136913	0.000905587	0.0077305	0.00431524	0.000395521	0.00294218	0	0.00590563
TIMP1	0.000679546	0.000736491	0.00117604	0.00214472	0.00486508	0.0027521	0.00181264	0.00010007	0.000694789
PCNA	0.000118057	0.000540658	0.00106323	0.00216105	0.00354008	0.0024058	0.00250526	6.01214e-05	0.00176848
TIMP2	0.00116009	0.000691952	0.000967322	0.00197378	0.00482661	0.00163409	0.0013314	0	0.000504479
CDH1	0.000358038	0.000984252	0.00145647	0.00248054	0.00425201	0.00110617	0.0284249	0	0.0012216
TP53	0.000132415	0.000587306	0.00093719	0.00407962	0.00396793	0.000495981	0.0040261	4.47467e-05	0.00613531
ZEB1	0.000818331	0.000991142	0.00128364	0.00273468	0.00505992	0.00116169	0.0504597	0	0.000805033
KRAS	0.000236911	0.000777716	0.000685534	0.00625103	0.00412996	0.000311397	0.00474729	0	0.00633976
HIF1A	0.00044843	0.000717276	0.00145421	0.0024418	0.00361987	0.0013522	0.00580753	0	0.00162633
SMAD2	0.000116252	0.000932279	0.0012665	0.00141607	0.00291517	0.00251859	0.021448	0.000120569	0.000806596
WASL	0.0108025	0.000425955	0.000150291	6.53197e-05	0.000200486	6.25135e-05	3.44104e-05	0.00809717	2.33445e-05
PXN	0.00254323	0.000980823	0.000569056	0	0.000509133	0.000172844	0.00020181	0.00301568	0.000117081
ASAP1	0.00925069	4.74087e-05	5.4296e-05	7.2896e-05	0.0001768	6.95633e-06	0.000173334	0.00388098	3.11287e-05
ARF6	0.0046875	0.000447417	0.000258497	0.000158027	0.000456893	9.68235e-05	0.000370558	0.00248139	7.19615e-05
AFAP1L1	0.00216685	7.91133e-06	6.26699e-06	1.00586e-05	2.39099e-05	0	0	0.00162602	2.33479e-06
DNM2	0.00262467	3.94879e-05	1.87923e-05	2.01061e-05	2.86618e-05	0	3.45925e-05	0.00239521	1.40076e-05
CTTN	0.0222701	0.000488689	0.000223304	0.000231076	0.000510528	5.55305e-05	0.000137188	0.0138376	7.93685e-05
TRIP10	0.00506073	7.90726e-05	2.71533e-05	2.51424e-05	3.34635e-05	0	0.000104337	0.00294118	1.01172e-05
MYO10	0.00382409	0.000245013	6.89191e-05	3.51943e-05	5.2571e-05	3.47901e-05	3.4709e-05	0.00677507	1.3619e-05
MMP14	0.0176341	0.000585023	0.000686787	0.000926232	0.0025887	0.000522714	0.00170565	0.00621375	0.000292423
WIPF1	0.00792079	6.32471e-05	3.34179e-05	2.76551e-05	5.736e-05	6.95977e-06	3.47524e-05	0.00997151	1.40083e-05
SH3PXD2A	0.0357508	5.53548e-05	3.342e-05	5.78289e-05	0.000152983	6.96127e-06	0.00010437	0.0178838	1.67323e-05
PTK2	0.00191571	0.00313422	0.0023338	0.00133767	0.00277604	0.00107891	0.00237193	0.00113895	0.000516787
FOS	8.86918e-05	0.00136218	0.00147967	0.00108925	0.00178498	0.00103117	0.00102289	5.96712e-05	0.00136088
COMP	1.81539e-05	0.00205392	0.00339658	0.000765414	0.00130982	0.000846378	0.000130497	0	0.00063119
CP	5.04401e-05	0.0023974	0.00497211	0.0014078	0.00176373	0.00133779	0.000490737	8.42851e-06	0.00404822
ANG	2.74326e-05	0.00117951	0.00139627	0.00131348	0.00154916	0.00166922	0.0011679	0	0.00128466
CRK	0.00141743	0.00127046	0.000711613	0.000377908	0.000933574	0.000247431	0.000784647	0.00159109	0.000232918
CD4	0	0.000824012	0.00454972	0.00268788	0.00220336	0.000917482	0.00074918	2.41733e-05	0.00777166
IL4	0	0.000436913	0.00149821	0.000754075	0.00111646	0.00169973	0.00087902	4.35986e-05	0.00154871
MSC	0	0.00104008	0.00283791	0.00103975	0.00114353	0.00565868	0.0015428	0.000121747	0.00151764
CAST	0	0.000177844	0.00166752	0.000214598	0.000345606	0.00284592	0.000284624	0	0.000369493
IL10	0	0.000790611	0.00183134	0.00135452	0.00236372	0.00315081	0.000670511	4.88512e-05	0.00236142
CCL2	5.25597e-05	0.000768145	0.00276368	0.00118575	0.00191884	0.00199754	0.00170973	0	0.000788277
BRAF	0.000215633	0.000513789	0.000491612	0.00625096	0.00354583	0.000210888	0.00228868	0	0.00476609
AFP	0	0.000233637	0.000226931	0.00331868	0.00466151	0.000170412	0.000849949	0	0.00182964
GAN	1.50107e-05	0.000931821	0.0013042	0.0142846	0.00596767	0.000883932	0.000879386	0	0.00813503
MMP1	0.000439754	0.000676208	0.00112761	0.00181105	0.00451468	0.00338673	0.00195328	0.000113792	0.000619862
SNAI1	0.00138793	0.00100499	0.00122124	0.0019318	0.00359584	0.000954965	0.0360884	0	0.000531538
TGFB1	0	0.000706756	0.000969767	0.00100571	0.00183757	0.00289555	0.0108163	0	0.000590805
SMAD3	0.000120861	0.00071027	0.00101636	0.00111106	0.00222203	0.00233194	0.0180083	0.000125534	0.000719393
ABI1	0.00207182	0.000126058	0.000116856	4.52041e-05	0.00010971	6.93861e-06	0.000102694	0	2.06198e-05
ACTN4	0.00234742	0.000339234	9.60226e-05	0.000140695	0.000243468	2.08404e-05	0.000275454	0.00103093	4.24095e-05
HBEGF	0.00212089	0.000249402	0.000357882	0.000182694	0.000445447	0.000886586	0.000588351	0	0.00017809
ROCK1	0.00210526	0.000868185	0.000610225	0.000536178	0.00129648	0.000372291	0.00155939	0.000483793	0.000188234
ADAM12	0.00631579	7.09203e-05	7.30382e-05	8.53904e-05	0.000219445	6.93972e-05	0.000274066	0	5.5246e-05
ARHGEF11	0.00303337	3.9536e-05	1.87984e-05	5.02847e-06	2.86829e-05	1.39216e-05	6.95555e-05	0	8.56069e-06
TGIF1	0.00266904	7.89877e-06	2.29693e-05	3.51874e-05	9.07705e-05	2.7817e-05	0.000103846	0	1.98442e-05
NOX1	0.00243803	8.59785e-05	0.000164502	4.75944e-05	0.000142412	0.000151584	0.000496261	0	8.28356e-05
DIAPH1	0.00352423	0.000173758	7.93467e-05	3.51864e-05	0.00010032	5.56297e-05	3.46021e-05	0.00120919	2.60697e-05
IGF2BP3	0.00226074	7.88612e-05	5.21808e-05	0.000205992	0.000286366	1.38889e-05	0.000171869	0	8.67628e-05
LIMK1	0.00321958	0.000495942	0.000258695	0.000193322	0.000543509	9.70699e-05	0.000579849	0.000803213	6.80814e-05
VAV2	0.0024855	0.000181553	0.000106476	9.80015e-05	0.000205347	6.95024e-06	0.000103548	0	4.43562e-05
NCK1	0.0055918	9.48234e-05	5.84735e-05	2.51371e-05	9.07927e-05	2.78269e-05	0	0.00130719	1.75099e-05
RAB40B	0.00432432	0	6.26696e-06	2.01171e-05	1.91278e-05	6.96389e-06	3.48554e-05	0	3.11305e-06
NEDD9	0.00243112	0.000220974	0.000189975	0.000251269	0.000453614	6.25404e-05	0.000689679	0	8.32642e-05
SLC9A1	0.00534045	0.000204763	0.000121016	0.000112996	0.000267057	8.32345e-05	0.000136691	0	4.86306e-05
MAPK4	0.00205973	7.90833e-06	1.04439e-05	5.0287e-06	9.56178e-06	2.0885e-05	0	0	7.7825e-06
FGD1	0.00291545	5.53329e-05	1.87968e-05	7.54195e-06	2.86774e-05	1.39177e-05	0	0.00138696	6.61497e-06
CSRP2	0.00207469	1.58175e-05	1.67105e-05	7.54318e-06	1.43432e-05	0	3.4808e-05	0	4.66951e-06
AMOTL2	0.00209205	2.37278e-05	8.35541e-06	2.51445e-06	1.43437e-05	0	0	0.00154321	8.17167e-06
SYNJ2	0.00214592	0	4.17791e-06	5.02919e-06	9.56357e-06	0	0	0	3.11305e-06
ROCK2	0.00206079	0.000549369	0.000254317	0.000215708	0.000509194	0.000172874	0.000673265	0.00122474	8.98539e-05
ENAH	0.00260417	0.000410645	0.000100224	0.000103041	0.000167187	4.17174e-05	0.000311236	0	4.55244e-05
RHOC	0.00614182	0.000699306	0.000321123	0.000516891	0.00108102	0.000131521	0.000812018	0.000674309	0.000153655
IMP3	0.00233827	4.73332e-05	2.29617e-05	0.000213552	0.0002912	2.08397e-05	0.000172129	0	6.61432e-05
IGF2BP1	0.00400962	7.8911e-05	6.88902e-05	0.000118093	0.000210082	4.86381e-05	0.000206811	0	6.77005e-05
SNAP23	0.00222883	0	3.96559e-05	7.53595e-06	3.34064e-05	2.77741e-05	0	0.000963391	1.59518e-05
ROR2	0.00211715	0.000102447	0.000131471	0.000128088	0.000286243	6.2461e-05	0.000616819	0	6.18601e-05
FSCN1	0.00341297	0.000323727	0.000160769	0.000226177	0.000525393	0.000139039	0.000518367	0	6.73133e-05
GMPR	0.00210305	0	8.35549e-06	2.51448e-06	9.5627e-06	0	0	0	2.33477e-06
VCL	0.0010015	0.00353795	0.00026054	5.76813e-05	0.000118939	8.98597e-05	0.000167999	0.00118413	4.47315e-05
CD9	0	0.00122971	0.000305751	0.000405249	0.000478213	0.000281437	0.000259968	0	0.000202962
PI3	0.0011172	0.0016479	0.00116279	0.00060257	0.00135754	0.00059009	0.00186116	0.000733906	0.00086166
AKT1	0.000205044	0.00119055	0.00111173	0.00125953	0.00228494	0.00075446	0.00274528	0.000105865	0.00141741
AMFR	0	0.00173656	9.81242e-05	0.000175899	0.000171916	6.95014e-06	6.90274e-05	0	4.20216e-05
CPM	0	0.00187158	0.000447108	0.000205288	0.000115869	0.000419335	0.000141523	0	0.000306234
LPA	0.000679752	0.00177782	0.00106834	0.000663378	0.00133658	0.000958289	0.000455304	8.72524e-05	0.000477396
EFS	0	0.00184334	0.00033296	0.000731912	0.000295498	0.000485607	0.000202337	8.7222e-05	0.00105748
ARC	0	0.00111838	0.00257437	0.000769996	0.000667432	0.000950647	0.00054713	6.94316e-05	0.00173556
GPI	5.04058e-05	0.00108728	0.00207791	0.00139227	0.00247332	0.000375357	0.00123939	5.12007e-05	0.00130372
ICAM1	0	0.00105175	0.00241619	0.0014676	0.00198569	0.00102068	0.000677493	0.000193836	0.000788851
CCR7	0	0.000498531	0.00162633	0.000729489	0.000736743	0.000284595	0.000673401	0.000870133	0.000345015
VEGFC	0	0.00022433	0.000500444	0.00294601	0.00222651	0.000641774	0.000760432	0	0.000608312
TG	3.06664e-05	0.00079708	0.00129099	0.0019915	0.00100215	0.00105825	0.000473205	1.54059e-05	0.00228274
IL2	0	0.000426195	0.00115148	0.00248226	0.000965373	0.000695592	0.000806362	0	0.00380854
MVD	0.000137382	0.000135586	0.000278319	0.00272508	0.00254787	0.00038679	0.00077046	0	0.000885421
MMP7	0.000569152	0.000395373	0.000617092	0.00156648	0.0033017	0.000814026	0.00303718	0	0.00049992
HCCS	0.000443066	0.000287337	0.000266228	0.00147701	0.00322842	0.000133829	0.00182418	0	0.000883266
IGF1	4.8466e-05	0.00088289	0.0010052	0.000884089	0.00156886	0.00235141	0.00165296	0	0.00130294
FGF2	0.000118638	0.000627301	0.00103249	0.000550379	0.00114022	0.00295827	0.00198928	0	0.000449303
MMP3	0.000140964	0.00046767	0.000680595	0.000953348	0.00265225	0.00164255	0.00186465	0	0.000339675
RAN	0	0.000694749	0.00132054	0.000619751	0.000991462	0.0047809	0.000910134	4.45058e-05	0.000681027
BMP2	0	0.000365425	0.000556095	0.000289148	0.000646795	0.00264897	0.00148285	0	0.000250364
ILK	0.000386847	0.000632501	0.000426762	0.000373124	0.000825505	0.000371752	0.00385502	0.000439174	0.000178107
ITK	0	3.92477e-05	5.42012e-05	1.75586e-05	9.51869e-06	2.07482e-05	0.0101742	0	6.02921e-05
SMAD4	0.000350201	0.000449733	0.000603946	0.00126722	0.00191205	0.000748059	0.00722906	0	0.000900331
HK2	0	0.000184367	0.000196902	0.000425963	0.000798527	0.000237497	0.0108743	0	0.000433635
SMAD7	0	0.000108651	0.000193287	0.000307407	0.000605001	0.000787412	0.00475273	0	0.000225482
CD24	0	0.000285043	0.000441814	0.00161317	0.00156219	0.000265306	0.00754082	0	0.000839025
NANOG	0.000295421	0.000317585	0.000546904	0.0011722	0.00154444	0.000629002	0.00723903	0	0.000798628
VIM	0	0.000366857	0.000805151	0.000594366	0.0010489	0.000358021	0.00953876	0	0.000253277
SNAI2	0.00116482	0.000408821	0.000335771	0.000627411	0.000990891	0.000290879	0.0123126	0	0.000184781
CDH2	0	0.000361249	0.000502466	0.000597084	0.00110448	0.00032519	0.00887824	0.000645161	0.000167655
SHH	0	0.000358728	0.000732354	0.000701106	0.000882123	0.00056291	0.00371263	0	0.000695709
TEC	0	0.000197767	0.000303866	0.00015643	9.80461e-05	0.000282518	0.00530292	0	0.000200785
NOTCH1	0.000478583	0.000433366	0.00088453	0.00127375	0.00254903	0.000854129	0.0067547	0	0.00115627
GSK3B	0	0.000563801	0.000647296	0.000531651	0.00102819	0.000417657	0.00435314	0	0.000466079
GLI1	0.000252334	0.000200864	0.000394404	0.000696266	0.00123493	0.000375078	0.00491679	0	0.000546085
SOX2	0	0.000377278	0.000859528	0.0015574	0.00240023	0.000826913	0.00907489	0	0.00119173
BMI1	0	0.000101046	0.000303565	0.000782653	0.00118749	0.000260543	0.00504185	0	0.000521369
EPCAM	0.000234522	0.000277474	0.000275911	0.00158849	0.00119552	0.00015653	0.00708733	0	0.000996439
HMGA2	0.000437828	0.000148714	0.00023747	0.000526276	0.00093596	0.000227654	0.00389364	0	0.000287805
ZEB2	0	0.000313438	0.000470917	0.000952656	0.00187321	0.000428141	0.0182584	0	0.000280821
EZH2	0	0.000297714	0.000657982	0.00152138	0.00267178	0.000573576	0.00561815	0	0.00111287
HCK	0.000531632	0.00017274	9.59019e-05	1.75603e-05	9.52036e-05	3.45892e-05	6.74627e-05	0.0101716	6.65168e-05
IQGAP1	0.00201342	0.000338668	0.000275421	0.000128065	0.000300451	0.000145668	0.00030764	0.00169205	7.62531e-05
TAGLN	0.000702741	8.66817e-05	6.05177e-05	7.53449e-05	0.000157429	1.38796e-05	0.000342607	0.00179372	6.57505e-05
TRPV2	0.000706714	7.88066e-05	3.75633e-05	3.26501e-05	6.67907e-05	4.16412e-05	3.427e-05	0.00180668	2.48997e-05
AKAP12	0	8.68494e-05	5.01092e-05	9.54956e-05	9.07471e-05	4.86615e-05	6.91013e-05	0.00229885	4.12439e-05
GIT1	0.00167504	0.000276304	0.000106478	4.77459e-05	9.5516e-05	6.95086e-05	0.000103595	0.00564334	2.06218e-05
HOXB8	0	1.58005e-05	4.38527e-05	3.01624e-05	5.25574e-05	2.08662e-05	0.000103932	0.00252525	1.55642e-05
TRPM7	0.00118624	0.000251644	0.00012514	0.000105413	0.000247759	0.000103908	0.000441411	0.00217707	5.95195e-05
PTK2B	0.000710732	0.000165504	0.000166951	5.27435e-05	9.54189e-05	7.63465e-05	0.000137118	0.00727934	3.15138e-05
TNS3	0	5.53657e-05	2.50663e-05	2.01157e-05	1.43438e-05	0	0	0.00309598	7.39342e-06
LSP1	0.000841043	0.000142105	2.29662e-05	1.00519e-05	9.55183e-06	6.256e-05	0	0.00340522	3.34619e-05
PAK4	0.00156863	0.000276128	0.000133597	0.00010301	0.000319855	4.16817e-05	0.000275482	0.0041365	8.75427e-05
ARHGAP10	0	0	2.0889e-06	1.25726e-05	2.86891e-05	6.96296e-06	0	0.00157233	5.44781e-06
RHOBTB1	0	1.58209e-05	0	0	1.4345e-05	0	0	0.00158983	3.8913e-06
AFAP1L2	0	1.58202e-05	1.46224e-05	1.76017e-05	3.82523e-05	0	0.000174167	0.00314961	8.17171e-06
LCP1	0.000931966	3.16078e-05	2.50601e-05	2.51371e-05	5.25642e-05	6.95672e-06	0	0.00392157	1.55644e-05
NFATC1	0	0.000100944	0.000222415	0.000137482	0.000141843	8.22036e-05	0.00051495	0.00233489	0.000112744
ADAMTS1	0.00137457	3.15127e-05	7.51203e-05	0.000128076	0.000171715	8.32593e-05	0.000239562	0.00174368	5.40782e-05
ARHGAP5	0.000981354	6.32426e-05	4.38601e-05	2.51405e-05	8.60363e-05	6.95933e-06	0	0.00281294	2.14015e-05
BCAR1	0.000708215	0.000386161	0.00024625	0.000107997	0.000233771	6.24631e-05	0.000171368	0.00181159	8.28694e-05
TNFSF11	0	0.00016128	0.000263209	0.000473254	0.000324058	0.000149251	0.00030774	0.00180914	0.000187673
GOLIM4	0	0	0	0	9.5632e-06	0	0	0.00158228	7.78259e-07
DCSTAMP	0	7.89447e-06	3.13173e-05	1.00518e-05	9.55165e-06	1.39018e-05	3.45328e-05	0.00338983	6.61455e-06
STXBP4	0	0	6.26676e-06	0	0	6.96316e-06	0	0.00158228	4.28043e-06
ARHGAP35	0.000893655	0.000110587	7.09968e-05	2.26207e-05	7.16627e-05	1.3909e-05	6.92425e-05	0.00369914	2.99609e-05
ARHGEF5	0.00105932	0	4.17781e-06	7.54356e-06	9.56302e-06	6.96296e-06	6.96646e-05	0.00314465	4.66955e-06
HDAC6	0.00112824	0.000593115	0.000235204	0.000205305	0.000327241	0.000103212	0.000657376	0.00212675	0.000303318
CTSK	0	4.69962e-05	0.000106257	0.000125333	0.00016636	0.000124254	0.000100144	0.00265393	4.23945e-05
FMNL1	0.00102564	4.74485e-05	1.87989e-05	1.76003e-05	3.82464e-05	6.96146e-06	6.95894e-05	0.00449775	6.22599e-06
WAS	0.00125628	0.000385614	0.000135595	3.5146e-05	4.76674e-05	2.07951e-05	6.81269e-05	0.0155763	2.64541e-05
KCNN3	0	6.31418e-05	4.17539e-05	2.01022e-05	2.86511e-05	6.94956e-06	0	0.00219058	9.72718e-06

## Sheet: Gene_Process_Heatmap
	CancerMine_Counts	Movement	Motility	Invasion	Metastasis	Wound + Healing	Cancer	EMT	Podosome	Invadopodia
IGF1	13	0.0010052	0.00088289	0.00156886	0.000884089	0.00235141	0.00130294	0.00165296	0	4.8466e-05
EGF	46	0.00414285	0.0045557	0.00612302	0.00367034	0.0083281	0.00384329	0.00627721	0.000141519	0.00109431
BMP2	5	0.000556095	0.000365425	0.000646795	0.000289148	0.00264897	0.000250364	0.00148285	0	0
FGF2	10	0.00103249	0.000627301	0.00114022	0.000550379	0.00295827	0.000449303	0.00198928	0	0.000118638
CAST	1	0.00166752	0.000177844	0.000345606	0.000214598	0.00284592	0.000369493	0.000284624	0	0
MSC	11	0.00283791	0.00104008	0.00114353	0.00103975	0.00565868	0.00151764	0.0015428	0.000121747	0
RAN	5	0.00132054	0.000694749	0.000991462	0.000619751	0.0047809	0.000681027	0.000910134	4.45058e-05	0
VIM	9	0.000805151	0.000366857	0.0010489	0.000594366	0.000358021	0.000253277	0.00953876	0	0
CDH1	155	0.00145647	0.000984252	0.00425201	0.00248054	0.00110617	0.0012216	0.0284249	0	0.000358038
ZEB2	26	0.000470917	0.000313438	0.00187321	0.000952656	0.000428141	0.000280821	0.0182584	0	0
ZEB1	58	0.00128364	0.000991142	0.00505992	0.00273468	0.00116169	0.000805033	0.0504597	0	0.000818331
SNAI1	13	0.00122124	0.00100499	0.00359584	0.0019318	0.000954965	0.000531538	0.0360884	0	0.00138793
HK2	16	0.000196902	0.000184367	0.000798527	0.000425963	0.000237497	0.000433635	0.0108743	0	0
CDH2	26	0.000502466	0.000361249	0.00110448	0.000597084	0.00032519	0.000167655	0.00887824	0.000645161	0
TEC	1	0.000303866	0.000197767	9.80461e-05	0.00015643	0.000282518	0.000200785	0.00530292	0	0
ITK	2	5.42012e-05	3.92477e-05	9.51869e-06	1.75586e-05	2.07482e-05	6.02921e-05	0.0101742	0	0
SNAI2	12	0.000335771	0.000408821	0.000990891	0.000627411	0.000290879	0.000184781	0.0123126	0	0.00116482
TWIST1	26	0.000900403	0.000707632	0.00301446	0.00191564	0.000624173	0.000554428	0.0292699	0	0.00288462
ILK	15	0.000426762	0.000632501	0.000825505	0.000373124	0.000371752	0.000178107	0.00385502	0.000439174	0.000386847
SMAD3	14	0.00101636	0.00071027	0.00222203	0.00111106	0.00233194	0.000719393	0.0180083	0.000125534	0.000120861
SMAD2	7	0.0012665	0.000932279	0.00291517	0.00141607	0.00251859	0.000806596	0.021448	0.000120569	0.000116252
SMAD7	7	0.000193287	0.000108651	0.000605001	0.000307407	0.000787412	0.000225482	0.00475273	0	0
TGFB1	11	0.000969767	0.000706756	0.00183757	0.00100571	0.00289555	0.000590805	0.0108163	0	0
EPCAM	15	0.000275911	0.000277474	0.00119552	0.00158849	0.00015653	0.000996439	0.00708733	0	0.000234522
CD24	5	0.000441814	0.000285043	0.00156219	0.00161317	0.000265306	0.000839025	0.00754082	0	0
GLI1	91	0.000394404	0.000200864	0.00123493	0.000696266	0.000375078	0.000546085	0.00491679	0	0.000252334
SMAD4	125	0.000603946	0.000449733	0.00191205	0.00126722	0.000748059	0.000900331	0.00722906	0	0.000350201
NANOG	14	0.000546904	0.000317585	0.00154444	0.0011722	0.000629002	0.000798628	0.00723903	0	0.000295421
BMI1	58	0.000303565	0.000101046	0.00118749	0.000782653	0.000260543	0.000521369	0.00504185	0	0
SOX2	142	0.000859528	0.000377278	0.00240023	0.0015574	0.000826913	0.00119173	0.00907489	0	0
HMGA2	48	0.00023747	0.000148714	0.00093596	0.000526276	0.000227654	0.000287805	0.00389364	0	0.000437828
GSK3B	2	0.000647296	0.000563801	0.00102819	0.000531651	0.000417657	0.000466079	0.00435314	0	0
SHH	100	0.000732354	0.000358728	0.000882123	0.000701106	0.00056291	0.000695709	0.00371263	0	0
ENG	5	0.0131273	0.00164825	0.00120967	0.00116459	0.00516957	0.00292827	0.00027209	6.2749e-06	1.25256e-05
REST	5	0.0120108	0.00212201	0.00115476	0.002353	0.00213332	0.0030513	0.000153527	0	0
COMP	3	0.00339658	0.00205392	0.00130982	0.000765414	0.000846378	0.00063119	0.000130497	0	1.81539e-05
CCR7	4	0.00162633	0.000498531	0.000736743	0.000729489	0.000284595	0.000345015	0.000673401	0.000870133	0
TG	1	0.00129099	0.00079708	0.00100215	0.0019915	0.00105825	0.00228274	0.000473205	1.54059e-05	3.06664e-05
DES	3	0.00546951	0.00302	0.00295108	0.0071519	0.00317568	0.0105962	0.000293651	1.6139e-05	3.58445e-06
IL2	3	0.00115148	0.000426195	0.000965373	0.00248226	0.000695592	0.00380854	0.000806362	0	0
MET	344	0.00618516	0.00404729	0.00636351	0.00770427	0.0031307	0.0102614	0.00376689	4.548e-06	3.63331e-05
CD4	8	0.00454972	0.000824012	0.00220336	0.00268788	0.000917482	0.00777166	0.00074918	2.41733e-05	0
SET	5	0.0118446	0.00274613	0.00426152	0.00540601	0.00222369	0.0162763	0.00111488	3.62149e-06	2.35266e-05
JUN	149	0.0137505	0.00393821	0.00690544	0.0114906	0.00431763	0.0458252	0.00109783	2.26203e-05	3.35842e-05
TH	2	0.00282508	0.00143716	0.00181298	0.00187928	0.00177556	0.00402643	0.000571598	0	0
AR	98	0.00741229	0.00467984	0.00403892	0.00396456	0.0064032	0.00792542	0.00129957	0.000193066	5.93146e-05
CP	1	0.00497211	0.0023974	0.00176373	0.0014078	0.00133779	0.00404822	0.000490737	8.42851e-06	5.04401e-05
PROC	1	0.0063251	0.00315235	0.00256063	0.00214391	0.00145192	0.00584615	0.000342308	1.72028e-05	1.14584e-05
ARC	2	0.00257437	0.00111838	0.000667432	0.000769996	0.000950647	0.00173556	0.00054713	6.94316e-05	0
ANG	3	0.00139627	0.00117951	0.00154916	0.00131348	0.00166922	0.00128466	0.0011679	0	2.74326e-05
FOS	305	0.00147967	0.00136218	0.00178498	0.00108925	0.00103117	0.00136088	0.00102289	5.96712e-05	8.86918e-05
IL4	2	0.00149821	0.000436913	0.00111646	0.000754075	0.00169973	0.00154871	0.00087902	4.35986e-05	0
TNF	26	0.00534657	0.00189035	0.00531686	0.00352508	0.00578561	0.00814007	0.00188428	4.88573e-05	1.62586e-05
IL10	7	0.00183134	0.000790611	0.00236372	0.00135452	0.00315081	0.00236142	0.000670511	4.88512e-05	0
IL6	39	0.00380149	0.00182952	0.00562345	0.00345492	0.00572961	0.0052752	0.00271588	3.19744e-05	7.97397e-06
REN	5	0.00294206	0.00178861	0.00732098	0.00538155	0.0028911	0.00424071	0.00429118	2.66919e-05	0.000119622
KIT	792	0.00405336	0.00396279	0.0109743	0.0061091	0.00614687	0.00530604	0.00537884	2.73733e-05	0
PCNA	27	0.00106323	0.000540658	0.00354008	0.00216105	0.0024058	0.00176848	0.00250526	6.01214e-05	0.000118057
VEGFA	154	0.00299692	0.00109931	0.00555061	0.00457758	0.00419071	0.00235306	0.00303138	0.000202429	0.000149492
CD34	10	0.00205201	0.000734866	0.0034917	0.00387056	0.00244889	0.00291977	0.000869141	2.66603e-05	2.64431e-05
CXCL12	9	0.00451062	0.00184584	0.00330038	0.00300953	0.00180168	0.00104155	0.00275665	0.000207168	0.000200763
CXCR4	36	0.00464425	0.00191658	0.00474737	0.00467419	0.00187878	0.00165107	0.00403368	6.86436e-05	0.000134445
ICAM1	2	0.00241619	0.00105175	0.00198569	0.0014676	0.00102068	0.000788851	0.000677493	0.000193836	0
GPI	3	0.00207791	0.00108728	0.00247332	0.00139227	0.000375357	0.00130372	0.00123939	5.12007e-05	5.04058e-05
CCL2	15	0.00276368	0.000768145	0.00191884	0.00118575	0.00199754	0.000788277	0.00170973	0	5.25597e-05
NOTCH1	240	0.00088453	0.000433366	0.00254903	0.00127375	0.000854129	0.00115627	0.0067547	0	0.000478583
CTNNB1	101	0.00170784	0.00104094	0.00450106	0.00254474	0.00117918	0.00172944	0.0110755	0	0.000200481
EZH2	181	0.000657982	0.000297714	0.00267178	0.00152138	0.000573576	0.00111287	0.00561815	0	0
CD44	17	0.00288841	0.00332565	0.00794786	0.00685331	0.0022392	0.0030504	0.0160072	0.000518911	0.000793111
HIF1A	22	0.00145421	0.000717276	0.00361987	0.0024418	0.0013522	0.00162633	0.00580753	0	0.00044843
STAT3	221	0.00332814	0.00196884	0.00969476	0.00531957	0.00328282	0.00427794	0.0125007	0.000181133	7.16538e-05
AKT1	259	0.00111173	0.00119055	0.00228494	0.00125953	0.00075446	0.00141741	0.00274528	0.000105865	0.000205044
HCCS	3	0.000266228	0.000287337	0.00322842	0.00147701	0.000133829	0.000883266	0.00182418	0	0.000443066
MMP7	11	0.000617092	0.000395373	0.0033017	0.00156648	0.000814026	0.00049992	0.00303718	0	0.000569152
HGF	92	0.00245645	0.00507884	0.0052873	0.00280645	0.00356339	0.00124029	0.00473313	0	0.000334588
CCK	7	0.00345456	0.00523967	0.0127869	0.00387663	0.0073529	0.00223437	0.0123513	4.51998e-05	0
MMP9	23	0.00846472	0.00422626	0.0306216	0.0124341	0.0107067	0.00351876	0.0148851	0.000339743	0.00141214
MMP2	11	0.00793271	0.00450493	0.0290055	0.0111265	0.00985183	0.00307029	0.015236	0.000384879	0.00211042
MMP3	3	0.000680595	0.00046767	0.00265225	0.000953348	0.00164255	0.000339675	0.00186465	0	0.000140964
MMP1	3	0.00112761	0.000676208	0.00451468	0.00181105	0.00338673	0.000619862	0.00195328	0.000113792	0.000439754
TIMP1	4	0.00117604	0.000736491	0.00486508	0.00214472	0.0027521	0.000694789	0.00181264	0.00010007	0.000679546
TIMP2	3	0.000967322	0.000691952	0.00482661	0.00197378	0.00163409	0.000504479	0.0013314	0	0.00116009
MVD	1	0.000278319	0.000135586	0.00254787	0.00272508	0.00038679	0.000885421	0.00077046	0	0.000137382
VEGFC	12	0.000500444	0.00022433	0.00222651	0.00294601	0.000641774	0.000608312	0.000760432	0	0
AFP	5	0.000226931	0.000233637	0.00466151	0.00331868	0.000170412	0.00182964	0.000849949	0	0
BRAF	1403	0.000491612	0.000513789	0.00354583	0.00625096	0.000210888	0.00476609	0.00228868	0	0.000215633
ERBB2	1541	0.000905587	0.00136913	0.00431524	0.0077305	0.000395521	0.00590563	0.00294218	0	0.000208997
GAN	4	0.0013042	0.000931821	0.00596767	0.0142846	0.000883932	0.00813503	0.000879386	0	1.50107e-05
PTEN	832	0.00228396	0.00182103	0.00673855	0.00430912	0.00146266	0.00425695	0.00688155	0.000405351	0.000648573
MTOR	74	0.00290522	0.00219195	0.007706	0.00490804	0.00261467	0.00636771	0.00798634	2.6639e-05	7.92665e-05
MYC	3701	0.00249858	0.00171618	0.00788088	0.00589995	0.00213371	0.00773982	0.00711618	4.69362e-05	2.32997e-05
TP53	1599	0.00093719	0.000587306	0.00396793	0.00407962	0.000495981	0.00613531	0.0040261	4.47467e-05	0.000132415
EGFR	2334	0.00364563	0.00345	0.010415	0.0118926	0.00302396	0.0138341	0.00810546	7.49873e-05	0.000567283
KRAS	3797	0.000685534	0.000777716	0.00412996	0.00625103	0.000311397	0.00633976	0.00474729	0	0.000236911
BAX	10	0.00221645	0.0012827	0.00628958	0.00282307	0.00270259	0.00576535	0.00336043	2.18689e-05	0
BCL2	212	0.0027857	0.00158704	0.00938134	0.00546218	0.00310425	0.00970295	0.00364458	0	3.02696e-05
CPM	3	0.000447108	0.00187158	0.000115869	0.000205288	0.000419335	0.000306234	0.000141523	0	0
AMFR	4	9.81242e-05	0.00173656	0.000171916	0.000175899	6.95014e-06	4.20216e-05	6.90274e-05	0	0
CD9	1	0.000305751	0.00122971	0.000478213	0.000405249	0.000281437	0.000202962	0.000259968	0	0
EFS	1	0.00033296	0.00184334	0.000295498	0.000731912	0.000485607	0.00105748	0.000202337	8.7222e-05	0
VCL	1	0.00026054	0.00353795	0.000118939	5.76813e-05	8.98597e-05	4.47315e-05	0.000167999	0.00118413	0.0010015
LPA	13	0.00106834	0.00177782	0.00133658	0.000663378	0.000958289	0.000477396	0.000455304	8.72524e-05	0.000679752
RHO	1	0.00838088	0.0112634	0.00841574	0.0044515	0.00351072	0.00316607	0.00366477	0.00111918	0.00126518
PTK2	16	0.0023338	0.00313422	0.00277604	0.00133767	0.00107891	0.000516787	0.00237193	0.00113895	0.00191571
RAC1	28	0.00426029	0.00712617	0.00558572	0.00243018	0.00187714	0.000960018	0.00437026	0.00161437	0.00342499
RHOA	27	0.00409977	0.00698253	0.00498631	0.00220181	0.00181664	0.00105738	0.00487768	0.00290598	0.00274817
SRC	152	0.00555099	0.00709659	0.00817963	0.00479134	0.00239663	0.00391006	0.00665533	0.00387766	0.00402558
PI3	60	0.00116279	0.0016479	0.00135754	0.00060257	0.00059009	0.00086166	0.00186116	0.000733906	0.0011172
ADAMTS1	3	7.51203e-05	3.15127e-05	0.000171715	0.000128076	8.32593e-05	5.40782e-05	0.000239562	0.00174368	0.00137457
WIPF1	4	3.34179e-05	6.32471e-05	5.736e-05	2.76551e-05	6.95977e-06	1.40083e-05	3.47524e-05	0.00997151	0.00792079
MYO10	1	6.89191e-05	0.000245013	5.2571e-05	3.51943e-05	3.47901e-05	1.3619e-05	3.4709e-05	0.00677507	0.00382409
PXN	13	0.000569056	0.000980823	0.000509133	0	0.000172844	0.000117081	0.00020181	0.00301568	0.00254323
TRPM7	6	0.00012514	0.000251644	0.000247759	0.000105413	0.000103908	5.95195e-05	0.000441411	0.00217707	0.00118624
TAGLN	6	6.05177e-05	8.66817e-05	0.000157429	7.53449e-05	1.38796e-05	6.57505e-05	0.000342607	0.00179372	0.000702741
HDAC6	17	0.000235204	0.000593115	0.000327241	0.000205305	0.000103212	0.000303318	0.000657376	0.00212675	0.00112824
ARHGAP5	9	4.38601e-05	6.32426e-05	8.60363e-05	2.51405e-05	6.95933e-06	2.14015e-05	0	0.00281294	0.000981354
TRPV2	4	3.75633e-05	7.88066e-05	6.67907e-05	3.26501e-05	4.16412e-05	2.48997e-05	3.427e-05	0.00180668	0.000706714
ARHGEF5	2	4.17781e-06	0	9.56302e-06	7.54356e-06	6.96296e-06	4.66955e-06	6.96646e-05	0.00314465	0.00105932
PAK4	12	0.000133597	0.000276128	0.000319855	0.00010301	4.16817e-05	8.75427e-05	0.000275482	0.0041365	0.00156863
FMNL1	1	1.87989e-05	4.74485e-05	3.82464e-05	1.76003e-05	6.96146e-06	6.22599e-06	6.95894e-05	0.00449775	0.00102564
ARHGAP35	3	7.09968e-05	0.000110587	7.16627e-05	2.26207e-05	1.3909e-05	2.99609e-05	6.92425e-05	0.00369914	0.000893655
LCP1	4	2.50601e-05	3.16078e-05	5.25642e-05	2.51371e-05	6.95672e-06	1.55644e-05	0	0.00392157	0.000931966
LSP1	1	2.29662e-05	0.000142105	9.55183e-06	1.00519e-05	6.256e-05	3.34619e-05	0	0.00340522	0.000841043
GIT1	1	0.000106478	0.000276304	9.5516e-05	4.77459e-05	6.95086e-05	2.06218e-05	0.000103595	0.00564334	0.00167504
BCAR1	4	0.00024625	0.000386161	0.000233771	0.000107997	6.24631e-05	8.28694e-05	0.000171368	0.00181159	0.000708215
RHOBTB1	3	0	1.58209e-05	1.4345e-05	0	0	3.8913e-06	0	0.00158983	0
TNS3	2	2.50663e-05	5.53657e-05	1.43438e-05	2.01157e-05	0	7.39342e-06	0	0.00309598	0
STXBP4	1	6.26676e-06	0	0	0	6.96316e-06	4.28043e-06	0	0.00158228	0
GOLIM4	2	0	0	9.5632e-06	0	0	7.78259e-07	0	0.00158228	0
DCSTAMP	1	3.13173e-05	7.89447e-06	9.55165e-06	1.00518e-05	1.39018e-05	6.61455e-06	3.45328e-05	0.00338983	0
ARHGAP10	6	2.0889e-06	0	2.86891e-05	1.25726e-05	6.96296e-06	5.44781e-06	0	0.00157233	0
KCNN3	1	4.17539e-05	6.31418e-05	2.86511e-05	2.01022e-05	6.94956e-06	9.72718e-06	0	0.00219058	0
AKAP12	11	5.01092e-05	8.68494e-05	9.07471e-05	9.54956e-05	4.86615e-05	4.12439e-05	6.91013e-05	0.00229885	0
AFAP1L2	5	1.46224e-05	1.58202e-05	3.82523e-05	1.76017e-05	0	8.17171e-06	0.000174167	0.00314961	0
HOXB8	6	4.38527e-05	1.58005e-05	5.25574e-05	3.01624e-05	2.08662e-05	1.55642e-05	0.000103932	0.00252525	0
CTSK	3	0.000106257	4.69962e-05	0.00016636	0.000125333	0.000124254	4.23945e-05	0.000100144	0.00265393	0
WAS	8	0.000135595	0.000385614	4.76674e-05	3.5146e-05	2.07951e-05	2.64541e-05	6.81269e-05	0.0155763	0.00125628
PTK2B	6	0.000166951	0.000165504	9.54189e-05	5.27435e-05	7.63465e-05	3.15138e-05	0.000137118	0.00727934	0.000710732
HCK	6	9.59019e-05	0.00017274	9.52036e-05	1.75603e-05	3.45892e-05	6.65168e-05	6.74627e-05	0.0101716	0.000531632
NFATC1	10	0.000222415	0.000100944	0.000141843	0.000137482	8.22036e-05	0.000112744	0.00051495	0.00233489	0
TNFSF11	5	0.000263209	0.00016128	0.000324058	0.000473254	0.000149251	0.000187673	0.00030774	0.00180914	0
ACTN4	1	9.60226e-05	0.000339234	0.000243468	0.000140695	2.08404e-05	4.24095e-05	0.000275454	0.00103093	0.00234742
PAK1	20	0.000543331	0.00156162	0.000958304	0.000428207	0.000351078	0.000276104	0.000757601	0.00218723	0.00539707
NCK1	1	5.84735e-05	9.48234e-05	9.07927e-05	2.51371e-05	2.78269e-05	1.75099e-05	0	0.00130719	0.0055918
DIAPH1	1	7.93467e-05	0.000173758	0.00010032	3.51864e-05	5.56297e-05	2.60697e-05	3.46021e-05	0.00120919	0.00352423
MMP14	9	0.000686787	0.000585023	0.0025887	0.000926232	0.000522714	0.000292423	0.00170565	0.00621375	0.0176341
LIMK1	1	0.000258695	0.000495942	0.000543509	0.000193322	9.70699e-05	6.80814e-05	0.000579849	0.000803213	0.00321958
ROCK2	3	0.000254317	0.000549369	0.000509194	0.000215708	0.000172874	8.98539e-05	0.000673265	0.00122474	0.00206079
AMOTL2	6	8.35541e-06	2.37278e-05	1.43437e-05	2.51445e-06	0	8.17167e-06	0	0.00154321	0.00209205
AFAP1L1	2	6.26699e-06	7.91133e-06	2.39099e-05	1.00586e-05	0	2.33479e-06	0	0.00162602	0.00216685
WASL	8	0.000150291	0.000425955	0.000200486	6.53197e-05	6.25135e-05	2.33445e-05	3.44104e-05	0.00809717	0.0108025
DNM2	2	1.87923e-05	3.94879e-05	2.86618e-05	2.01061e-05	0	1.40076e-05	3.45925e-05	0.00239521	0.00262467
IQGAP1	7	0.000275421	0.000338668	0.000300451	0.000128065	0.000145668	7.62531e-05	0.00030764	0.00169205	0.00201342
SNAP23	1	3.96559e-05	0	3.34064e-05	7.53595e-06	2.77741e-05	1.59518e-05	0	0.000963391	0.00222883
ASAP1	1	5.4296e-05	4.74087e-05	0.0001768	7.2896e-05	6.95633e-06	3.11287e-05	0.000173334	0.00388098	0.00925069
FGD1	2	1.87968e-05	5.53329e-05	2.86774e-05	7.54195e-06	1.39177e-05	6.61497e-06	0	0.00138696	0.00291545
SH3PXD2A	1	3.342e-05	5.53548e-05	0.000152983	5.78289e-05	6.96127e-06	1.67323e-05	0.00010437	0.0178838	0.0357508
ARF6	2	0.000258497	0.000447417	0.000456893	0.000158027	9.68235e-05	7.19615e-05	0.000370558	0.00248139	0.0046875
TRIP10	1	2.71533e-05	7.90726e-05	3.34635e-05	2.51424e-05	0	1.01172e-05	0.000104337	0.00294118	0.00506073
CTTN	3	0.000223304	0.000488689	0.000510528	0.000231076	5.55305e-05	7.93685e-05	0.000137188	0.0138376	0.0222701
VASP	3	0.000505813	0.00142838	0.000303556	0.000125192	0.000172044	8.01077e-05	0.000263123	0.002145	0.00265252
CRK	6	0.000711613	0.00127046	0.000933574	0.000377908	0.000247431	0.000232918	0.000784647	0.00159109	0.00141743
CDC42	15	0.00285261	0.00536036	0.00341209	0.00139067	0.00137297	0.000677146	0.00220301	0.00475151	0.00580605
ROR2	6	0.000131471	0.000102447	0.000286243	0.000128088	6.2461e-05	6.18601e-05	0.000616819	0	0.00211715
NEDD9	11	0.000189975	0.000220974	0.000453614	0.000251269	6.25404e-05	8.32642e-05	0.000689679	0	0.00243112
NOX1	2	0.000164502	8.59785e-05	0.000142412	4.75944e-05	0.000151584	8.28356e-05	0.000496261	0	0.00243803
TGIF1	8	2.29693e-05	7.89877e-06	9.07705e-05	3.51874e-05	2.7817e-05	1.98442e-05	0.000103846	0	0.00266904
ADAM12	4	7.30382e-05	7.09203e-05	0.000219445	8.53904e-05	6.93972e-05	5.5246e-05	0.000274066	0	0.00631579
IGF2BP1	9	6.88902e-05	7.8911e-05	0.000210082	0.000118093	4.86381e-05	6.77005e-05	0.000206811	0	0.00400962
SLC9A1	2	0.000121016	0.000204763	0.000267057	0.000112996	8.32345e-05	4.86306e-05	0.000136691	0	0.00534045
GMPR	1	8.35549e-06	0	9.5627e-06	2.51448e-06	0	2.33477e-06	0	0	0.00210305
SYNJ2	1	4.17791e-06	0	9.56357e-06	5.02919e-06	0	3.11305e-06	0	0	0.00214592
RAB40B	1	6.26696e-06	0	1.91278e-05	2.01171e-05	6.96389e-06	3.11305e-06	3.48554e-05	0	0.00432432
MAPK4	2	1.04439e-05	7.90833e-06	9.56178e-06	5.0287e-06	2.0885e-05	7.7825e-06	0	0	0.00205973
CSRP2	2	1.67105e-05	1.58175e-05	1.43432e-05	7.54318e-06	0	4.66951e-06	3.4808e-05	0	0.00207469
ARHGEF11	1	1.87984e-05	3.9536e-05	2.86829e-05	5.02847e-06	1.39216e-05	8.56069e-06	6.95555e-05	0	0.00303337
VAV2	1	0.000106476	0.000181553	0.000205347	9.80015e-05	6.95024e-06	4.43562e-05	0.000103548	0	0.0024855
ABI1	4	0.000116856	0.000126058	0.00010971	4.52041e-05	6.93861e-06	2.06198e-05	0.000102694	0	0.00207182
ENAH	3	0.000100224	0.000410645	0.000167187	0.000103041	4.17174e-05	4.55244e-05	0.000311236	0	0.00260417
IMP3	1	2.29617e-05	4.73332e-05	0.0002912	0.000213552	2.08397e-05	6.61432e-05	0.000172129	0	0.00233827
IGF2BP3	11	5.21808e-05	7.88612e-05	0.000286366	0.000205992	1.38889e-05	8.67628e-05	0.000171869	0	0.00226074
FSCN1	4	0.000160769	0.000323727	0.000525393	0.000226177	0.000139039	6.73133e-05	0.000518367	0	0.00341297
RHOC	10	0.000321123	0.000699306	0.00108102	0.000516891	0.000131521	0.000153655	0.000812018	0.000674309	0.00614182
HBEGF	6	0.000357882	0.000249402	0.000445447	0.000182694	0.000886586	0.00017809	0.000588351	0	0.00212089
ROCK1	19	0.000610225	0.000868185	0.00129648	0.000536178	0.000372291	0.000188234	0.00155939	0.000483793	0.00210526

## Sheet: Process_Similarity_Matrix
	Movement	Motility	Wound + Healing	Invasion	Metastasis	Cancer	EMT	Podosome	Invadopodia
Movement	1	0.667415	0.67855	0.5516	0.609016	0.663488	0.102391	-0.194062	-0.151909
Motility	0.667415	1	0.586877	0.583161	0.524359	0.36886	0.158911	0	0
Wound + Healing	0.67855	0.586877	1	0.781061	0.616805	0.390929	0.241051	-0.239386	-0.17411
Invasion	0.5516	0.583161	0.781061	1	0.800103	0.369844	0.387247	-0.190225	-0.106975
Metastasis	0.609016	0.524359	0.616805	0.800103	1	0.684802	0.271092	-0.239949	-0.17069
Cancer	0.663488	0.36886	0.390929	0.369844	0.684802	1	0	-0.169925	-0.142812
EMT	0.102391	0.158911	0.241051	0.387247	0.271092	0	1	-0.199984	-0.112793
Podosome	-0.194062	0	-0.239386	-0.190225	-0.239949	-0.169925	-0.199984	1	0.673441
Invadopodia	-0.151909	0	-0.17411	-0.106975	-0.17069	-0.142812	-0.112793	0.673441	1

## Sheet: Genes_Similarity_Matrix
	ENG	REST	COMP	CCR7	CD9	RHO	LPA	EFS	IL2	DES	TH	TNF	TG	MET	CD4	SET	ARC	CP	PROC	AR	ANG	FOS	GPI	ICAM1	CXCL12	CCL2	IL10	IL4	IL6	VEGFA	KIT	REN	BAX	BCL2	CD34	EGFR	BRAF	ERBB2	GAN	KRAS	TP53	MVD	AFP	VEGFC	JUN	MYC	MTOR	PCNA	CXCR4
ENG	1	0.961489	0.824146	0.663498	0	0.372909	0	0	0	0.361584	0.552494	0.504833	0.329902	0	0.451138	0.564462	0.86784	0.779645	0.714724	0.693094	0.442772	0.419422	0.397009	0.684725	0.611364	0.722683	0.471072	0.633848	0.386572	0	0	0	0	0	0	0	0	0	0	0	0	0	0	0	0	0	0	0	0.365678
REST	0.961489	1	0.871738	0.746191	0	0.448358	0	0	0	0.450417	0.591154	0.462408	0.406043	0.40473	0.535731	0.647288	0.903013	0.844026	0.795789	0.668477	0.398615	0.458109	0.504828	0.732509	0.662944	0.655621	0.349666	0.533015	0	0	0	0	0	0	0	0	0	0	0	0	0	0	0	0	0	0	0	0	0.443381
COMP	0.824146	0.871738	1	0.674987	0.516822	0.815283	0.67956	0.356649	0	0.32347	0.507012	0.381366	0	0.363043	0.344389	0.465742	0.820399	0.795023	0.74896	0.648194	0.514556	0.648638	0.622702	0.825409	0.71775	0.654359	0.349399	0.431921	0	0	0	0	0	0	0	0	0	0	0	0	0	0	0	0	0	0	0	0	0.49881
CCR7	0.663498	0.746191	0.674987	1	0	0.406431	0	0	0	0	0	0	0	0	0	0.320006	0.570294	0.500091	0.460681	0	0	0.34627	0.566161	0.700223	0.716046	0.579415	0	0	0	0	0	0	0	0	0	0	0	0	0	0	0	0	0	0	0	0	0	0	0.579037
CD9	0	0	0.516822	0	1	0.86527	0.845254	0.842961	0	0	0	0	0	0	0	0	0	0	0	0	0.449761	0.57028	0.354798	0.357431	0	0	0	0	0	0	0.336515	0	0	0	0	0	0	0	0	0	0	0	0	0	0	0	0	0	0
RHO	0.372909	0.448358	0.815283	0.406431	0.86527	1	0.90014	0.602227	0	0	0.340071	0	0	0.355598	0	0	0.515917	0.542656	0.522694	0.457713	0.570703	0.767397	0.683839	0.715812	0.637126	0.49028	0	0	0	0	0.483048	0.357859	0	0	0	0	0	0	0	0	0	0	0	0	0	0	0	0	0.531949
LPA	0	0	0.67956	0	0.845254	0.90014	1	0.580208	0	0	0	0	0	0	0	0	0.333636	0.368117	0.345574	0.397887	0.513899	0.634424	0.458772	0.543895	0.431256	0.379541	0	0	0	0	0.438064	0	0	0	0	0	0	0	0	0	0	0	0	0	0	0	0	0	0.32253
EFS	0	0	0.356649	0	0.842961	0.602227	0.580208	1	0.347732	0.479994	0.444958	0	0.456801	0.438681	0	0	0.364435	0.427269	0.452599	0.493046	0.381423	0.465006	0	0	0	0	0	0	0	0	0	0	0	0	0	0	0	0	0	0	0	0	0	0	0.360425	0	0	0	0
IL2	0	0	0	0	0	0	0	0.347732	1	0.93879	0.832564	0.743109	0.930848	0.90949	0.889917	0.830039	0.500103	0.568949	0.634471	0.630719	0.463914	0.470378	0.402405	0	0	0	0.488563	0.550979	0.577237	0.37828	0.383944	0.542033	0.662513	0.769725	0.706613	0.860863	0.817721	0.823881	0.781445	0.80992	0.830575	0.466056	0.470832	0.4358	0.913717	0.68917	0.546212	0.3682	0
DES	0.361584	0.450417	0.32347	0	0	0	0	0.479994	0.93879	1	0.932352	0.810266	0.971471	0.913896	0.916061	0.899616	0.685175	0.751596	0.804075	0.810563	0.54265	0.561978	0.445184	0.429292	0	0	0.587898	0.619548	0.615875	0.368399	0.367816	0.462019	0.574972	0.687447	0.731247	0.722861	0.674801	0.695354	0.719236	0.608544	0.635434	0.375518	0.384954	0.37736	0.90213	0.513693	0.370467	0	0
TH	0.552494	0.591154	0.507012	0	0	0.340071	0	0.444958	0.832564	0.932352	1	0.931313	0.904584	0.905283	0.935895	0.943054	0.837046	0.887557	0.914157	0.936888	0.687935	0.729296	0.581889	0.579625	0.410791	0.461368	0.742184	0.802623	0.761148	0.442541	0.48785	0.508854	0.678737	0.722251	0.708535	0.651457	0.496082	0.52037	0.503037	0.481835	0.575983	0	0.330287	0	0.877041	0.530918	0.441239	0.360123	0.384634
TNF	0.504833	0.462408	0.381366	0	0	0	0	0	0.743109	0.810266	0.931313	1	0.829693	0.829127	0.823282	0.80982	0.710008	0.739476	0.757796	0.905053	0.783252	0.740084	0.563328	0.576251	0.41607	0.579341	0.916441	0.92636	0.926158	0.630813	0.655004	0.62328	0.798774	0.795325	0.785557	0.646754	0.460134	0.467153	0.443005	0.463068	0.5796	0.337115	0.410968	0.321008	0.769796	0.598448	0.537294	0.591057	0.413111
TG	0.329902	0.406043	0	0	0	0	0	0.456801	0.930848	0.971471	0.904584	0.829693	1	0.94595	0.845408	0.819474	0.642077	0.68388	0.731802	0.802084	0.678852	0.64774	0.522448	0.511974	0.397372	0.354072	0.662863	0.681393	0.716168	0.552904	0.525418	0.614363	0.652875	0.743779	0.844073	0.801951	0.758983	0.780064	0.795219	0.693034	0.694585	0.52363	0.499471	0.543823	0.813192	0.621071	0.499509	0.444233	0.468999
MET	0	0.40473	0.363043	0	0	0.355598	0	0.438681	0.90949	0.913896	0.905283	0.829127	0.94595	1	0.875206	0.844304	0.66334	0.72744	0.77639	0.760272	0.71352	0.784826	0.722288	0.59386	0.509331	0.424453	0.620057	0.675391	0.735473	0.591846	0.644377	0.745894	0.797718	0.856856	0.823393	0.890785	0.788417	0.811979	0.748283	0.779558	0.814855	0.579188	0.610807	0.558748	0.814021	0.783102	0.690727	0.543531	0.597803
CD4	0.451138	0.535731	0.344389	0	0	0	0	0	0.889917	0.916061	0.935895	0.823282	0.845408	0.875206	1	0.98846	0.755171	0.829776	0.871509	0.770975	0.44775	0.550028	0.517257	0.417961	0	0	0.53259	0.649341	0.582874	0	0	0.424621	0.635257	0.709338	0.588634	0.678398	0.552492	0.561466	0.517707	0.565931	0.664954	0	0	0	0.958485	0.551606	0.433882	0	0
SET	0.564462	0.647288	0.465742	0.320006	0	0	0	0	0.830039	0.899616	0.943054	0.80982	0.819474	0.844304	0.98846	1	0.836909	0.898614	0.928041	0.813041	0.455381	0.565335	0.528908	0.478854	0.332916	0.335618	0.525623	0.658716	0.556776	0	0	0.361519	0.562685	0.628745	0.545137	0.588497	0.456363	0.471731	0.44369	0.462183	0.563248	0	0	0	0.921858	0.461591	0.356285	0	0
ARC	0.86784	0.903013	0.820399	0.570294	0	0.515917	0.333636	0.364435	0.500103	0.685175	0.837046	0.710008	0.642077	0.66334	0.755171	0.836909	1	0.973509	0.944621	0.880148	0.607982	0.66954	0.579967	0.702415	0.609225	0.644754	0.545123	0.724441	0.533849	0	0	0	0.348466	0.332779	0.409634	0	0	0	0	0	0	0	0	0	0.597454	0	0	0	0.440729
CP	0.779645	0.844026	0.795023	0.500091	0	0.542656	0.368117	0.427269	0.568949	0.751596	0.887557	0.739476	0.68388	0.72744	0.829776	0.898614	0.973509	1	0.993152	0.882928	0.563673	0.696548	0.621604	0.682616	0.532933	0.533456	0.534566	0.671221	0.532615	0	0	0	0.423637	0.438049	0.444937	0.35536	0	0	0	0	0	0	0	0	0.69501	0	0	0	0.390239
PROC	0.714724	0.795789	0.74896	0.460681	0	0.522694	0.345574	0.452599	0.634471	0.804075	0.914157	0.757796	0.731802	0.77639	0.871509	0.928041	0.944621	0.993152	1	0.878426	0.548378	0.699424	0.632474	0.663256	0.494027	0.471939	0.532903	0.648507	0.540171	0	0	0.323332	0.468368	0.503462	0.490213	0.424808	0	0	0	0	0.351978	0	0	0	0.752347	0.32138	0	0	0.37823
AR	0.693094	0.668477	0.648194	0	0	0.457713	0.397887	0.493046	0.630719	0.810563	0.936888	0.905053	0.802084	0.760272	0.770975	0.813041	0.880148	0.882928	0.878426	1	0.776222	0.744533	0.506983	0.641015	0.465482	0.59054	0.825462	0.863835	0.785174	0.456967	0.476678	0.402322	0.542252	0.542973	0.641502	0.432408	0	0	0	0	0.321093	0	0	0	0.692477	0.335061	0	0.327752	0.362465
ANG	0.442772	0.398615	0.514556	0	0.449761	0.570703	0.513899	0.381423	0.463914	0.54265	0.687935	0.783252	0.678852	0.71352	0.44775	0.455381	0.607982	0.563673	0.548378	0.776222	1	0.90253	0.69125	0.744689	0.724879	0.808415	0.843621	0.85262	0.903295	0.835229	0.849706	0.763359	0.714664	0.637805	0.768634	0.583551	0.407496	0.441969	0.385406	0.424175	0.460659	0.462405	0.452278	0.514688	0.336231	0.618389	0.657315	0.770319	0.728066
FOS	0.419422	0.458109	0.648638	0.34627	0.57028	0.767397	0.634424	0.465006	0.470378	0.561978	0.729296	0.740084	0.64774	0.784826	0.550028	0.565335	0.66954	0.696548	0.699424	0.744533	0.90253	1	0.886619	0.823653	0.755506	0.723719	0.698015	0.715169	0.800198	0.720451	0.847229	0.789542	0.775133	0.719738	0.707647	0.631676	0.433384	0.475373	0.380387	0.455606	0.523781	0.485878	0.559016	0.482688	0.415405	0.67282	0.69864	0.673308	0.754661
GPI	0.397009	0.504828	0.622702	0.566161	0.354798	0.683839	0.458772	0	0.402405	0.445184	0.581889	0.563328	0.522448	0.722288	0.517257	0.528908	0.579967	0.621604	0.632474	0.506983	0.69125	0.886619	1	0.87503	0.848008	0.695429	0.461477	0.520431	0.614344	0.690901	0.771663	0.817249	0.723892	0.690121	0.659669	0.626444	0.495751	0.518656	0.427727	0.504245	0.55064	0.610143	0.680964	0.584615	0	0.697055	0.715321	0.623958	0.872539
ICAM1	0.684725	0.732509	0.825409	0.700223	0.357431	0.715812	0.543895	0	0	0.429292	0.579625	0.576251	0.511974	0.59386	0.417961	0.478854	0.702415	0.682616	0.663256	0.641015	0.744689	0.823653	0.87503	1	0.921887	0.838335	0.583722	0.611876	0.632176	0.710946	0.668942	0.643685	0.488187	0.452314	0.672176	0.356862	0	0	0.332446	0	0	0.471854	0.476863	0.528979	0	0.383807	0.410091	0.500676	0.839399
CXCL12	0.611364	0.662944	0.71775	0.716046	0	0.637126	0.431256	0	0	0	0.410791	0.41607	0.397372	0.509331	0	0.332916	0.609225	0.532933	0.494027	0.465482	0.724879	0.755506	0.848008	0.921887	1	0.894976	0.427142	0.549345	0.531117	0.713411	0.631902	0.654727	0.425428	0.347662	0.558468	0.358538	0	0	0	0	0	0.458318	0.404614	0.534667	0	0.448616	0.525669	0.551045	0.94784
CCL2	0.722683	0.655621	0.654359	0.579415	0	0.49028	0.379541	0	0	0	0.461368	0.579341	0.354072	0.424453	0	0.335618	0.644754	0.533456	0.471939	0.59054	0.808415	0.723719	0.695429	0.838335	0.894976	1	0.665019	0.783072	0.705365	0.740738	0.64512	0.580578	0.471985	0.339601	0.5285	0	0	0	0	0	0	0	0	0.335354	0	0.383628	0.486355	0.62469	0.796074
IL10	0.471072	0.349666	0.349399	0	0	0	0	0	0.488563	0.587898	0.742184	0.916441	0.662863	0.620057	0.53259	0.525623	0.545123	0.534566	0.532903	0.825462	0.843621	0.698015	0.461477	0.583722	0.427142	0.665019	1	0.924619	0.965135	0.749803	0.73318	0.608863	0.711186	0.665552	0.776072	0.466469	0	0	0	0	0.363879	0.343468	0.386213	0.361525	0.476441	0.46386	0.445789	0.688752	0.407349
IL4	0.633848	0.533015	0.431921	0	0	0	0	0	0.550979	0.619548	0.802623	0.92636	0.681393	0.675391	0.649341	0.658716	0.724441	0.671221	0.648507	0.863835	0.85262	0.715169	0.520431	0.611876	0.549345	0.783072	0.924619	1	0.924625	0.6804	0.6393	0.57246	0.692261	0.617995	0.682214	0.484424	0	0	0	0	0.428322	0	0	0	0.553033	0.515506	0.525599	0.635921	0.497901
IL6	0.386572	0	0	0	0	0	0	0	0.577237	0.615875	0.761148	0.926158	0.716168	0.735473	0.582874	0.556776	0.533849	0.532615	0.540171	0.785174	0.903295	0.800198	0.614344	0.632176	0.531117	0.705365	0.965135	0.924625	1	0.842582	0.853998	0.779717	0.851609	0.799979	0.844322	0.646794	0.463569	0.468391	0.429412	0.471872	0.560569	0.494782	0.540824	0.493785	0.513541	0.672905	0.661835	0.822264	0.566918
VEGFA	0	0	0	0	0	0	0	0	0.37828	0.368399	0.442541	0.630813	0.552904	0.591846	0	0	0	0	0	0.456967	0.835229	0.720451	0.690901	0.710946	0.713411	0.740738	0.749803	0.6804	0.842582	1	0.923278	0.908186	0.742594	0.692263	0.876086	0.63266	0.570752	0.567429	0.556363	0.530271	0.518788	0.78417	0.744509	0.815419	0	0.69627	0.712846	0.931169	0.815626
KIT	0	0	0	0	0.336515	0.483048	0.438064	0	0.383944	0.367816	0.48785	0.655004	0.525418	0.644377	0	0	0	0	0	0.476678	0.849706	0.847229	0.771663	0.668942	0.631902	0.64512	0.73318	0.6393	0.853998	0.923278	1	0.945667	0.869823	0.80796	0.812009	0.698569	0.561496	0.570802	0.487567	0.566085	0.603965	0.748256	0.798038	0.72376	0	0.788359	0.811461	0.938941	0.747954
REN	0	0	0	0	0	0.357859	0	0	0.542033	0.462019	0.508854	0.62328	0.614363	0.745894	0.424621	0.361519	0	0	0.323332	0.402322	0.763359	0.789542	0.817249	0.643685	0.654727	0.580578	0.608863	0.57246	0.779717	0.908186	0.945667	1	0.892734	0.869429	0.855113	0.847517	0.75985	0.76126	0.66458	0.767466	0.776254	0.864422	0.885681	0.83135	0.326493	0.907016	0.898108	0.923654	0.823012
BAX	0	0	0	0	0	0	0	0	0.662513	0.574972	0.678737	0.798774	0.652875	0.797718	0.635257	0.562685	0.348466	0.423637	0.468368	0.542252	0.714664	0.775133	0.723892	0.488187	0.425428	0.471985	0.711186	0.692261	0.851609	0.742594	0.869823	0.892734	1	0.972912	0.771168	0.858172	0.673262	0.669681	0.528268	0.740488	0.84291	0.641238	0.75622	0.552273	0.600542	0.917002	0.885307	0.845387	0.56899
BCL2	0	0	0	0	0	0	0	0	0.769725	0.687447	0.722251	0.795325	0.743779	0.856856	0.709338	0.628745	0.332779	0.438049	0.503462	0.542973	0.637805	0.719738	0.690121	0.452314	0.347662	0.339601	0.665552	0.617995	0.799979	0.692263	0.80796	0.869429	0.972912	1	0.822063	0.913628	0.783407	0.77812	0.674733	0.803015	0.88283	0.706117	0.812148	0.613043	0.694305	0.901806	0.822113	0.763885	0.513745
CD34	0	0	0	0	0	0	0	0	0.706613	0.731247	0.708535	0.785557	0.844073	0.823393	0.588634	0.545137	0.409634	0.444937	0.490213	0.641502	0.768634	0.707647	0.659669	0.672176	0.558468	0.5285	0.776072	0.682214	0.844322	0.876086	0.812009	0.855113	0.771168	0.822063	1	0.787771	0.771995	0.772288	0.815432	0.664131	0.650475	0.81485	0.790328	0.829514	0.506512	0.700708	0.615938	0.757793	0.673361
EGFR	0	0	0	0	0	0	0	0	0.860863	0.722861	0.651457	0.646754	0.801951	0.890785	0.678398	0.588497	0	0.35536	0.424808	0.432408	0.583551	0.631676	0.626444	0.356862	0.358538	0	0.466469	0.484424	0.646794	0.63266	0.698569	0.847517	0.858172	0.913628	0.787771	1	0.93921	0.94323	0.824526	0.966787	0.971399	0.759678	0.779901	0.700471	0.675793	0.942021	0.854403	0.695323	0.574343
BRAF	0	0	0	0	0	0	0	0	0.817721	0.674801	0.496082	0.460134	0.758983	0.788417	0.552492	0.456363	0	0	0	0	0.407496	0.433384	0.495751	0	0	0	0	0	0.463569	0.570752	0.561496	0.75985	0.673262	0.783407	0.771995	0.93921	1	0.996413	0.950591	0.952802	0.886807	0.847577	0.80682	0.81129	0.559629	0.817387	0.695118	0.573404	0.521814
ERBB2	0	0	0	0	0	0	0	0	0.823881	0.695354	0.52037	0.467153	0.780064	0.811979	0.561466	0.471731	0	0	0	0	0.441969	0.475373	0.518656	0	0	0	0	0	0.468391	0.567429	0.570802	0.76126	0.669681	0.77812	0.772288	0.94323	0.996413	1	0.950134	0.95013	0.881811	0.835851	0.793993	0.805907	0.565575	0.816008	0.697866	0.563025	0.540182
GAN	0	0	0	0	0	0	0	0	0.781445	0.719236	0.503037	0.443005	0.795219	0.748283	0.517707	0.44369	0	0	0	0	0.385406	0.380387	0.427727	0.332446	0	0	0	0	0.429412	0.556363	0.487567	0.66458	0.528268	0.674733	0.815432	0.824526	0.950591	0.950134	1	0.816295	0.71656	0.842632	0.766531	0.844973	0.512477	0.633684	0.485349	0.457509	0.477748
KRAS	0	0	0	0	0	0	0	0	0.80992	0.608544	0.481835	0.463068	0.693034	0.779558	0.565931	0.462183	0	0	0	0	0.424175	0.455606	0.504245	0	0	0	0	0	0.471872	0.530271	0.566085	0.767466	0.740488	0.803015	0.664131	0.966787	0.952802	0.95013	0.816295	1	0.970805	0.74124	0.725598	0.684222	0.582988	0.914502	0.830148	0.621992	0.522601
TP53	0	0	0	0	0	0	0	0	0.830575	0.635434	0.575983	0.5796	0.694585	0.814855	0.664954	0.563248	0	0	0.351978	0.321093	0.460659	0.523781	0.55064	0	0	0	0.363879	0.428322	0.560569	0.518788	0.603965	0.776254	0.84291	0.88283	0.650475	0.971399	0.886807	0.881811	0.71656	0.970805	1	0.657471	0.700093	0.571674	0.68347	0.952066	0.874743	0.649571	0.481986
MVD	0	0	0	0	0	0	0	0	0.466056	0.375518	0	0.337115	0.52363	0.579188	0	0	0	0	0	0	0.462405	0.485878	0.610143	0.471854	0.458318	0	0.343468	0	0.494782	0.78417	0.748256	0.864422	0.641238	0.706117	0.81485	0.759678	0.847577	0.835851	0.842632	0.74124	0.657471	1	0.958874	0.978471	0	0.723167	0.654262	0.733129	0.683538
AFP	0	0	0	0	0	0	0	0	0.470832	0.384954	0.330287	0.410968	0.499471	0.610807	0	0	0	0	0	0	0.452278	0.559016	0.680964	0.476863	0.404614	0	0.386213	0	0.540824	0.744509	0.798038	0.885681	0.75622	0.812148	0.790328	0.779901	0.80682	0.793993	0.766531	0.725598	0.700093	0.958874	1	0.889623	0	0.771401	0.699806	0.742842	0.62167
VEGFC	0	0	0	0	0	0	0	0	0.4358	0.37736	0	0.321008	0.543823	0.558748	0	0	0	0	0	0	0.514688	0.482688	0.584615	0.528979	0.534667	0.335354	0.361525	0	0.493785	0.815419	0.72376	0.83135	0.552273	0.613043	0.829514	0.700471	0.81129	0.805907	0.844973	0.684222	0.571674	0.978471	0.889623	1	0	0.64886	0.590525	0.711152	0.732973
JUN	0	0	0	0	0	0	0	0.360425	0.913717	0.90213	0.877041	0.769796	0.813192	0.814021	0.958485	0.921858	0.597454	0.69501	0.752347	0.692477	0.336231	0.415405	0	0	0	0	0.476441	0.553033	0.513541	0	0	0.326493	0.600542	0.694305	0.506512	0.675793	0.559629	0.565575	0.512477	0.582988	0.68347	0	0	0	1	0.519975	0.379447	0	0
MYC	0	0	0	0	0	0	0	0	0.68917	0.513693	0.530918	0.598448	0.621071	0.783102	0.551606	0.461591	0	0	0.32138	0.335061	0.618389	0.67282	0.697055	0.383807	0.448616	0.383628	0.46386	0.515506	0.672905	0.69627	0.788359	0.907016	0.917002	0.901806	0.700708	0.942021	0.817387	0.816008	0.633684	0.914502	0.952066	0.723167	0.771401	0.64886	0.519975	1	0.975435	0.822693	0.657802
MTOR	0	0	0	0	0	0	0	0	0.546212	0.370467	0.441239	0.537294	0.499509	0.690727	0.433882	0.356285	0	0	0	0	0.657315	0.69864	0.715321	0.410091	0.525669	0.486355	0.445789	0.525599	0.661835	0.712846	0.811461	0.898108	0.885307	0.822113	0.615938	0.854403	0.695118	0.697866	0.485349	0.830148	0.874743	0.654262	0.699806	0.590525	0.379447	0.975435	1	0.858165	0.710574
PCNA	0	0	0	0	0	0	0	0	0.3682	0	0.360123	0.591057	0.444233	0.543531	0	0	0	0	0	0.327752	0.770319	0.673308	0.623958	0.500676	0.551045	0.62469	0.688752	0.635921	0.822264	0.931169	0.938941	0.923654	0.845387	0.763885	0.757793	0.695323	0.573404	0.563025	0.457509	0.621992	0.649571	0.733129	0.742842	0.711152	0	0.822693	0.858165	1	0.708275
CXCR4	0.365678	0.443381	0.49881	0.579037	0	0.531949	0.32253	0	0	0	0.384634	0.413111	0.468999	0.597803	0	0	0.440729	0.390239	0.37823	0.362465	0.728066	0.754661	0.872539	0.839399	0.94784	0.796074	0.407349	0.497901	0.566918	0.815626	0.747954	0.823012	0.56899	0.513745	0.673361	0.574343	0.521814	0.540182	0.477748	0.522601	0.481986	0.683538	0.62167	0.732973	0	0.657802	0.710574	0.708275	1
MMP3	0	0	0	0	0	0	0	0	0	0	0	0.334935	0	0	0	0	0	0	0	0	0.656002	0.581303	0.564456	0.474732	0.564113	0.648385	0.527784	0.462253	0.644867	0.836832	0.864317	0.782011	0.651422	0.512735	0.50965	0.398104	0	0	0	0.333196	0.362753	0.582752	0.603312	0.566741	0	0.615911	0.721343	0.916942	0.668898
CCK	0	0	0	0	0	0.397099	0.356668	0	0	0	0	0	0	0	0	0	0	0	0	0	0.64064	0.60884	0.560912	0.403612	0.551549	0.6051	0.393402	0.39358	0.542648	0.703267	0.800578	0.717542	0.60841	0.444711	0.348106	0.383524	0	0	0	0.340296	0.376964	0.448913	0.482256	0.429375	0	0.628917	0.766051	0.837548	0.648285
PTEN	0	0	0	0	0	0	0	0	0.420642	0	0	0.371823	0.36555	0.581774	0	0	0	0	0	0	0.551547	0.624032	0.714992	0.386652	0.535117	0.43711	0	0.367055	0.531443	0.683609	0.776371	0.882653	0.806603	0.743281	0.541606	0.795968	0.675153	0.673898	0.461786	0.802329	0.822048	0.698738	0.734094	0.631067	0	0.939866	0.977038	0.829702	0.736471
STAT3	0	0	0	0	0	0	0	0	0	0	0	0	0	0.398178	0	0	0	0	0	0	0.546743	0.546232	0.616477	0.344706	0.560401	0.528341	0	0.370664	0.486079	0.671736	0.726186	0.793183	0.688561	0.570539	0.40715	0.622836	0.48371	0.481196	0	0.6477	0.665356	0.563061	0.570038	0.524516	0	0.831929	0.924124	0.830198	0.726901
AKT1	0	0	0	0	0	0.38862	0	0	0	0	0	0.337542	0	0.514972	0	0	0	0	0	0	0.617842	0.689547	0.715765	0.417467	0.597684	0.53109	0	0.400384	0.509837	0.619428	0.747567	0.797961	0.731668	0.62089	0.409795	0.669673	0.490051	0.506425	0	0.66035	0.696771	0.517356	0.557888	0.469701	0	0.853967	0.941564	0.773483	0.738092
HGF	0	0	0.355647	0	0.711789	0.723334	0.695625	0.377294	0	0	0	0	0	0	0	0	0	0	0	0	0.727621	0.733512	0.588043	0.515636	0.610731	0.580364	0.36749	0.338386	0.483893	0.615585	0.752879	0.622227	0.463703	0.329947	0.339857	0	0	0	0	0	0	0.381238	0.392081	0.40544	0	0.472358	0.602247	0.65775	0.647637
HCCS	0	0	0	0	0	0	0	0	0	0	0	0	0	0.406675	0	0	0	0	0	0	0.391995	0.515383	0.677652	0.371634	0.436353	0	0	0	0.434125	0.682664	0.783735	0.857387	0.733587	0.699163	0.535409	0.666128	0.616296	0.599787	0.459557	0.656875	0.662277	0.815384	0.877887	0.721163	0	0.803847	0.821633	0.797991	0.651595
MMP7	0	0	0	0	0	0	0	0	0	0	0	0	0	0	0	0	0	0	0	0	0.433716	0.457093	0.588501	0.335537	0.516987	0.451928	0	0	0.398539	0.69159	0.737765	0.784037	0.613134	0.509428	0.395158	0.515403	0.437642	0.423532	0	0.539121	0.533164	0.667759	0.67702	0.616231	0	0.729205	0.81793	0.825299	0.698223
MMP9	0	0	0	0	0	0.386652	0.345634	0	0	0	0	0.339462	0	0.340336	0	0	0	0	0	0	0.608738	0.639008	0.722434	0.601396	0.634479	0.605191	0.472829	0.379683	0.611838	0.856866	0.896717	0.863569	0.69703	0.608	0.609646	0.489261	0.40402	0.394061	0	0.414069	0.430567	0.74506	0.785862	0.709813	0	0.665072	0.730444	0.887387	0.755739
MMP2	0	0	0	0	0	0.386028	0.347794	0	0	0	0	0	0	0	0	0	0	0	0	0	0.585624	0.622688	0.710979	0.57474	0.623768	0.594067	0.435528	0.351258	0.58014	0.829984	0.879554	0.845476	0.680254	0.583026	0.564205	0.467731	0.376319	0.366596	0	0.400065	0.418635	0.71919	0.762975	0.679859	0	0.657586	0.732476	0.875612	0.744926
MMP1	0	0	0	0	0	0	0.359466	0	0	0	0	0.42456	0	0	0	0	0	0	0	0	0.669822	0.556191	0.495018	0.508344	0.49674	0.623361	0.667096	0.512065	0.719092	0.874667	0.867533	0.743453	0.624099	0.518468	0.615502	0.340952	0	0	0	0	0	0.606843	0.625568	0.602704	0	0.498247	0.566638	0.88881	0.578456
TIMP1	0	0	0	0	0	0	0.380754	0	0	0	0	0.396534	0	0	0	0	0	0	0	0	0.628742	0.581036	0.584133	0.549696	0.525886	0.575392	0.600011	0.43245	0.678826	0.880329	0.889923	0.803382	0.656908	0.578342	0.657418	0.414227	0.346301	0.331116	0	0	0.325838	0.718048	0.746292	0.696042	0	0.553707	0.602477	0.884286	0.633334
TIMP2	0	0	0	0	0	0.335606	0.404206	0	0	0	0	0	0	0	0	0	0	0	0	0	0.471373	0.524104	0.615167	0.517022	0.474495	0.435624	0.432541	0	0.530539	0.773759	0.818827	0.7701	0.611874	0.566669	0.594745	0.406495	0.375606	0.35736	0.337043	0	0.324549	0.7611	0.813497	0.706622	0	0.52798	0.55597	0.778457	0.598537
IGF1	0	0	0	0	0	0	0	0	0	0	0.448168	0.67518	0.410522	0.430866	0	0	0.331691	0	0	0.569085	0.868801	0.655506	0.385199	0.415441	0.4602	0.71443	0.823175	0.829	0.858073	0.747372	0.757097	0.621039	0.656394	0.518539	0.554436	0.420699	0	0	0	0	0.373467	0	0	0	0	0.545512	0.626887	0.80865	0.483136
EGF	0	0	0	0	0.351782	0.390937	0.45575	0	0	0	0.349724	0.562709	0	0.353956	0	0	0	0	0	0.508846	0.875157	0.682596	0.41671	0.464051	0.530053	0.741705	0.748275	0.741218	0.786972	0.740921	0.763595	0.603484	0.573605	0.422121	0.49688	0.33738	0	0	0	0	0	0	0	0	0	0.477642	0.586487	0.781615	0.535801
FGF2	0	0	0	0	0	0	0	0	0	0	0	0.36362	0	0	0	0	0	0	0	0	0.651847	0.349859	0	0	0.373542	0.679906	0.612017	0.644092	0.595838	0.570412	0.490833	0.324381	0	0	0	0	0	0	0	0	0	0	0	0	0	0	0.350412	0.614124	0.336827
BMP2	0	0	0	0	0	0	0	0	0	0	0	0	0	0	0	0	0	0	0	0	0.569639	0	0	0	0	0.573301	0.584662	0.593718	0.53882	0.487022	0.395326	0	0	0	0	0	0	0	0	0	0	0	0	0	0	0	0	0.535012	0
RAN	0.390895	0	0	0	0	0	0	0	0	0	0	0.468764	0	0	0	0	0	0	0	0.484534	0.595608	0	0	0	0	0.557881	0.739026	0.674274	0.61546	0.476181	0.36068	0	0	0	0	0	0	0	0	0	0	0	0	0	0	0	0	0.420706	0
CAST	0.679664	0.469835	0.387705	0	0	0	0	0	0	0	0.326579	0.50483	0	0	0	0	0.458356	0.320469	0	0.583429	0.550785	0	0	0.380189	0.327939	0.666353	0.713538	0.723563	0.567602	0.399147	0	0	0	0	0	0	0	0	0	-0.32435	0	0	0	0	0	0	0	0	0
MSC	0.579759	0.37077	0	0	0	0	0	0	0	0	0.380838	0.571845	0	0	0	0	0.444342	0	0	0.621783	0.665805	0.356834	0	0.359899	0.337896	0.678587	0.774515	0.78801	0.663313	0.483654	0.353183	0	0	0	0.348773	0	0	0	0	0	0	0	0	0	0	0	0	0.399726	0
EZH2	0	0	0	0	0	0	0	0	0	0	0	0	0	0	0	0	0	0	0	0	0.347533	0.329722	0.422683	0	0.417785	0.382454	0	0	0	0.460735	0.500827	0.598067	0.49892	0.37353	0	0.492369	0.372844	0.367669	0	0.580348	0.582998	0.388753	0.37102	0.353931	0	0.715703	0.824511	0.661402	0.583991
CD44	0	0	0	0	0	0	0	0	0	0	0	0	0	0	0	0	0	0	0	0	0.381181	0.363679	0.450443	0	0.478068	0.385309	0	0	0	0.482067	0.512837	0.613832	0.449651	0.33683	0	0.500977	0.413405	0.41855	0	0.593161	0.560024	0.445123	0.396654	0.432688	0	0.697978	0.806468	0.645015	0.647082
HIF1A	0	0	0	0	0	0	0	0	0	0	0	0	0	0.325475	0	0	0	0	0	0	0.472359	0.445123	0.530961	0	0.52956	0.491951	0	0	0.388802	0.601086	0.623362	0.713544	0.587226	0.467597	0.321251	0.568005	0.450277	0.446007	0	0.62678	0.624887	0.504566	0.479071	0.477893	0	0.776589	0.877108	0.762952	0.695806
NOTCH1	0	0	0	0	0	0	0	0	0	0	0	0	0	0	0	0	0	0	0	0	0	0	0.326156	0	0.359978	0.357226	0	0	0	0.358426	0.394301	0.480608	0.401908	0	0	0.383937	0	0	0	0.484642	0.494067	0	0	0	0	0.621961	0.748154	0.574846	0.500577
CTNNB1	0	0	0	0	0	0	0	0	0	0	0	0	0	0	0	0	0	0	0	0	0.325537	0	0.388993	0	0.422831	0.392811	0	0	0	0.402042	0.439245	0.527255	0.424148	0	0	0.415889	0	0	0	0.509493	0.511116	0	0	0	0	0.648822	0.774178	0.599473	0.563859
SHH	0	0	0	0	0	0	0	0	0	0	0	0	0	0	0	0	0	0	0	0	0	0	0	0	0.390751	0.400354	0	0	0	0	0.328865	0.415656	0.343951	0	0	0.355262	0	0	0	0.455897	0.461933	0	0	0	0	0.575291	0.705948	0.50794	0.497734
SOX2	0	0	0	0	0	0	0	0	0	0	0	0	0	0	0	0	0	0	0	0	0	0	0	0	0.337717	0.330877	0	0	0	0	0.332405	0.426039	0.342492	0	0	0.356952	0	0	0	0.471313	0.470244	0	0	0	0	0.584264	0.710608	0.52145	0.472361
GSK3B	0	0	0	0	0	0	0	0	0	0	0	0	0	0	0	0	0	0	0	0	0	0	0	0	0.358065	0.352888	0	0	0	0	0	0.366142	0	0	0	0	0	0	0	0.390061	0.395289	0	0	0	0	0.520604	0.664335	0.460433	0.459438
BMI1	0	0	0	0	0	0	0	0	0	0	0	0	0	0	0	0	0	0	0	0	0	0	0	0	0	0	0	0	0	0	0	0.397967	0	0	0	0.337966	0	0	0	0.46212	0.456675	0	0	0	0	0.563893	0.688879	0.491782	0.446223
CD24	0	0	0	0	0	0	0	0	0	0	0	0	0	0	0	0	0	0	0	0	0	0	0	0	0	0	0	0	0	0	0	0.398694	0	0	0	0.361015	0	0	0	0.493558	0.473353	0	0	0	0	0.568509	0.685797	0.476111	0.457193
SMAD4	0	0	0	0	0	0	0	0	0	0	0	0	0	0	0	0	0	0	0	0	0	0	0	0	0	0	0	0	0	0	0	0.401832	0	0	0	0.332985	0	0	0	0.45266	0.44787	0	0	0	0	0.560846	0.689616	0.503881	0.446864
TGFB1	0	0	0	0	0	0	0	0	0	0	0	0	0	0	0	0	0	0	0	0	0	0	0	0	0	0.367029	0	0	0	0	0	0	0	0	0	0	0	0	0	0	0	0	0	0	0	0.435318	0.588567	0.477534	0.376931
CDH2	0	0	0	0	0	0	0	0	0	-0.357017	0	0	0	0	0	0	0	0	-0.331001	-0.34248	0	0	0	0	0	0	0	0	0	0	0	0	0	0	0	0	0	0	0	0	0	0	0	0	0	0.412421	0.553993	0.349823	0.336734
SNAI1	0	0	0	0	0	0	0	0	0	-0.348599	0	0	0	0	0	0	0	0	-0.32974	-0.33824	0	0	0	0	0	0	0	0	0	0	0	0	0	0	0	0	0	0	0	0.324923	0	0	0	0	0	0.414764	0.55544	0.349265	0.329328
ZEB1	0	0	0	0	0	0	0	0	0	-0.337825	0	0	0	0	0	0	0	0	-0.324243	-0.329907	0	0	0	0	0	0	0	0	0	0	0	0	0	0	0	0	0	0	0	0.337331	0.329885	0	0	0	0	0.427938	0.567214	0.36152	0.337332
ILK	0	0	0	0	0	0	0	0	0	-0.414285	-0.334645	0	0	0	0	0	0	0	-0.353926	-0.369743	0	0	0	0	0	0	0	0	0	0	0	0	0	0	0	0	0	0	0	0	0	0	0	0	0	0.378989	0.532191	0.333396	0.324292
SNAI2	0	0	0	0	0	0	0	0	0	-0.372735	0	0	0	0	0	0	0	0	-0.35648	-0.371604	0	0	0	0	0	0	0	0	0	0	0	0	0	0	0	0	0	0	0	0	0	0	0	0	0	0.380785	0.520354	0	0
TWIST1	0	0	0	0	0	0	0	0	0	-0.367087	0	0	0	0	0	0	0	0	-0.355512	-0.372603	0	0	0	0	0	0	0	0	0	0	0	0	0	0	0	0	0	0	0	0	0	0	0	0	0	0.398379	0.536173	0.328038	0
ITK	0	0	0	0	0	0	0	0	0	-0.34456	0	0	0	0	0	0	0	0	-0.326004	-0.335172	0	0	0	0	0	0	0	0	0	0	0	0	0	0	0	0	0	0	0	0	0	0	0	0	0	0.373442	0.512099	0	0
TEC	0	0	0	0	0	0	0	0	0	0	0	0	0	0	0	0	0	0	0	0	0	0	0	0	0	0	0	0	0	0	0	0	0	0	0	0	0	0	0	0	0	0	0	0	0	0.384487	0.525988	0	0
GLI1	0	0	0	0	0	0	0	0	0	0	0	0	0	0	0	0	0	0	0	0	0	0	0	0	0	0	0	0	0	0	0	0.37923	0	0	0	0	0	0	0	0.434292	0.433761	0	0	0	0	0.544565	0.674753	0.481332	0.429409
NANOG	0	0	0	0	0	0	0	0	0	0	0	0	0	0	0	0	0	0	0	0	0	0	0	0	0	0	0	0	0	0	0	0.365633	0	0	0	0	0	0	0	0.437949	0.430245	0	0	0	0	0.534565	0.66302	0.469297	0.423917
EPCAM	0	0	0	0	0	0	0	0	0	0	0	0	0	0	0	0	0	0	0	0	0	0	0	0	0	0	0	0	0	0	0	0.366691	0	0	0	0.363873	0	0	0	0.506107	0.482348	0	0	0	0	0.55805	0.667561	0.439868	0.4168
HMGA2	0	0	0	0	0	0	0	0	0	-0.320241	0	0	0	0	0	0	0	0	-0.324368	-0.334032	0	0	0	0	0	0	0	0	0	0	0	0.332922	0	0	0	0	0	0	0	0.397663	0.389974	0	0	0	0	0.497482	0.62984	0.438966	0.391768
SMAD7	0	0	0	0	0	0	0	0	0	0	0	0	0	0	0	0	0	0	0	0	0	0	0	0	0	0	0	0	0	0	0	0	0	0	0	0	0	0	0	0.32453	0.325606	0	0	0	0	0.439108	0.584059	0.431787	0.344556
SMAD2	0	0	0	0	0	0	0	0	0	-0.324437	0	0	0	0	0	0	0	0	0	0	0	0	0	0	0	0	0	0	0	0	0	0	0	0	0	0	0	0	0	0.325197	0.324282	0	0	0	0	0.438162	0.584349	0.410869	0.359152
SMAD3	0	0	0	0	0	0	0	0	0	-0.325123	0	0	0	0	0	0	0	0	0	0	0	0	0	0	0	0	0	0	0	0	0	0	0	0	0	0	0	0	0	0	0	0	0	0	0	0.429609	0.57588	0.40569	0.347517
VIM	0	0	0	0	0	0	0	0	0	0	0	0	0	0	0	0	0	0	0	0	0	0	0	0	0	0	0	0	0	0	0	0	0	0	0	0	0	0	0	0.332679	0.32866	0	0	0	0	0.433928	0.577165	0.369521	0.373802
CDH1	0	0	0	0	0	0	0	0	0	0	0	0	0	0	0	0	0	0	0	0	0	0	0	0	0	0	0	0	0	0	0	0	0	0	0	0	0	0	0	0.370307	0.364088	0	0	0	0	0.468927	0.606647	0.403607	0.379905
ZEB2	0	0	0	0	0	0	0	0	0	-0.331668	0	0	0	0	0	0	0	0	0	-0.320871	0	0	0	0	0	0	0	0	0	0	0	0	0	0	0	0	0	0	0	0.341356	0.334934	0	0	0	0	0.434948	0.574437	0.369933	0.345178
HK2	0	0	0	0	0	0	0	0	0	0	0	0	0	0	0	0	0	0	0	0	0	0	0	0	0	0	0	0	0	0	0	0	0	0	0	0	0	0	0	0.343579	0.340448	0	0	0	0	0.430408	0.566846	0.351141	0
PI3	0	0	0	0	0.457028	0.49572	0.403748	0	0	-0.373011	0	0	-0.342589	0	0	0	0	0	0	0	0	0	0.343831	0	0	0	0	0	0	0	0	0	0	0	-0.347837	0	0	0	-0.382157	0	0	0	0	0	0	0	0.36462	0	0
SRC	0	0	0.362644	0.323205	0.576887	0.720164	0.548979	0	0	0	0	0	0	0	0	0	0	0	0	0	0	0.562873	0.708797	0.457837	0.529914	0	0	0	0	0	0.491198	0.494794	0.349231	0	0	0	0	0	0	0	0	0.377949	0.473289	0	0	0.429566	0.518367	0.334506	0.581068
CPM	0	0	0.519092	0	0.919628	0.739575	0.75292	0.88078	0	0	0	0	0	0	0	0	0.320596	0.331995	0	0.336654	0	0.370561	0	0	0	0	0	0	0	0	0	0	0	0	0	0	0	0	0	0	0	0	0	0	0	0	0	0	0
AMFR	0	0	0.394373	0	0.937974	0.727767	0.732869	0.838833	0	0	0	0	0	0	0	0	0	0	0	0	0	0	0	0	0	0	0	0	0	0	0	0	0	0	0	0	0	0	0	0	0	0	0	0	0	0	0	0	0
PTK2	0	0	0.477353	0	0.632308	0.750735	0.718649	0	-0.505715	-0.424454	0	0	-0.366063	0	-0.372766	0	0	0	0	0	0	0.358647	0.441109	0.367919	0.458762	0	0	0	0	0	0	0	0	0	0	0	0	0	0	0	0	0	0	0	-0.507089	0	0	0	0.389217
RHOA	0	0	0.430679	0	0.725086	0.757632	0.665394	0.325241	-0.493196	-0.421058	0	-0.347965	-0.378968	0	-0.380291	0	0	0	0	0	0	0.330217	0.357993	0	0.353884	0	0	0	0	0	0	0	0	0	0	0	0	0	-0.359412	0	0	0	0	0	-0.474379	0	0	0	0
RAC1	0	0	0.497181	0	0.752715	0.818253	0.801464	0.342588	-0.422781	-0.324302	0	0	0	0	0	0	0	0	0	0	0	0.428192	0.445558	0.36387	0.420824	0	0	0	0	0	0	0	0	0	0	0	0	0	0	0	0	0	0	0	-0.417774	0	0	0	0.358288
VCL	0	0	0	0	0.692862	0.450825	0.502166	0.620236	-0.439713	0	0	-0.499477	-0.377238	-0.363017	-0.389649	-0.327262	0	0	0	0	0	0	0	0	0	-0.440062	-0.478994	-0.54999	-0.536924	-0.591944	-0.383286	-0.514906	-0.515889	-0.502876	-0.559495	-0.465374	-0.452139	-0.394864	-0.390052	-0.47425	-0.502903	-0.451958	-0.405089	-0.440714	0	-0.517612	-0.481059	-0.595735	-0.404865
PXN	-0.320829	0	-0.337904	0	-0.338076	-0.394843	0	-0.362568	-0.634824	-0.626526	-0.692901	-0.7499	-0.766838	-0.795961	-0.52763	-0.508104	-0.557416	-0.508995	-0.506138	-0.701144	-0.938228	-0.818743	-0.638515	-0.606387	-0.667466	-0.70666	-0.73206	-0.804365	-0.839884	-0.793609	-0.780731	-0.786988	-0.731105	-0.680123	-0.772109	-0.740302	-0.595319	-0.625268	-0.530305	-0.644598	-0.65059	-0.520784	-0.468254	-0.567076	-0.445933	-0.745234	-0.761883	-0.768842	-0.736535
VASP	-0.337268	0	0	0	0	0	0	0	-0.658322	-0.625748	-0.701899	-0.801801	-0.763073	-0.797321	-0.568913	-0.536944	-0.538727	-0.488011	-0.490368	-0.685381	-0.909414	-0.782133	-0.653211	-0.626516	-0.663451	-0.731343	-0.784277	-0.855378	-0.890316	-0.849328	-0.807632	-0.829102	-0.796502	-0.744421	-0.820886	-0.760925	-0.616927	-0.631694	-0.547063	-0.666431	-0.69252	-0.560816	-0.528235	-0.598419	-0.477552	-0.789625	-0.795134	-0.829083	-0.742615
ADAMTS1	-0.413666	-0.420507	-0.549186	0	-0.567892	-0.635046	-0.565967	-0.548826	-0.533715	-0.608282	-0.721088	-0.726804	-0.719871	-0.768767	-0.510196	-0.52435	-0.665112	-0.634932	-0.623611	-0.779236	-0.953695	-0.906799	-0.686393	-0.684064	-0.694452	-0.712793	-0.71001	-0.767086	-0.792755	-0.69429	-0.748918	-0.697252	-0.658331	-0.600892	-0.684938	-0.6206	-0.444379	-0.493302	-0.405031	-0.480999	-0.504772	-0.397251	-0.380461	-0.444804	-0.41412	-0.618637	-0.650145	-0.641512	-0.698732
WIPF1	-0.380095	-0.386019	-0.508889	0	-0.536236	-0.611036	-0.52943	-0.491785	-0.521094	-0.569679	-0.684118	-0.707911	-0.696267	-0.760267	-0.48178	-0.48852	-0.624951	-0.587952	-0.575815	-0.732428	-0.958678	-0.906028	-0.707415	-0.683793	-0.721114	-0.735622	-0.697607	-0.76321	-0.797978	-0.733687	-0.781941	-0.741433	-0.685397	-0.617945	-0.691693	-0.646093	-0.469713	-0.515046	-0.411661	-0.519673	-0.539973	-0.438293	-0.416885	-0.483168	-0.38015	-0.666891	-0.707665	-0.696564	-0.742875
MYO10	-0.365585	-0.369945	-0.479402	0	-0.494485	-0.573	-0.543784	-0.447874	-0.510536	-0.552063	-0.661375	-0.688419	-0.676054	-0.736892	-0.470317	-0.475235	-0.594886	-0.56373	-0.551441	-0.701477	-0.924875	-0.870952	-0.682426	-0.646485	-0.694857	-0.714642	-0.67593	-0.739298	-0.775473	-0.714543	-0.75703	-0.724299	-0.669161	-0.605349	-0.675113	-0.635729	-0.466534	-0.507533	-0.40456	-0.515144	-0.533153	-0.437276	-0.410032	-0.473368	-0.372458	-0.652309	-0.691233	-0.683789	-0.721049
CRK	-0.369311	0	0	0	0	0	0	0	-0.755263	-0.74351	-0.751202	-0.835397	-0.838566	-0.750663	-0.636687	-0.604089	-0.533152	-0.479619	-0.485937	-0.742263	-0.783998	-0.559853	-0.360933	-0.418731	-0.418019	-0.564337	-0.806807	-0.86134	-0.837799	-0.691244	-0.576629	-0.60697	-0.639137	-0.636504	-0.786208	-0.673499	-0.579156	-0.584003	-0.570258	-0.58657	-0.600539	-0.411656	-0.336058	-0.464384	-0.605106	-0.600995	-0.554563	-0.639432	-0.478345
CDC42	0	0	0	0	0	0	0	0	-0.771448	-0.6903	-0.679915	-0.775579	-0.784268	-0.724135	-0.631454	-0.578	-0.444429	-0.385639	-0.398876	-0.617934	-0.685968	-0.470227	-0.339023	-0.3395	-0.373561	-0.50509	-0.715308	-0.805613	-0.777707	-0.66483	-0.540843	-0.619099	-0.661058	-0.656199	-0.740432	-0.71443	-0.628169	-0.621905	-0.578613	-0.669693	-0.687286	-0.430072	-0.362672	-0.468975	-0.607739	-0.67405	-0.62553	-0.656472	-0.471108
FGD1	-0.354073	-0.359744	-0.467351	-0.413321	-0.491284	-0.55716	-0.340575	-0.469962	-0.491627	-0.534103	-0.639493	-0.664482	-0.650346	-0.711465	-0.454163	-0.45781	-0.593308	-0.544114	-0.536207	-0.687833	-0.889924	-0.838161	-0.661302	-0.667935	-0.675518	-0.682099	-0.657577	-0.724237	-0.74869	-0.692296	-0.732335	-0.691588	-0.644969	-0.579604	-0.649004	-0.596728	-0.432934	-0.476817	-0.388157	-0.481629	-0.506381	-0.396771	-0.391915	-0.454944	-0.357685	-0.629902	-0.664665	-0.649371	-0.693034
SH3PXD2A	-0.358922	-0.364982	-0.479831	-0.404518	-0.508062	-0.573424	-0.363542	-0.483791	-0.490677	-0.537686	-0.645283	-0.668312	-0.654037	-0.71561	-0.455256	-0.460389	-0.600513	-0.552645	-0.544336	-0.696607	-0.898593	-0.849054	-0.667321	-0.674594	-0.68062	-0.686554	-0.662325	-0.727026	-0.752788	-0.693807	-0.737516	-0.693355	-0.64627	-0.580585	-0.651315	-0.596599	-0.430731	-0.475827	-0.387061	-0.47829	-0.503208	-0.396421	-0.392062	-0.454564	-0.358128	-0.628316	-0.663881	-0.649369	-0.695978
TRIP10	-0.37221	-0.377181	-0.492323	-0.379352	-0.513686	-0.584018	-0.391359	-0.48917	-0.508129	-0.558007	-0.66784	-0.693089	-0.677048	-0.737284	-0.472432	-0.477643	-0.616261	-0.570217	-0.561857	-0.719397	-0.923429	-0.871205	-0.683841	-0.690162	-0.696041	-0.705698	-0.687153	-0.749843	-0.778264	-0.7154	-0.758284	-0.713449	-0.665903	-0.600579	-0.676097	-0.615064	-0.446128	-0.491317	-0.402496	-0.491607	-0.516915	-0.412871	-0.406457	-0.469903	-0.373069	-0.6433	-0.677911	-0.668727	-0.712267
CTTN	-0.373081	-0.377277	-0.48883	-0.364957	-0.512616	-0.580528	-0.3936	-0.488854	-0.512574	-0.558377	-0.668902	-0.694152	-0.679269	-0.74031	-0.474161	-0.479082	-0.619153	-0.570609	-0.560927	-0.72002	-0.929394	-0.873107	-0.682949	-0.684701	-0.699897	-0.7121	-0.686274	-0.755626	-0.780175	-0.716193	-0.758165	-0.715542	-0.667937	-0.60016	-0.673253	-0.620716	-0.448822	-0.494257	-0.400143	-0.499751	-0.52455	-0.4095	-0.399684	-0.466675	-0.375106	-0.650664	-0.687756	-0.673613	-0.717314
ARF6	-0.377036	-0.376745	-0.458711	-0.385945	-0.461223	-0.5204	0	-0.474989	-0.538226	-0.584443	-0.680324	-0.705295	-0.697102	-0.73735	-0.494171	-0.496696	-0.617599	-0.566715	-0.560055	-0.728368	-0.901842	-0.829389	-0.636522	-0.658478	-0.657739	-0.680377	-0.693995	-0.760264	-0.775072	-0.696613	-0.721534	-0.683889	-0.64893	-0.591612	-0.67743	-0.61151	-0.451432	-0.493973	-0.416216	-0.493148	-0.517439	-0.392323	-0.379578	-0.454547	-0.404176	-0.626356	-0.650602	-0.645493	-0.674142
AMOTL2	-0.377202	-0.382788	-0.501978	-0.329934	-0.529266	-0.600844	-0.436292	-0.495587	-0.517665	-0.564906	-0.67805	-0.703673	-0.689906	-0.754083	-0.478105	-0.483518	-0.625782	-0.579875	-0.569614	-0.729216	-0.949674	-0.895379	-0.702688	-0.697534	-0.718382	-0.728665	-0.696453	-0.764268	-0.794228	-0.733452	-0.778281	-0.735359	-0.682076	-0.613254	-0.688112	-0.635568	-0.461065	-0.507167	-0.409574	-0.511589	-0.534887	-0.42737	-0.414843	-0.482163	-0.375969	-0.664802	-0.703869	-0.691138	-0.737832
AFAP1L1	-0.378697	-0.384441	-0.505149	-0.324691	-0.534678	-0.604664	-0.442602	-0.502088	-0.517653	-0.566112	-0.679938	-0.703701	-0.69017	-0.754368	-0.479291	-0.485363	-0.629004	-0.583427	-0.572869	-0.731954	-0.950124	-0.896674	-0.701353	-0.695717	-0.716753	-0.727427	-0.695427	-0.764078	-0.79277	-0.728817	-0.775559	-0.73169	-0.68004	-0.61106	-0.684562	-0.633891	-0.458034	-0.504693	-0.406235	-0.509347	-0.533092	-0.422009	-0.409772	-0.47664	-0.377829	-0.662331	-0.701742	-0.687008	-0.734916
WASL	-0.377758	-0.382362	-0.492466	-0.325188	-0.512571	-0.585903	-0.422154	-0.484554	-0.529703	-0.572513	-0.684197	-0.712409	-0.698039	-0.761078	-0.487712	-0.491331	-0.626566	-0.580096	-0.570283	-0.731511	-0.951435	-0.893238	-0.702133	-0.694548	-0.717617	-0.73124	-0.7027	-0.773029	-0.801671	-0.739484	-0.780544	-0.741511	-0.690507	-0.6222	-0.695785	-0.645728	-0.471135	-0.516004	-0.417427	-0.523163	-0.547006	-0.432769	-0.418957	-0.486717	-0.386159	-0.67464	-0.712201	-0.699065	-0.73998
DNM2	-0.38568	-0.390549	-0.512306	0	-0.537412	-0.611639	-0.479823	-0.500563	-0.525833	-0.575928	-0.691302	-0.716952	-0.702296	-0.765712	-0.487129	-0.493414	-0.634783	-0.592306	-0.581255	-0.742852	-0.964967	-0.910107	-0.711345	-0.701028	-0.726055	-0.739899	-0.709087	-0.775272	-0.807353	-0.742105	-0.788528	-0.744806	-0.691292	-0.622723	-0.699319	-0.645538	-0.468189	-0.514435	-0.415029	-0.51776	-0.540758	-0.43534	-0.419659	-0.486894	-0.384279	-0.670585	-0.710029	-0.700185	-0.745571
IQGAP1	-0.376276	-0.378618	-0.462779	0	-0.478828	-0.536101	-0.397648	-0.499017	-0.600814	-0.64377	-0.734796	-0.761562	-0.764442	-0.802386	-0.540781	-0.538679	-0.637026	-0.596986	-0.593253	-0.772403	-0.958377	-0.881052	-0.672134	-0.671579	-0.679169	-0.704528	-0.742919	-0.802215	-0.832644	-0.746139	-0.774825	-0.743378	-0.707104	-0.655354	-0.74252	-0.683509	-0.519053	-0.561553	-0.476847	-0.557652	-0.578731	-0.451296	-0.430113	-0.504718	-0.453563	-0.683288	-0.701736	-0.699247	-0.7103
ROCK2	-0.46062	-0.455031	-0.476459	-0.369526	-0.372569	-0.446975	0	-0.468816	-0.639143	-0.71614	-0.789205	-0.80423	-0.804521	-0.794235	-0.608947	-0.613948	-0.689721	-0.649637	-0.650517	-0.831154	-0.891741	-0.798928	-0.593697	-0.667566	-0.608782	-0.656068	-0.775774	-0.822861	-0.820756	-0.687553	-0.676985	-0.646203	-0.643889	-0.619709	-0.752104	-0.619353	-0.48033	-0.517418	-0.488975	-0.4812	-0.509419	-0.386217	-0.369384	-0.453031	-0.525552	-0.578262	-0.564434	-0.594425	-0.610225
LIMK1	-0.358312	-0.351397	-0.385023	-0.461654	-0.342006	-0.385785	0	-0.415344	-0.501538	-0.556532	-0.623436	-0.64056	-0.636663	-0.639199	-0.468348	-0.471052	-0.56071	-0.510589	-0.509795	-0.669334	-0.746899	-0.665854	-0.491891	-0.562873	-0.515306	-0.548601	-0.627846	-0.677551	-0.671097	-0.572782	-0.5713	-0.536633	-0.530595	-0.49691	-0.597092	-0.499885	-0.376346	-0.411306	-0.3778	-0.39283	-0.418266	0	0	-0.367116	-0.399614	-0.490493	-0.490216	-0.503115	-0.516313
MMP14	-0.370313	-0.373644	-0.457202	-0.442918	-0.470128	-0.505569	0	-0.504496	-0.483865	-0.544995	-0.632117	-0.631593	-0.63569	-0.664669	-0.455652	-0.466535	-0.602983	-0.549514	-0.541628	-0.691259	-0.812134	-0.750176	-0.555631	-0.602182	-0.585037	-0.600041	-0.615066	-0.684758	-0.677256	-0.582474	-0.61196	-0.567203	-0.545687	-0.494914	-0.579118	-0.51725	-0.368379	-0.414067	-0.349912	-0.406096	-0.430003	0	0	-0.360855	-0.376666	-0.522652	-0.544202	-0.523425	-0.579882
ACTN4	-0.404289	-0.394665	-0.452544	-0.430473	-0.400959	-0.477793	0	-0.42748	-0.52842	-0.580599	-0.680483	-0.714308	-0.684221	-0.714975	-0.501626	-0.505527	-0.62115	-0.568026	-0.561089	-0.730966	-0.873151	-0.794898	-0.611545	-0.655661	-0.636131	-0.675673	-0.70648	-0.769696	-0.773396	-0.683677	-0.694827	-0.654535	-0.633653	-0.578486	-0.670868	-0.578016	-0.421304	-0.459462	-0.396655	-0.456338	-0.48833	-0.366552	-0.360029	-0.430169	-0.409954	-0.593056	-0.611856	-0.624134	-0.642065
PAK1	-0.385302	-0.373846	-0.37017	-0.449297	0	-0.356493	0	-0.330265	-0.562495	-0.585114	-0.663655	-0.708673	-0.688613	-0.707944	-0.517184	-0.510699	-0.585819	-0.525312	-0.521632	-0.690073	-0.825507	-0.724903	-0.572189	-0.612977	-0.606626	-0.652809	-0.689875	-0.766863	-0.760196	-0.684576	-0.661641	-0.650995	-0.631526	-0.583931	-0.678643	-0.597125	-0.458726	-0.487668	-0.429757	-0.496147	-0.523536	-0.383729	-0.365536	-0.447368	-0.429449	-0.610638	-0.618908	-0.629726	-0.62932
DIAPH1	-0.330785	-0.335385	-0.425177	-0.45254	-0.44176	-0.502316	0	-0.434414	-0.473981	-0.508969	-0.604444	-0.630552	-0.617695	-0.672979	-0.435078	-0.435963	-0.558295	-0.507218	-0.501426	-0.647199	-0.832434	-0.778618	-0.616483	-0.630037	-0.630744	-0.6375	-0.622734	-0.688578	-0.707917	-0.655142	-0.686818	-0.651659	-0.611281	-0.550568	-0.616111	-0.565996	-0.413985	-0.454438	-0.373797	-0.460744	-0.485389	-0.372979	-0.370947	-0.432056	-0.345376	-0.599609	-0.629185	-0.613488	-0.649251
SNAP23	-0.335819	-0.343748	-0.458061	-0.419279	-0.501084	-0.556596	-0.332224	-0.480584	-0.477492	-0.519767	-0.621024	-0.641504	-0.633521	-0.694591	-0.437388	-0.441031	-0.577247	-0.528915	-0.521815	-0.670016	-0.870014	-0.822115	-0.645222	-0.651583	-0.65732	-0.658169	-0.635071	-0.699188	-0.725097	-0.67081	-0.715324	-0.673233	-0.626374	-0.562474	-0.628394	-0.582219	-0.422098	-0.466844	-0.378904	-0.47033	-0.493313	-0.384631	-0.381377	-0.443277	-0.345336	-0.614652	-0.649224	-0.629485	-0.67493
ASAP1	-0.353237	-0.358149	-0.467713	-0.42805	-0.493353	-0.553598	-0.329651	-0.478137	-0.478143	-0.527124	-0.630327	-0.651255	-0.637695	-0.693536	-0.444843	-0.450454	-0.588794	-0.539999	-0.532406	-0.683115	-0.869503	-0.819157	-0.639811	-0.656851	-0.654508	-0.661296	-0.646181	-0.708412	-0.72987	-0.668009	-0.708738	-0.663442	-0.621088	-0.558469	-0.630832	-0.571742	-0.411742	-0.45613	-0.374543	-0.455906	-0.48106	-0.374595	-0.372375	-0.434918	-0.351771	-0.600898	-0.633405	-0.620749	-0.666139
NCK1	0	0	-0.406554	-0.478274	-0.431898	-0.484189	0	-0.42465	-0.432739	-0.469505	-0.56098	-0.583181	-0.57016	-0.623494	-0.39882	-0.401057	-0.525686	-0.474887	-0.469475	-0.606567	-0.778246	-0.730778	-0.576562	-0.597675	-0.590565	-0.593318	-0.578921	-0.639976	-0.656739	-0.607086	-0.640864	-0.602246	-0.564944	-0.506299	-0.567588	-0.517667	-0.373994	-0.413834	-0.339879	-0.418042	-0.442449	-0.337077	-0.34016	-0.396888	0	-0.552837	-0.581951	-0.565521	-0.603755
TGIF1	0	0	-0.344683	-0.52368	-0.362671	-0.398667	0	-0.375451	-0.347751	-0.389716	-0.461221	-0.471438	-0.463036	-0.499873	-0.32751	-0.332061	-0.443108	-0.396647	-0.394496	-0.506297	-0.617215	-0.581721	-0.454372	-0.500599	-0.465668	-0.462239	-0.469119	-0.515411	-0.521461	-0.472573	-0.49969	-0.460536	-0.437719	-0.393904	-0.451666	-0.393774	0	0	0	0	-0.332501	0	0	0	0	-0.419865	-0.437766	-0.424679	-0.465517
ADAM12	0	0	-0.341659	-0.523739	-0.356663	-0.393706	0	-0.370561	-0.349774	-0.39116	-0.461907	-0.473535	-0.464607	-0.500467	-0.328878	-0.332885	-0.441601	-0.395275	-0.393461	-0.506174	-0.616527	-0.579849	-0.453599	-0.500539	-0.464642	-0.462101	-0.471603	-0.516904	-0.523542	-0.475154	-0.500577	-0.46209	-0.439396	-0.396209	-0.455051	-0.395211	0	0	0	0	-0.333948	0	0	0	0	-0.42085	-0.437837	-0.426781	-0.465269
IGF2BP1	0	0	-0.339924	-0.5237	-0.350821	-0.386482	0	-0.367705	-0.343146	-0.385828	-0.45795	-0.469931	-0.457291	-0.49061	-0.32512	-0.330166	-0.441884	-0.393667	-0.390742	-0.505222	-0.609736	-0.570024	-0.441146	-0.492453	-0.456355	-0.458878	-0.469155	-0.516184	-0.517767	-0.46464	-0.488599	-0.44806	-0.429008	-0.384805	-0.443973	-0.382571	0	0	0	0	-0.322868	0	0	0	0	-0.408577	-0.426341	-0.416472	-0.453425
VAV2	0	0	0	-0.508813	0	-0.330864	0	-0.330902	-0.35321	-0.382016	-0.449908	-0.473462	-0.455674	-0.481943	-0.324882	-0.32507	-0.424344	-0.369838	-0.36644	-0.493232	-0.600385	-0.541515	-0.412455	-0.463389	-0.436859	-0.454845	-0.474389	-0.527501	-0.522423	-0.467332	-0.478474	-0.443886	-0.430749	-0.384807	-0.442625	-0.386742	0	0	0	0	-0.335095	0	0	0	0	-0.415735	-0.432713	-0.427296	-0.440225
SLC9A1	0	0	0	-0.521114	-0.330666	-0.366617	0	-0.349249	-0.354091	-0.384931	-0.454464	-0.470452	-0.459716	-0.496388	-0.328618	-0.329899	-0.432411	-0.382463	-0.380112	-0.49408	-0.60963	-0.566441	-0.444006	-0.484909	-0.458772	-0.46122	-0.466066	-0.519275	-0.521288	-0.474139	-0.494857	-0.462158	-0.441962	-0.396428	-0.44883	-0.400354	0	-0.320366	0	-0.322262	-0.345816	0	0	0	0	-0.430739	-0.449023	-0.433127	-0.463725
ABI1	0	0	0	-0.495382	0	-0.342232	0	-0.343064	-0.361822	-0.390007	-0.453704	-0.478857	-0.4661	-0.49445	-0.325837	-0.322946	-0.412023	-0.364317	-0.364512	-0.492652	-0.607652	-0.55454	-0.42539	-0.469386	-0.435722	-0.44643	-0.481557	-0.522281	-0.532464	-0.482929	-0.500608	-0.465302	-0.448884	-0.406824	-0.462883	-0.406032	0	-0.328555	0	-0.32709	-0.350038	0	0	0	0	-0.431767	-0.445022	-0.443486	-0.446965
GMPR	0	0	-0.334024	-0.520305	-0.359782	-0.398717	0	-0.361494	-0.345667	-0.37846	-0.453488	-0.471357	-0.4581	-0.502758	-0.320392	-0.3221	-0.432179	-0.384353	-0.381837	-0.495469	-0.628325	-0.592097	-0.469159	-0.504308	-0.479289	-0.475899	-0.471598	-0.520324	-0.531586	-0.492395	-0.521197	-0.484029	-0.456691	-0.40781	-0.458286	-0.409008	0	-0.32665	0	-0.327355	-0.350697	0	0	-0.320464	0	-0.44469	-0.467008	-0.452492	-0.485945
MAPK4	0	0	-0.333613	-0.524602	-0.358277	-0.398922	0	-0.358831	-0.346068	-0.377469	-0.451835	-0.468352	-0.456833	-0.503544	-0.321162	-0.322624	-0.431095	-0.383952	-0.381792	-0.491421	-0.62502	-0.591731	-0.472766	-0.505119	-0.481057	-0.47449	-0.466405	-0.516342	-0.52812	-0.491346	-0.520647	-0.485707	-0.457367	-0.408931	-0.457319	-0.411167	0	-0.329363	0	-0.330601	-0.353698	0	0	-0.322456	0	-0.447434	-0.469581	-0.451887	-0.488697
CSRP2	0	0	-0.334624	-0.519543	-0.355914	-0.395801	0	-0.360928	-0.348757	-0.384079	-0.458068	-0.476569	-0.462474	-0.504203	-0.324318	-0.32602	-0.433355	-0.386849	-0.385054	-0.500304	-0.627348	-0.590456	-0.466743	-0.505624	-0.475192	-0.47331	-0.477592	-0.522563	-0.534872	-0.493281	-0.520752	-0.482604	-0.456924	-0.410092	-0.463641	-0.408042	0	-0.326895	0	-0.324452	-0.348181	0	0	-0.322034	0	-0.440719	-0.460645	-0.450641	-0.48114
ARHGEF11	0	0	-0.336607	-0.523896	-0.352361	-0.394289	0	-0.358934	-0.352339	-0.388377	-0.460979	-0.47814	-0.466081	-0.506953	-0.328511	-0.330381	-0.436158	-0.390045	-0.388612	-0.501961	-0.625891	-0.589699	-0.468309	-0.508384	-0.476623	-0.473161	-0.477587	-0.522725	-0.534577	-0.493547	-0.519206	-0.482774	-0.456461	-0.411112	-0.466698	-0.409375	0	-0.329676	0	-0.325736	-0.348983	0	0	-0.324649	0	-0.440264	-0.458814	-0.448684	-0.482373
SYNJ2	0	0	-0.335779	-0.521905	-0.35966	-0.399583	0	-0.360919	-0.344902	-0.378144	-0.453844	-0.471626	-0.457597	-0.502486	-0.320708	-0.322716	-0.433638	-0.385649	-0.382934	-0.496142	-0.628493	-0.592557	-0.469875	-0.505439	-0.480368	-0.477218	-0.471796	-0.520984	-0.531625	-0.492129	-0.520872	-0.483518	-0.456343	-0.407198	-0.45771	-0.407949	0	-0.325233	0	-0.326055	-0.349691	0	0	0	0	-0.443955	-0.466521	-0.451959	-0.486349
RAB40B	0	0	-0.339237	-0.522906	-0.36075	-0.401732	0	-0.363231	-0.346068	-0.381318	-0.457216	-0.474155	-0.459578	-0.503926	-0.323754	-0.326167	-0.436486	-0.389591	-0.387185	-0.499648	-0.628087	-0.593606	-0.470598	-0.507438	-0.479269	-0.476074	-0.473806	-0.521585	-0.532453	-0.490901	-0.520307	-0.482219	-0.456388	-0.408187	-0.459076	-0.407014	0	-0.324451	0	-0.323696	-0.347959	0	0	0	0	-0.441593	-0.46315	-0.449348	-0.484178
ENAH	0	0	0	-0.531419	0	0	0	0	-0.385747	-0.420594	-0.484763	-0.518137	-0.489521	-0.507151	-0.367951	-0.365681	-0.437265	-0.391109	-0.392764	-0.516661	-0.597121	-0.539744	-0.431694	-0.495673	-0.442226	-0.465068	-0.516585	-0.554709	-0.556775	-0.501104	-0.495032	-0.467808	-0.459446	-0.425365	-0.498359	-0.404925	0	-0.328843	0	0	-0.348222	0	0	-0.326657	0	-0.42324	-0.424989	-0.444232	-0.44687
FSCN1	0	0	-0.325544	-0.521856	0	-0.320578	0	-0.358773	-0.375954	-0.428594	-0.484345	-0.48462	-0.481534	-0.486775	-0.364794	-0.371694	-0.461611	-0.414483	-0.413996	-0.528221	-0.564359	-0.512326	-0.379019	-0.456755	-0.398621	-0.414333	-0.470402	-0.517849	-0.498253	-0.413543	-0.418223	-0.38447	-0.387952	-0.360121	-0.434668	-0.356517	0	0	0	0	0	0	0	0	0	-0.355378	-0.355365	-0.350098	-0.38496
NOX1	0	0	-0.350608	-0.509925	-0.367222	-0.397241	0	-0.405285	-0.367696	-0.434233	-0.481542	-0.478212	-0.492874	-0.507492	-0.346708	-0.351296	-0.431772	-0.406564	-0.415127	-0.521212	-0.579294	-0.558355	-0.432902	-0.501497	-0.415111	-0.395168	-0.474725	-0.479519	-0.50763	-0.451639	-0.4783	-0.436289	-0.416641	-0.400943	-0.483334	-0.384282	0	-0.333137	-0.323622	0	0	0	0	-0.328696	0	-0.373047	-0.364893	-0.376128	-0.414257
IMP3	0	0	-0.356467	-0.52739	-0.344927	-0.375828	0	-0.377759	0	-0.373183	-0.45518	-0.459298	-0.431968	-0.456136	-0.32179	-0.335024	-0.467423	-0.411474	-0.402401	-0.517785	-0.585671	-0.539098	-0.393882	-0.464443	-0.426905	-0.449581	-0.456596	-0.517685	-0.490054	-0.405828	-0.428787	-0.377895	-0.379177	-0.330138	-0.387657	-0.324049	0	0	0	0	0	0	0	0	0	-0.349141	-0.371355	-0.356617	-0.401588
IGF2BP3	0	0	-0.34377	-0.522513	-0.335175	-0.364044	0	-0.366788	0	-0.366937	-0.447011	-0.456418	-0.428242	-0.450137	0	-0.324882	-0.455147	-0.397862	-0.388968	-0.509967	-0.584063	-0.531841	-0.387161	-0.459182	-0.423078	-0.448323	-0.45847	-0.51667	-0.491578	-0.412222	-0.431361	-0.380491	-0.379183	-0.329826	-0.390642	-0.323775	0	0	0	0	0	0	0	0	0	-0.350044	-0.372265	-0.363838	-0.400709
RHOC	-0.333839	-0.323521	-0.353743	-0.50068	0	-0.348182	0	-0.38025	-0.413172	-0.464523	-0.535122	-0.545931	-0.530507	-0.53726	-0.397755	-0.405196	-0.511531	-0.454606	-0.449148	-0.588145	-0.64853	-0.576435	-0.417912	-0.494279	-0.453243	-0.48809	-0.535515	-0.596854	-0.569978	-0.473072	-0.475379	-0.436457	-0.440044	-0.399899	-0.479954	-0.401195	0	0	0	0	-0.338413	0	0	0	-0.335378	-0.407126	-0.416042	-0.414024	-0.439473
ROR2	0	0	-0.371459	-0.493801	-0.347801	-0.371146	0	-0.423781	-0.367269	-0.460922	-0.508412	-0.498342	-0.501935	-0.486017	-0.365904	-0.379075	-0.467641	-0.440003	-0.445851	-0.567231	-0.557789	-0.519621	-0.36665	-0.478261	-0.364524	-0.373182	-0.49801	-0.497131	-0.500161	-0.39954	-0.414403	-0.357177	-0.363371	-0.355206	-0.46092	-0.324058	0	0	0	0	0	0	0	0	0	0	0	0	-0.337792
NEDD9	0	0	-0.345128	-0.487017	0	-0.323888	0	-0.397021	-0.362783	-0.44905	-0.500546	-0.496687	-0.485743	-0.463786	-0.365463	-0.378288	-0.466338	-0.430383	-0.432819	-0.562001	-0.539691	-0.485869	-0.326734	-0.442719	-0.337409	-0.368069	-0.495237	-0.507984	-0.491839	-0.374308	-0.381354	-0.324239	-0.346692	-0.333149	-0.430893	0	0	0	0	0	0	0	0	0	-0.321663	0	0	0	0
HBEGF	0	0	0	-0.564225	-0.328823	-0.348353	0	-0.408106	-0.404294	-0.433386	-0.419989	-0.32459	-0.450312	-0.500624	-0.38457	-0.38323	-0.380774	-0.389135	-0.415233	-0.373773	-0.365167	-0.444183	-0.419938	-0.400976	-0.330122	0	0	0	0	0	0	-0.350473	-0.331987	-0.357783	-0.360439	-0.404432	-0.361909	-0.395539	-0.367867	-0.355243	-0.357713	0	0	0	-0.336408	-0.364851	-0.32953	0	-0.354054
ROCK1	-0.384895	-0.367275	0	0	0	0	0	-0.396102	-0.526376	-0.651645	-0.620498	-0.570507	-0.62358	-0.479003	-0.525867	-0.540562	-0.51816	-0.501313	-0.518167	-0.662597	-0.386753	0	0	0	0	0	-0.520218	-0.509605	-0.437693	0	0	0	0	0	-0.440093	0	0	0	-0.345097	0	0	0	0	0	-0.533016	0	0	0	0
AFAP1L2	0	0	-0.357084	0	-0.362367	-0.419923	-0.560261	0	-0.352747	-0.397688	-0.471524	-0.481443	-0.480304	-0.51181	-0.330444	-0.339488	-0.413062	-0.411628	-0.400726	-0.499928	-0.643103	-0.610262	-0.464034	-0.421107	-0.468468	-0.489426	-0.470423	-0.498648	-0.533115	-0.477817	-0.511968	-0.487778	-0.446389	-0.411573	-0.470967	-0.436765	-0.323553	-0.35103	0	-0.343395	-0.349049	0	0	0	0	-0.420961	-0.445316	-0.454285	-0.483439
HOXB8	0	0	-0.344096	0	-0.361641	-0.413406	-0.553241	0	-0.349106	-0.387918	-0.460729	-0.470598	-0.471411	-0.50562	-0.32265	-0.330316	-0.402471	-0.400052	-0.388908	-0.487067	-0.636843	-0.603597	-0.457606	-0.407478	-0.462114	-0.482345	-0.458229	-0.490195	-0.5242	-0.470806	-0.507259	-0.485051	-0.44391	-0.407299	-0.459524	-0.437557	-0.323309	-0.350821	0	-0.348485	-0.353554	0	0	0	0	-0.424964	-0.451404	-0.453798	-0.480208
AKAP12	0	0	-0.33301	0	-0.334845	-0.39323	-0.532476	0	-0.34026	-0.37194	-0.450134	-0.464173	-0.454445	-0.492619	0	-0.326906	-0.399423	-0.393277	-0.37986	-0.474499	-0.625639	-0.590233	-0.450502	-0.395447	-0.4597	-0.48754	-0.449429	-0.491862	-0.517121	-0.462078	-0.495725	-0.476617	-0.440605	-0.398978	-0.441675	-0.428902	0	-0.335801	0	-0.344226	-0.352923	0	0	0	0	-0.424838	-0.455336	-0.452398	-0.476392
KCNN3	0	0	-0.32094	0	-0.336426	-0.391411	-0.525956	0	-0.349746	-0.374454	-0.449337	-0.46851	-0.463663	-0.50352	0	-0.321168	-0.389595	-0.382269	-0.370041	-0.47069	-0.639745	-0.599861	-0.461067	-0.400784	-0.470108	-0.494788	-0.456707	-0.497415	-0.530114	-0.485461	-0.517419	-0.501215	-0.457919	-0.415525	-0.459833	-0.450205	-0.332808	-0.358264	0	-0.367888	-0.37346	0	0	-0.322382	0	-0.448617	-0.479494	-0.478392	-0.495337
TNS3	0	0	-0.332334	0	-0.344968	-0.40286	-0.535611	0	-0.347608	-0.375911	-0.453058	-0.470811	-0.464774	-0.505789	0	-0.324022	-0.396628	-0.389691	-0.377143	-0.476273	-0.644157	-0.607124	-0.468089	-0.409853	-0.476788	-0.50002	-0.459308	-0.499491	-0.5322	-0.487083	-0.520589	-0.502514	-0.458462	-0.415712	-0.461419	-0.448289	-0.329745	-0.355879	0	-0.363696	-0.369873	0	0	-0.322508	0	-0.446834	-0.478259	-0.477577	-0.499546
STXBP4	0	0	-0.340987	0	-0.361006	-0.41692	-0.547453	0	-0.345228	-0.376321	-0.452548	-0.465773	-0.464875	-0.5073	0	-0.322867	-0.39869	-0.393041	-0.380798	-0.476471	-0.644708	-0.61234	-0.473029	-0.414393	-0.480119	-0.497254	-0.453368	-0.492419	-0.527009	-0.483855	-0.520705	-0.501946	-0.454961	-0.413176	-0.459662	-0.447555	-0.32992	-0.357322	0	-0.362303	-0.367067	0	0	-0.324175	0	-0.444528	-0.476049	-0.472383	-0.502141
DCSTAMP	0	0	-0.339782	0	-0.360451	-0.415079	-0.548449	0	-0.347276	-0.379715	-0.455151	-0.468497	-0.467225	-0.507753	0	-0.32474	-0.398298	-0.393859	-0.382139	-0.479262	-0.643575	-0.610813	-0.469459	-0.412143	-0.474645	-0.493177	-0.456394	-0.492834	-0.528286	-0.482263	-0.519495	-0.499669	-0.454766	-0.414269	-0.461296	-0.446912	-0.329831	-0.357107	0	-0.360491	-0.365649	0	0	-0.32306	0	-0.441697	-0.471732	-0.470167	-0.496472
RHOBTB1	0	0	-0.339926	0	-0.350775	-0.40819	-0.538914	0	-0.347937	-0.378811	-0.454792	-0.468864	-0.467208	-0.50693	0	-0.326322	-0.402613	-0.394795	-0.381847	-0.479334	-0.644608	-0.607887	-0.468564	-0.41344	-0.48056	-0.501037	-0.456308	-0.49809	-0.528585	-0.484002	-0.516202	-0.498634	-0.452272	-0.410327	-0.460169	-0.445609	-0.32839	-0.355286	0	-0.361051	-0.365756	0	0	-0.321537	0	-0.442008	-0.47333	-0.471163	-0.501297
GOLIM4	0	0	-0.342836	0	-0.359179	-0.414763	-0.545418	0	-0.346545	-0.378705	-0.45508	-0.46771	-0.466646	-0.507191	0	-0.325682	-0.403075	-0.396208	-0.383432	-0.480312	-0.64527	-0.610697	-0.469544	-0.413667	-0.479524	-0.498684	-0.455054	-0.495721	-0.527322	-0.481589	-0.516743	-0.497722	-0.451846	-0.409968	-0.458372	-0.44491	-0.326948	-0.35447	0	-0.359514	-0.364421	0	0	0	0	-0.440945	-0.472436	-0.469049	-0.499837
ARHGAP10	0	0	-0.343077	0	-0.359238	-0.413111	-0.543956	0	-0.343413	-0.375719	-0.452452	-0.462984	-0.462241	-0.502487	0	-0.324936	-0.40449	-0.396635	-0.383115	-0.478554	-0.64042	-0.605703	-0.463472	-0.407851	-0.47567	-0.495657	-0.448928	-0.492641	-0.52053	-0.472241	-0.507687	-0.488676	-0.444478	-0.402013	-0.44893	-0.438681	0	-0.347786	0	-0.354375	-0.359552	0	0	0	0	-0.434794	-0.467146	-0.46057	-0.49406
CTSK	0	0	-0.329088	0	-0.355456	-0.39959	-0.538233	0	-0.342992	-0.374489	-0.44587	-0.447516	-0.452324	-0.490991	0	-0.326353	-0.39496	-0.39257	-0.380675	-0.466845	-0.609547	-0.581951	-0.438464	-0.37596	-0.440641	-0.458977	-0.42445	-0.468162	-0.493376	-0.433487	-0.475782	-0.458892	-0.425763	-0.388199	-0.422705	-0.426979	0	-0.33802	0	-0.345372	-0.351896	0	0	0	0	-0.416424	-0.444809	-0.426838	-0.458403
WAS	0	0	-0.360761	0	-0.371796	-0.435105	-0.545271	0	-0.38311	-0.413927	-0.496234	-0.516125	-0.510214	-0.554342	-0.350884	-0.355841	-0.434832	-0.42457	-0.412357	-0.521358	-0.700733	-0.660154	-0.51216	-0.456667	-0.520813	-0.543144	-0.504064	-0.547379	-0.582538	-0.535362	-0.56953	-0.549908	-0.502387	-0.456691	-0.508748	-0.489371	-0.362133	-0.39074	0	-0.39738	-0.404985	-0.345963	0	-0.357549	0	-0.489472	-0.521454	-0.521122	-0.545553
PTK2B	0	0	-0.363366	0	-0.384493	-0.442625	-0.551469	-0.335642	-0.390984	-0.423504	-0.503902	-0.521084	-0.519403	-0.562533	-0.356215	-0.360918	-0.438397	-0.429751	-0.418567	-0.529031	-0.706191	-0.666692	-0.513626	-0.45774	-0.518568	-0.538857	-0.507791	-0.548717	-0.586157	-0.535631	-0.573107	-0.55233	-0.505992	-0.462003	-0.513873	-0.495755	-0.368292	-0.39794	0	-0.402188	-0.409388	-0.348593	0	-0.360398	0	-0.492412	-0.522736	-0.520841	-0.544195
HCK	0	0	-0.353769	0	-0.368631	-0.427568	-0.54629	0	-0.368345	-0.400074	-0.478994	-0.49561	-0.493551	-0.5353	-0.336434	-0.342322	-0.421507	-0.41221	-0.399747	-0.504766	-0.679208	-0.640033	-0.494189	-0.43966	-0.504841	-0.52516	-0.48402	-0.525855	-0.559848	-0.514477	-0.548209	-0.528841	-0.48041	-0.436557	-0.489345	-0.471375	-0.348867	-0.377203	0	-0.38228	-0.387789	-0.333124	0	-0.344273	0	-0.469059	-0.500775	-0.499975	-0.527961
NFATC1	0	0	-0.34249	0	-0.363433	-0.403554	-0.586739	-0.340539	-0.341861	-0.410146	-0.46824	-0.475207	-0.477564	-0.483827	-0.320436	-0.329798	-0.379831	-0.397294	-0.393634	-0.501813	-0.595537	-0.566529	-0.405607	-0.385212	-0.387051	-0.412743	-0.474807	-0.458811	-0.511552	-0.436699	-0.475422	-0.435942	-0.408728	-0.394464	-0.469896	-0.396601	0	-0.328918	0	0	0	0	0	0	0	-0.350265	-0.355276	-0.397847	-0.397267
HDAC6	-0.453983	-0.434328	-0.487955	0	-0.368271	-0.480569	-0.517391	-0.357384	-0.534517	-0.615606	-0.707333	-0.757243	-0.730015	-0.727409	-0.505216	-0.514622	-0.611989	-0.583709	-0.574169	-0.763071	-0.908554	-0.810131	-0.621444	-0.670818	-0.661254	-0.720485	-0.772953	-0.790329	-0.823386	-0.748787	-0.728038	-0.687811	-0.633914	-0.597243	-0.759931	-0.588373	-0.457802	-0.487462	-0.45708	-0.446	-0.458926	-0.458546	-0.414475	-0.505728	-0.403031	-0.559465	-0.567784	-0.659426	-0.668684
TAGLN	-0.400965	-0.399615	-0.505814	0	-0.485734	-0.555709	-0.607821	-0.469105	-0.488689	-0.574637	-0.668008	-0.677742	-0.673843	-0.691959	-0.467953	-0.48407	-0.598475	-0.582691	-0.572092	-0.725537	-0.861299	-0.804408	-0.596215	-0.608754	-0.611764	-0.643772	-0.672773	-0.699839	-0.730574	-0.635717	-0.666578	-0.617535	-0.576463	-0.537879	-0.651239	-0.548886	-0.405646	-0.445588	-0.389472	-0.412147	-0.42584	-0.37917	-0.347285	-0.416878	-0.382132	-0.518284	-0.536475	-0.569692	-0.611495
TRPM7	-0.418194	-0.422285	-0.509555	0	-0.47245	-0.552452	-0.552337	-0.476253	-0.563126	-0.636994	-0.728709	-0.740315	-0.742128	-0.766113	-0.533664	-0.543793	-0.641849	-0.622254	-0.615279	-0.771526	-0.913084	-0.852421	-0.647921	-0.652321	-0.654494	-0.683087	-0.719688	-0.760732	-0.790325	-0.69186	-0.717785	-0.682501	-0.645172	-0.607059	-0.714918	-0.623838	-0.472582	-0.512586	-0.448246	-0.486002	-0.503316	-0.425225	-0.395361	-0.465434	-0.442168	-0.595136	-0.607815	-0.626509	-0.665696
PAK4	-0.362716	-0.362188	-0.449803	0	-0.446692	-0.513693	-0.54865	-0.419315	-0.489098	-0.537524	-0.631686	-0.651495	-0.648617	-0.685407	-0.450473	-0.458378	-0.565692	-0.538747	-0.525486	-0.673566	-0.857236	-0.79237	-0.601769	-0.578653	-0.626463	-0.657531	-0.63871	-0.695193	-0.720033	-0.647368	-0.674998	-0.645175	-0.597138	-0.545109	-0.629746	-0.580047	-0.429045	-0.466415	-0.380812	-0.465257	-0.477254	-0.389944	-0.350932	-0.423953	-0.364203	-0.574864	-0.605618	-0.610308	-0.64477
GIT1	-0.325432	-0.329252	-0.421951	0	-0.429214	-0.502438	-0.550253	-0.383693	-0.463881	-0.499324	-0.59414	-0.618034	-0.610489	-0.661598	-0.425783	-0.429885	-0.524029	-0.504351	-0.492629	-0.624025	-0.824547	-0.775058	-0.605164	-0.557267	-0.614304	-0.636948	-0.602914	-0.656959	-0.693143	-0.63634	-0.67267	-0.649133	-0.598571	-0.545202	-0.60773	-0.578047	-0.429037	-0.463499	-0.368959	-0.470316	-0.483071	-0.402547	-0.369105	-0.425521	-0.340339	-0.583189	-0.616706	-0.613204	-0.641899
ARHGEF5	-0.339204	-0.345215	-0.458104	0	-0.478256	-0.548889	-0.584913	-0.426508	-0.459294	-0.507309	-0.607635	-0.625041	-0.618714	-0.671869	-0.426641	-0.434946	-0.546386	-0.526777	-0.514317	-0.647155	-0.846964	-0.803946	-0.62313	-0.583382	-0.631855	-0.648876	-0.613055	-0.663724	-0.701453	-0.640542	-0.685941	-0.652592	-0.599494	-0.544555	-0.612242	-0.574248	-0.420353	-0.458933	-0.365625	-0.458838	-0.472196	-0.398295	-0.368463	-0.425359	-0.338144	-0.578349	-0.614166	-0.610545	-0.652302
ARHGAP5	-0.33348	-0.33627	-0.437821	0	-0.461073	-0.5257	-0.558158	-0.413998	-0.462971	-0.501162	-0.599927	-0.620993	-0.615753	-0.667736	-0.422612	-0.428904	-0.54005	-0.513928	-0.499882	-0.638399	-0.846879	-0.792752	-0.610421	-0.567635	-0.629322	-0.652162	-0.608625	-0.669168	-0.700093	-0.640617	-0.680048	-0.651097	-0.597998	-0.539343	-0.604803	-0.578104	-0.422695	-0.460557	-0.361352	-0.469533	-0.481662	-0.391308	-0.355982	-0.420407	-0.336215	-0.586698	-0.625515	-0.617277	-0.653214
TRPV2	-0.345597	-0.351025	-0.450485	0	-0.462663	-0.534905	-0.553939	-0.418004	-0.481022	-0.520264	-0.620285	-0.640357	-0.635392	-0.68975	-0.442951	-0.44901	-0.557906	-0.532389	-0.519387	-0.655689	-0.862412	-0.811394	-0.631803	-0.589027	-0.646395	-0.666291	-0.623708	-0.685953	-0.717543	-0.657053	-0.696174	-0.66961	-0.616762	-0.559032	-0.625058	-0.595886	-0.438444	-0.476588	-0.377408	-0.484277	-0.497986	-0.40557	-0.372388	-0.435078	-0.352578	-0.603994	-0.640817	-0.63037	-0.670906
BCAR1	0	0	-0.346239	0	-0.339347	-0.398987	-0.449883	-0.338589	-0.529629	-0.544607	-0.623799	-0.672881	-0.663188	-0.688793	-0.460361	-0.452425	-0.510819	-0.48182	-0.473149	-0.645827	-0.844135	-0.747474	-0.563369	-0.52567	-0.584747	-0.640092	-0.663029	-0.716046	-0.748352	-0.679969	-0.686293	-0.672647	-0.634147	-0.585054	-0.66217	-0.62304	-0.479881	-0.507689	-0.420098	-0.521374	-0.532917	-0.429001	-0.382456	-0.456302	-0.388349	-0.619631	-0.641737	-0.661886	-0.629546
FMNL1	0	-0.320372	-0.421242	0	-0.436882	-0.504123	-0.572056	-0.385861	-0.431248	-0.472855	-0.566231	-0.584006	-0.578223	-0.627046	-0.398861	-0.406181	-0.505568	-0.489208	-0.47648	-0.600583	-0.791318	-0.74809	-0.578509	-0.532839	-0.588636	-0.608839	-0.571416	-0.620436	-0.655655	-0.598423	-0.638937	-0.611057	-0.560672	-0.509228	-0.571363	-0.541162	-0.397134	-0.431957	-0.341431	-0.434863	-0.445904	-0.375447	-0.34226	-0.396692	0	-0.542939	-0.577421	-0.574569	-0.610155
LCP1	0	0	-0.418239	0	-0.440098	-0.504615	-0.568283	-0.387193	-0.428859	-0.467168	-0.561814	-0.580119	-0.574366	-0.625392	-0.394382	-0.401438	-0.504399	-0.485381	-0.471695	-0.596869	-0.794409	-0.749311	-0.578478	-0.530154	-0.591969	-0.61257	-0.567705	-0.621224	-0.65443	-0.598673	-0.639914	-0.612369	-0.561001	-0.506683	-0.565945	-0.542273	-0.395828	-0.431148	-0.336303	-0.438235	-0.449078	-0.371935	-0.337702	-0.394046	0	-0.547827	-0.585156	-0.578288	-0.614298
ARHGAP35	0	0	-0.411088	0	-0.428189	-0.493328	-0.560481	-0.380076	-0.438495	-0.476293	-0.567563	-0.588989	-0.584126	-0.630922	-0.400377	-0.40588	-0.501814	-0.483739	-0.471312	-0.60079	-0.796143	-0.746866	-0.576298	-0.530577	-0.588775	-0.611533	-0.577791	-0.627064	-0.662978	-0.607545	-0.644331	-0.618179	-0.566807	-0.515207	-0.579393	-0.549298	-0.406141	-0.44026	-0.34948	-0.444541	-0.454563	-0.382838	-0.34726	-0.404889	0	-0.551282	-0.585222	-0.584881	-0.613702
LSP1	0	-0.320867	-0.413772	0	-0.418739	-0.495652	-0.552038	-0.361854	-0.440028	-0.472176	-0.566228	-0.588802	-0.582231	-0.637626	-0.404667	-0.409317	-0.50394	-0.485453	-0.472957	-0.593418	-0.798577	-0.755403	-0.598025	-0.544112	-0.608228	-0.625227	-0.573471	-0.628935	-0.665582	-0.619574	-0.655673	-0.635688	-0.579933	-0.526126	-0.58467	-0.560977	-0.41635	-0.449595	-0.353774	-0.458527	-0.46931	-0.397141	-0.362842	-0.417296	0	-0.569895	-0.605895	-0.59899	-0.636068
TNFSF11	0	0	0	0	0	-0.350748	-0.549642	0	0	0	-0.387704	-0.402787	-0.339405	-0.366507	0	0	-0.354734	-0.357035	-0.338271	-0.435637	-0.517043	-0.487247	0	0	0	-0.386341	-0.398154	-0.427769	-0.430291	0	-0.37076	0	-0.339466	0	0	0	0	0	0	0	0	0	0	0	0	0	0	-0.321926	0
[truncated: 136 more columns]
