# Supplementary material for: Text-Mining Approach to Identify Hub Genes of Cancer Metastasis and Potential Drug Repurposing to Target Them
Source: J Clin Med. 2022 Apr 11;11(8):2130. doi: 10.3390/jcm11082130 (PMC9029557; doi:10.3390/jcm11082130)
Supplement: Supplementary file 1 [file jcm-11-02130-s001.zip › Table_S3.xlsx]

## Sheet: Annotation_GO
MyList	Gene ID	Type	Tax ID	Homologene Gene ID	Homologene Gene Tax ID	GO:2000147 positive regulation of cell mo	GO:0030155 regulation of cell adhesion	GO:0043408 regulation of MAPK cascade	GO:0070848 response to growth factor	GO:0050673 epithelial cell proliferation	GO:0048729 tissue morphogenesis	GO:0044089 positive regulation of cellula	GO:0045596 negative regulation of cell di	GO:0009611 response to wounding	GO:0050900 leukocyte migration	GO:0060284 regulation of cell development	GO:0040008 regulation of growth	GO:0080135 regulation of cellular respons	GO:0005925 focal adhesion	GO:0031589 cell-substrate adhesion	GO:1901652 response to peptide	GO:0002521 leukocyte differentiation	GO:0001837 epithelial to mesenchymal tran	GO:0030855 epithelial cell differentiatio	GO:0042063 gliogenesis
CD44	960	symbol	H. sapiens	960	H. sapiens	0	1	1	1	0	1	1	0	1	0	0	0	1	1	1	0	0	1	0	0
CDH1	999	symbol	H. sapiens	999	H. sapiens	0	1	0	0	0	1	0	0	0	0	0	0	0	1	1	1	0	0	0	1
EGF	1950	symbol	H. sapiens	1950	H. sapiens	1	0	1	0	1	1	1	0	0	1	0	0	0	0	0	0	0	0	0	0
EGFR	1956	symbol	H. sapiens	1956	H. sapiens	1	0	1	1	1	1	1	1	1	0	1	1	1	1	0	1	0	1	0	1
ERBB2	2064	symbol	H. sapiens	2064	H. sapiens	1	1	1	1	1	0	0	1	1	0	0	1	0	0	1	0	1	1	0	1
MMP9	4318	symbol	H. sapiens	4318	H. sapiens	1	0	1	0	0	0	1	1	0	1	0	0	0	0	0	1	1	1	1	0
MYC	4609	symbol	H. sapiens	4609	H. sapiens	0	0	1	1	1	1	0	1	0	0	0	0	1	0	0	0	1	1	0	0
PTEN	5728	symbol	H. sapiens	5728	H. sapiens	1	1	1	1	1	1	1	1	1	1	1	1	1	0	1	1	0	1	0	1
TGFB1	7040	symbol	H. sapiens	7040	H. sapiens	1	1	1	1	1	1	1	1	1	0	1	1	0	0	1	0	1	1	0	1
TP53	7157	symbol	H. sapiens	7157	H. sapiens	0	1	1	1	0	0	1	1	0	0	1	1	1	0	0	1	1	1	0	0
VEGFA	7422	symbol	H. sapiens	7422	H. sapiens	1	1	1	1	1	1	1	1	1	1	1	1	1	1	1	0	1	1	1	0
CTNNB1	1499	symbol	H. sapiens	1499	H. sapiens	1	1	1	1	1	1	1	1	0	1	1	1	1	1	1	1	1	1	1	1
IL6	3569	symbol	H. sapiens	3569	H. sapiens	1	1	1	0	1	1	0	1	1	1	1	0	0	0	0	0	1	1	1	1
KRAS	3845	symbol	H. sapiens	3845	H. sapiens	0	0	1	0	0	1	1	1	0	0	0	0	1	1	0	1	0	0	0	1
FGF2	2247	symbol	H. sapiens	2247	H. sapiens	1	0	1	1	1	1	0	1	1	1	0	1	0	1	0	0	0	1	1	1
STAT3	6774	symbol	H. sapiens	6774	H. sapiens	1	1	0	1	1	0	0	1	0	0	0	1	0	0	0	1	1	0	0	1
JUN	3725	symbol	H. sapiens	3725	H. sapiens	0	0	0	1	1	0	0	0	0	0	0	0	0	0	0	1	1	1	0	0
SRC	6714	symbol	H. sapiens	6714	H. sapiens	1	1	1	1	0	1	1	0	1	1	0	1	0	1	1	1	1	1	1	1
AKT1	207	symbol	H. sapiens	207	H. sapiens	1	1	1	1	1	1	1	0	0	1	1	1	1	1	0	1	0	1	1	1
AR	367	symbol	H. sapiens	367	H. sapiens	1	0	1	0	1	1	0	1	0	0	0	1	0	0	0	1	0	1	1	0
CDC42	998	symbol	H. sapiens	998	H. sapiens	0	1	1	0	1	1	1	1	0	1	1	1	1	1	1	1	1	1	1	0
CRK	1398	symbol	H. sapiens	1398	H. sapiens	1	1	0	1	0	0	1	0	1	1	1	0	0	1	1	1	0	0	0	1
GSK3B	2932	symbol	H. sapiens	2932	H. sapiens	1	1	0	0	0	0	1	1	0	0	1	1	1	0	1	1	0	1	1	1
HGF	3082	symbol	H. sapiens	3082	H. sapiens	1	0	1	1	1	1	1	0	0	0	1	1	1	0	0	0	0	1	0	0
IGF1	3479	symbol	H. sapiens	3479	H. sapiens	1	1	1	0	1	0	1	1	1	0	1	1	0	1	0	1	0	1	0	1
IL10	3586	symbol	H. sapiens	3586	H. sapiens	0	1	0	1	1	1	0	1	1	1	0	1	1	0	1	1	1	1	0	0
MET	4233	symbol	H. sapiens	4233	H. sapiens	1	0	1	0	0	1	1	0	0	0	0	0	1	0	0	0	0	0	1	0
MMP1	4312	symbol	H. sapiens	4312	H. sapiens	0	0	0	0	0	0	1	0	0	0	0	0	0	0	0	0	0	0	0	0
MMP3	4314	symbol	H. sapiens	4314	H. sapiens	0	0	0	0	0	0	1	0	0	0	0	0	1	0	0	1	0	0	0	0
MTOR	2475	symbol	H. sapiens	2475	H. sapiens	1	1	1	0	1	1	1	1	1	1	1	1	1	0	0	1	1	1	0	1
NOTCH1	4851	symbol	H. sapiens	4851	H. sapiens	1	1	1	1	1	1	0	1	0	0	1	1	0	1	1	1	0	1	1	1
PTK2	5747	symbol	H. sapiens	5747	H. sapiens	1	1	1	1	1	0	1	0	1	1	0	0	0	1	1	1	0	1	0	0
SMAD2	4087	symbol	H. sapiens	4087	H. sapiens	0	0	0	1	0	1	0	1	1	0	0	0	0	0	0	1	0	1	0	0
SMAD3	4088	symbol	H. sapiens	4088	H. sapiens	1	1	1	1	1	1	1	1	1	0	0	1	0	0	1	1	0	1	1	0
SMAD4	4089	symbol	H. sapiens	4089	H. sapiens	0	0	1	1	0	1	1	1	0	0	1	1	0	0	0	0	0	1	1	0
TIMP1	7076	symbol	H. sapiens	7076	H. sapiens	1	0	0	0	0	0	0	0	1	0	0	0	0	0	0	1	0	1	0	0
PTK2B	2185	symbol	H. sapiens	2185	H. sapiens	1	1	1	0	1	0	1	1	0	1	0	1	1	1	1	1	1	0	0	1
NCK1	4690	symbol	H. sapiens	4690	H. sapiens	1	1	0	0	0	0	1	0	0	0	0	0	1	1	0	1	0	0	0	0
ARF6	382	symbol	H. sapiens	382	H. sapiens	1	0	0	1	0	1	1	0	0	0	0	0	0	1	1	0	0	0	0	0
NANOG	79923	symbol	H. sapiens	79923	H. sapiens	0	0	0	0	0	0	0	1	0	0	0	0	0	0	0	0	0	1	0	0
MMP2	4313	symbol	H. sapiens	4313	H. sapiens	1	0	0	0	1	0	0	0	0	0	0	0	0	0	0	1	0	1	0	0
TNF	7124	symbol	H. sapiens	7124	H. sapiens	1	1	1	0	1	1	1	1	1	1	1	0	1	0	1	1	1	1	1	1
TWIST1	7291	symbol	H. sapiens	7291	H. sapiens	1	0	1	1	1	1	0	1	0	1	0	0	1	0	0	1	0	1	0	0
HIF1A	3091	symbol	H. sapiens	3091	H. sapiens	1	0	0	1	1	1	1	0	1	0	1	1	1	0	0	1	1	1	1	0
ICAM1	3383	symbol	H. sapiens	3383	H. sapiens	1	1	1	0	0	0	1	0	0	1	0	1	0	1	0	1	0	0	1	1
CTTN	2017	symbol	H. sapiens	2017	H. sapiens	0	0	0	0	0	0	1	0	0	0	0	1	0	1	1	0	0	0	0	0
WASL	8976	symbol	H. sapiens	8976	H. sapiens	0	0	0	0	0	0	1	0	0	1	0	0	0	1	1	0	0	0	0	0
CDH2	1000	symbol	H. sapiens	1000	H. sapiens	1	0	1	0	1	0	1	0	0	0	0	0	0	1	1	1	0	1	1	1
RHOA	387	symbol	H. sapiens	387	H. sapiens	1	1	1	0	1	1	1	1	1	1	0	1	0	1	1	1	1	1	1	1
PAK1	5058	symbol	H. sapiens	5058	H. sapiens	1	0	1	0	0	1	1	1	1	0	1	1	0	1	0	1	0	1	0	0
IQGAP1	8826	symbol	H. sapiens	8826	H. sapiens	1	1	1	1	0	0	1	0	0	0	0	1	0	1	1	1	0	0	1	1
ZEB1	6935	symbol	H. sapiens	6935	H. sapiens	0	0	0	0	0	0	0	1	0	0	0	0	0	0	0	0	0	0	1	0
VAV2	7410	symbol	H. sapiens	7410	H. sapiens	1	0	1	0	1	0	1	0	1	0	0	0	0	0	0	0	0	0	0	0
EZH2	2146	symbol	H. sapiens	2146	H. sapiens	0	1	1	0	0	1	1	1	0	0	1	0	0	0	0	1	1	1	1	1
KIT	3815	symbol	H. sapiens	3815	H. sapiens	1	1	1	0	1	0	1	0	0	1	1	1	0	1	0	1	1	1	0	1
SNAI2	6591	symbol	H. sapiens	6591	H. sapiens	1	1	1	1	1	1	0	1	0	0	0	0	1	0	1	0	0	1	0	0
SNAI1	6615	symbol	H. sapiens	6615	H. sapiens	1	0	1	0	0	1	0	1	0	0	0	0	1	0	1	1	0	1	0	0
ROCK1	6093	symbol	H. sapiens	6093	H. sapiens	1	1	1	1	1	0	1	0	0	1	1	1	0	1	1	1	0	1	1	0
FOS	2353	symbol	H. sapiens	2353	H. sapiens	0	0	0	1	0	0	0	0	0	0	0	0	0	0	0	1	1	1	0	0
IL4	3565	symbol	H. sapiens	3565	H. sapiens	1	1	1	1	0	0	0	1	0	1	0	0	0	0	0	0	1	1	0	0
PAK4	10298	symbol	H. sapiens	10298	H. sapiens	0	0	1	0	1	0	0	0	0	0	0	1	0	1	0	0	0	0	0	0
SOX2	6657	symbol	H. sapiens	6657	H. sapiens	0	1	1	1	1	1	0	1	1	0	0	0	0	0	0	0	0	1	0	1
PXN	5829	symbol	H. sapiens	5829	H. sapiens	1	0	0	1	0	0	1	0	0	0	0	0	0	1	1	1	0	0	0	0
CD34	947	symbol	H. sapiens	947	H. sapiens	0	0	0	0	1	0	0	0	1	1	0	1	1	0	1	0	0	1	1	1
CXCR4	7852	symbol	H. sapiens	7852	H. sapiens	1	1	0	0	1	1	0	0	1	1	1	1	0	1	0	0	0	0	1	1
IL2	3558	symbol	H. sapiens	3558	H. sapiens	0	1	1	0	0	0	0	1	0	0	0	1	0	0	0	0	1	0	0	0
CCR7	1236	symbol	H. sapiens	1236	H. sapiens	1	1	1	0	0	0	1	0	0	1	0	0	1	0	1	0	1	0	0	0
HCK	3055	symbol	H. sapiens	3055	H. sapiens	1	0	1	0	0	0	1	0	0	1	0	0	0	1	0	0	0	1	0	1
RAC1	5879	symbol	H. sapiens	5879	H. sapiens	1	1	1	0	0	1	1	0	1	1	1	0	0	1	1	1	0	0	0	0
CCL2	6347	symbol	H. sapiens	6347	H. sapiens	0	1	1	1	1	0	0	1	0	1	0	0	0	0	0	0	0	0	0	1
CD4	920	symbol	H. sapiens	920	H. sapiens	1	1	1	0	0	0	0	0	0	1	0	0	0	0	0	1	1	0	0	1
WAS	7454	symbol	H. sapiens	7454	H. sapiens	0	1	0	0	0	0	1	0	1	0	0	0	1	1	0	1	0	0	0	0
BCAR1	9564	symbol	H. sapiens	9564	H. sapiens	1	0	0	1	0	0	1	0	0	0	0	1	0	1	0	1	0	0	0	0
VASP	7408	symbol	H. sapiens	7408	H. sapiens	0	0	0	0	0	1	1	0	0	0	0	0	0	1	0	1	0	1	0	0
ACTN4	81	symbol	H. sapiens	81	H. sapiens	1	1	1	0	0	0	1	1	0	1	1	0	0	1	1	0	0	0	0	1
CXCL12	6387	symbol	H. sapiens	6387	H. sapiens	1	1	1	0	1	0	1	0	0	1	1	1	1	1	0	1	0	0	0	0
VCL	7414	symbol	H. sapiens	7414	H. sapiens	0	1	0	0	0	1	0	0	1	0	1	1	0	1	1	0	0	0	1	0

## Sheet: Enrichment_GO
GroupID	Category	Term	Description	LogP	Log(q-value)	InTerm_InList	Genes	Symbols
1_Summary	GO Biological Processes	GO:2000147	positive regulation of cell motility	-42.1472	-37.888	37/583	81,207,382,387,1236,1398,1950,1956,2185,2247,2475,3082,3091,3383,3479,3565,3569,3815,4088,4233,4318,4851,5058,5747,5879,6387,6591,6615,6714,6774,7040,7124,7291,7422,7852,8826,9564,367,920,1499,2064,2932,3055,4313,4690,5728,5829,7410,1000,6093,7076	ACTN4,AKT1,ARF6,RHOA,CCR7,CRK,EGF,EGFR,PTK2B,FGF2,MTOR,HGF,HIF1A,ICAM1,IGF1,IL4,IL6,KIT,SMAD3,MET,MMP9,NOTCH1,PAK1,PTK2,RAC1,CXCL12,SNAI2,SNAI1,SRC,STAT3,TGFB1,TNF,TWIST1,VEGFA,CXCR4,IQGAP1,BCAR1,AR,CD4,CTNNB1,ERBB2,GSK3B,HCK,MMP2,NCK1,PTEN,PXN,VAV2,CDH2,ROCK1,TIMP1
1_Member	GO Biological Processes	GO:2000147	positive regulation of cell motility	-42.1472	-37.888	37/583	81,207,382,387,1236,1398,1950,1956,2185,2247,2475,3082,3091,3383,3479,3565,3569,3815,4088,4233,4318,4851,5058,5747,5879,6387,6591,6615,6714,6774,7040,7124,7291,7422,7852,8826,9564	ACTN4,AKT1,ARF6,RHOA,CCR7,CRK,EGF,EGFR,PTK2B,FGF2,MTOR,HGF,HIF1A,ICAM1,IGF1,IL4,IL6,KIT,SMAD3,MET,MMP9,NOTCH1,PAK1,PTK2,RAC1,CXCL12,SNAI2,SNAI1,SRC,STAT3,TGFB1,TNF,TWIST1,VEGFA,CXCR4,IQGAP1,BCAR1
1_Member	GO Biological Processes	GO:0051272	positive regulation of cellular component movement	-41.8162	-37.888	37/595	81,207,382,387,1236,1398,1950,1956,2185,2247,2475,3082,3091,3383,3479,3565,3569,3815,4088,4233,4318,4851,5058,5747,5879,6387,6591,6615,6714,6774,7040,7124,7291,7422,7852,8826,9564	ACTN4,AKT1,ARF6,RHOA,CCR7,CRK,EGF,EGFR,PTK2B,FGF2,MTOR,HGF,HIF1A,ICAM1,IGF1,IL4,IL6,KIT,SMAD3,MET,MMP9,NOTCH1,PAK1,PTK2,RAC1,CXCL12,SNAI2,SNAI1,SRC,STAT3,TGFB1,TNF,TWIST1,VEGFA,CXCR4,IQGAP1,BCAR1
1_Member	GO Biological Processes	GO:0040017	positive regulation of locomotion	-41.7617	-37.888	37/597	81,207,382,387,1236,1398,1950,1956,2185,2247,2475,3082,3091,3383,3479,3565,3569,3815,4088,4233,4318,4851,5058,5747,5879,6387,6591,6615,6714,6774,7040,7124,7291,7422,7852,8826,9564	ACTN4,AKT1,ARF6,RHOA,CCR7,CRK,EGF,EGFR,PTK2B,FGF2,MTOR,HGF,HIF1A,ICAM1,IGF1,IL4,IL6,KIT,SMAD3,MET,MMP9,NOTCH1,PAK1,PTK2,RAC1,CXCL12,SNAI2,SNAI1,SRC,STAT3,TGFB1,TNF,TWIST1,VEGFA,CXCR4,IQGAP1,BCAR1
1_Member	GO Biological Processes	GO:0030335	positive regulation of cell migration	-41.1787	-37.4299	36/557	81,207,382,387,1236,1398,1950,1956,2185,2247,2475,3082,3091,3383,3479,3565,3569,3815,4088,4233,4318,4851,5058,5747,5879,6387,6591,6615,6714,6774,7040,7124,7422,7852,8826,9564	ACTN4,AKT1,ARF6,RHOA,CCR7,CRK,EGF,EGFR,PTK2B,FGF2,MTOR,HGF,HIF1A,ICAM1,IGF1,IL4,IL6,KIT,SMAD3,MET,MMP9,NOTCH1,PAK1,PTK2,RAC1,CXCL12,SNAI2,SNAI1,SRC,STAT3,TGFB1,TNF,VEGFA,CXCR4,IQGAP1,BCAR1
1_Member	GO Biological Processes	GO:0007169	transmembrane receptor protein tyrosine kinase signaling pathway	-32.8562	-29.5054	32/630	207,367,920,1398,1499,1950,1956,2064,2185,2247,2932,3055,3082,3091,3479,3815,4233,4313,4318,4690,5058,5728,5747,5829,5879,6714,6774,7040,7410,7422,8826,9564	AKT1,AR,CD4,CRK,CTNNB1,EGF,EGFR,ERBB2,PTK2B,FGF2,GSK3B,HCK,HGF,HIF1A,IGF1,KIT,MET,MMP2,MMP9,NCK1,PAK1,PTEN,PTK2,PXN,RAC1,SRC,STAT3,TGFB1,VAV2,VEGFA,IQGAP1,BCAR1
1_Member	GO Biological Processes	GO:0001667	ameboidal-type cell migration	-28.6249	-25.5963	27/478	207,382,387,1000,1950,2185,2247,2475,3091,3565,3815,4233,4318,4851,5058,5728,5747,5829,5879,6093,6714,7040,7076,7124,7291,7422,9564	AKT1,ARF6,RHOA,CDH2,EGF,PTK2B,FGF2,MTOR,HIF1A,IL4,KIT,MET,MMP9,NOTCH1,PAK1,PTEN,PTK2,PXN,RAC1,ROCK1,SRC,TGFB1,TIMP1,TNF,TWIST1,VEGFA,BCAR1
1_Member	GO Biological Processes	GO:0010631	epithelial cell migration	-25.4611	-22.6543	23/359	207,382,387,1950,2185,2247,2475,3091,3565,3815,4233,4318,4851,5728,5747,5829,5879,6093,6714,7040,7124,7422,9564	AKT1,ARF6,RHOA,EGF,PTK2B,FGF2,MTOR,HIF1A,IL4,KIT,MET,MMP9,NOTCH1,PTEN,PTK2,PXN,RAC1,ROCK1,SRC,TGFB1,TNF,VEGFA,BCAR1
1_Member	GO Biological Processes	GO:0090132	epithelium migration	-25.3776	-22.595	23/362	207,382,387,1950,2185,2247,2475,3091,3565,3815,4233,4318,4851,5728,5747,5829,5879,6093,6714,7040,7124,7422,9564	AKT1,ARF6,RHOA,EGF,PTK2B,FGF2,MTOR,HIF1A,IL4,KIT,MET,MMP9,NOTCH1,PTEN,PTK2,PXN,RAC1,ROCK1,SRC,TGFB1,TNF,VEGFA,BCAR1
1_Member	GO Biological Processes	GO:0090130	tissue migration	-25.24	-22.469	23/367	207,382,387,1950,2185,2247,2475,3091,3565,3815,4233,4318,4851,5728,5747,5829,5879,6093,6714,7040,7124,7422,9564	AKT1,ARF6,RHOA,EGF,PTK2B,FGF2,MTOR,HIF1A,IL4,KIT,MET,MMP9,NOTCH1,PTEN,PTK2,PXN,RAC1,ROCK1,SRC,TGFB1,TNF,VEGFA,BCAR1
1_Member	GO Biological Processes	GO:0010632	regulation of epithelial cell migration	-22.6061	-20.0112	20/293	207,382,387,1950,2185,2247,2475,3091,3565,4233,4318,4851,5728,5747,5879,6714,7040,7124,7422,9564	AKT1,ARF6,RHOA,EGF,PTK2B,FGF2,MTOR,HIF1A,IL4,MET,MMP9,NOTCH1,PTEN,PTK2,RAC1,SRC,TGFB1,TNF,VEGFA,BCAR1
1_Member	GO Biological Processes	GO:0043542	endothelial cell migration	-16.7814	-14.5979	16/281	207,387,1950,2185,2247,3091,4233,4851,5728,5747,5829,5879,7040,7124,7422,9564	AKT1,RHOA,EGF,PTK2B,FGF2,HIF1A,MET,NOTCH1,PTEN,PTK2,PXN,RAC1,TGFB1,TNF,VEGFA,BCAR1
1_Member	GO Biological Processes	GO:0010634	positive regulation of epithelial cell migration	-16.6986	-14.5267	14/177	207,382,1950,2185,2247,2475,3091,4233,4318,5879,6714,7040,7422,9564	AKT1,ARF6,EGF,PTK2B,FGF2,MTOR,HIF1A,MET,MMP9,RAC1,SRC,TGFB1,VEGFA,BCAR1
1_Member	GO Biological Processes	GO:0010594	regulation of endothelial cell migration	-15.0186	-12.9774	14/233	207,387,1950,2185,2247,3091,4233,4851,5747,5879,7040,7124,7422,9564	AKT1,RHOA,EGF,PTK2B,FGF2,HIF1A,MET,NOTCH1,PTK2,RAC1,TGFB1,TNF,VEGFA,BCAR1
1_Member	GO Biological Processes	GO:0007173	epidermal growth factor receptor signaling pathway	-12.6625	-10.7873	10/109	207,1950,1956,2185,4318,5747,6714,7040,8826,9564	AKT1,EGF,EGFR,PTK2B,MMP9,PTK2,SRC,TGFB1,IQGAP1,BCAR1
1_Member	GO Biological Processes	GO:0038127	ERBB signaling pathway	-12.1643	-10.3146	10/122	207,1950,1956,2185,4318,5747,6714,7040,8826,9564	AKT1,EGF,EGFR,PTK2B,MMP9,PTK2,SRC,TGFB1,IQGAP1,BCAR1
1_Member	GO Biological Processes	GO:0010595	positive regulation of endothelial cell migration	-11.7523	-9.93039	10/134	207,1950,2185,2247,3091,4233,5879,7040,7422,9564	AKT1,EGF,PTK2B,FGF2,HIF1A,MET,RAC1,TGFB1,VEGFA,BCAR1
2_Summary	GO Biological Processes	GO:0030155	regulation of cell adhesion	-36.4882	-32.8363	36/751	81,207,387,920,960,998,999,1236,1398,2064,2185,2932,3383,3479,3558,3565,3569,3586,4088,4690,4851,5728,5747,5879,6093,6347,6387,6591,6657,6714,7040,7124,7414,7422,7852,8826,1499,2475,3815,6774,7157,7454,2146	ACTN4,AKT1,RHOA,CD4,CD44,CDC42,CDH1,CCR7,CRK,ERBB2,PTK2B,GSK3B,ICAM1,IGF1,IL2,IL4,IL6,IL10,SMAD3,NCK1,NOTCH1,PTEN,PTK2,RAC1,ROCK1,CCL2,CXCL12,SNAI2,SOX2,SRC,TGFB1,TNF,VCL,VEGFA,CXCR4,IQGAP1,CTNNB1,MTOR,KIT,STAT3,TP53,WAS,EZH2
2_Member	GO Biological Processes	GO:0030155	regulation of cell adhesion	-36.4882	-32.8363	36/751	81,207,387,920,960,998,999,1236,1398,2064,2185,2932,3383,3479,3558,3565,3569,3586,4088,4690,4851,5728,5747,5879,6093,6347,6387,6591,6657,6714,7040,7124,7414,7422,7852,8826	ACTN4,AKT1,RHOA,CD4,CD44,CDC42,CDH1,CCR7,CRK,ERBB2,PTK2B,GSK3B,ICAM1,IGF1,IL2,IL4,IL6,IL10,SMAD3,NCK1,NOTCH1,PTEN,PTK2,RAC1,ROCK1,CCL2,CXCL12,SNAI2,SOX2,SRC,TGFB1,TNF,VCL,VEGFA,CXCR4,IQGAP1
2_Member	GO Biological Processes	GO:0045785	positive regulation of cell adhesion	-29.6788	-26.5584	27/437	207,387,920,960,998,1236,1398,2064,2185,2932,3383,3479,3558,3565,3569,3586,4088,4690,5879,6093,6347,6387,6657,6714,7124,7422,8826	AKT1,RHOA,CD4,CD44,CDC42,CCR7,CRK,ERBB2,PTK2B,GSK3B,ICAM1,IGF1,IL2,IL4,IL6,IL10,SMAD3,NCK1,RAC1,ROCK1,CCL2,CXCL12,SOX2,SRC,TNF,VEGFA,IQGAP1
2_Member	GO Biological Processes	GO:0022407	regulation of cell-cell adhesion	-23.2086	-20.5737	23/450	207,387,920,960,999,1236,2064,3383,3479,3558,3565,3569,3586,4690,4851,5747,6347,6387,6657,6714,7040,7124,7422	AKT1,RHOA,CD4,CD44,CDH1,CCR7,ERBB2,ICAM1,IGF1,IL2,IL4,IL6,IL10,NCK1,NOTCH1,PTK2,CCL2,CXCL12,SOX2,SRC,TGFB1,TNF,VEGFA
2_Member	GO Biological Processes	GO:0042110	T cell activation	-20.9618	-18.5352	22/489	207,387,920,960,1236,1499,2064,2475,3383,3479,3558,3565,3569,3586,3815,4088,4690,6347,6714,6774,7157,7454	AKT1,RHOA,CD4,CD44,CCR7,CTNNB1,ERBB2,MTOR,ICAM1,IGF1,IL2,IL4,IL6,IL10,KIT,SMAD3,NCK1,CCL2,SRC,STAT3,TP53,WAS
2_Member	GO Biological Processes	GO:0046649	lymphocyte activation	-20.4291	-18.0373	25/775	207,387,920,960,1236,1499,2064,2146,2185,2475,3383,3479,3558,3565,3569,3586,3815,4088,4690,6347,6714,6774,7040,7157,7454	AKT1,RHOA,CD4,CD44,CCR7,CTNNB1,ERBB2,EZH2,PTK2B,MTOR,ICAM1,IGF1,IL2,IL4,IL6,IL10,KIT,SMAD3,NCK1,CCL2,SRC,STAT3,TGFB1,TP53,WAS
2_Member	GO Biological Processes	GO:0007159	leukocyte cell-cell adhesion	-17.6536	-15.4167	18/371	207,387,920,960,1236,2064,3383,3479,3558,3565,3569,3586,4690,6093,6347,6387,6714,7124	AKT1,RHOA,CD4,CD44,CCR7,ERBB2,ICAM1,IGF1,IL2,IL4,IL6,IL10,NCK1,ROCK1,CCL2,CXCL12,SRC,TNF
2_Member	GO Biological Processes	GO:1903037	regulation of leukocyte cell-cell adhesion	-16.9698	-14.7681	17/336	207,387,920,960,1236,2064,3383,3479,3558,3565,3569,3586,4690,6347,6387,6714,7124	AKT1,RHOA,CD4,CD44,CCR7,ERBB2,ICAM1,IGF1,IL2,IL4,IL6,IL10,NCK1,CCL2,CXCL12,SRC,TNF
2_Member	GO Biological Processes	GO:0022409	positive regulation of cell-cell adhesion	-16.7081	-14.5334	16/284	207,387,920,960,1236,3383,3479,3558,3565,3569,3586,4690,6347,6657,6714,7124	AKT1,RHOA,CD4,CD44,CCR7,ICAM1,IGF1,IL2,IL4,IL6,IL10,NCK1,CCL2,SOX2,SRC,TNF
2_Member	GO Biological Processes	GO:1903039	positive regulation of leukocyte cell-cell adhesion	-14.8647	-12.8422	14/239	207,387,920,960,1236,3383,3479,3558,3565,3569,4690,6347,6714,7124	AKT1,RHOA,CD4,CD44,CCR7,ICAM1,IGF1,IL2,IL4,IL6,NCK1,CCL2,SRC,TNF
2_Member	GO Biological Processes	GO:0050863	regulation of T cell activation	-12.9334	-11.0375	14/330	207,387,920,1236,1499,2064,3479,3558,3565,3569,3586,4690,6347,6714	AKT1,RHOA,CD4,CCR7,CTNNB1,ERBB2,IGF1,IL2,IL4,IL6,IL10,NCK1,CCL2,SRC
2_Member	GO Biological Processes	GO:0051249	regulation of lymphocyte activation	-11.4928	-9.68604	15/515	207,387,920,1236,1499,2064,3479,3558,3565,3569,3586,4690,6347,6714,7040	AKT1,RHOA,CD4,CCR7,CTNNB1,ERBB2,IGF1,IL2,IL4,IL6,IL10,NCK1,CCL2,SRC,TGFB1
2_Member	GO Biological Processes	GO:0051251	positive regulation of lymphocyte activation	-11.1134	-9.34347	13/362	207,387,920,1236,3479,3558,3565,3569,3586,4690,6347,6714,7040	AKT1,RHOA,CD4,CCR7,IGF1,IL2,IL4,IL6,IL10,NCK1,CCL2,SRC,TGFB1
2_Member	GO Biological Processes	GO:0050870	positive regulation of T cell activation	-11.0731	-9.30547	11/216	207,387,920,1236,3479,3558,3565,3569,4690,6347,6714	AKT1,RHOA,CD4,CCR7,IGF1,IL2,IL4,IL6,NCK1,CCL2,SRC
2_Member	GO Biological Processes	GO:0002694	regulation of leukocyte activation	-10.4963	-8.77168	15/606	207,387,920,1236,1499,2064,3479,3558,3565,3569,3586,4690,6347,6714,7040	AKT1,RHOA,CD4,CCR7,CTNNB1,ERBB2,IGF1,IL2,IL4,IL6,IL10,NCK1,CCL2,SRC,TGFB1
2_Member	GO Biological Processes	GO:0002696	positive regulation of leukocyte activation	-10.4537	-8.73529	13/409	207,387,920,1236,3479,3558,3565,3569,3586,4690,6347,6714,7040	AKT1,RHOA,CD4,CCR7,IGF1,IL2,IL4,IL6,IL10,NCK1,CCL2,SRC,TGFB1
2_Member	GO Biological Processes	GO:0050867	positive regulation of cell activation	-10.3111	-8.60371	13/420	207,387,920,1236,3479,3558,3565,3569,3586,4690,6347,6714,7040	AKT1,RHOA,CD4,CCR7,IGF1,IL2,IL4,IL6,IL10,NCK1,CCL2,SRC,TGFB1
2_Member	GO Biological Processes	GO:0050865	regulation of cell activation	-10.0719	-8.37711	15/650	207,387,920,1236,1499,2064,3479,3558,3565,3569,3586,4690,6347,6714,7040	AKT1,RHOA,CD4,CCR7,CTNNB1,ERBB2,IGF1,IL2,IL4,IL6,IL10,NCK1,CCL2,SRC,TGFB1
3_Summary	GO Biological Processes	GO:0043408	regulation of MAPK cascade	-34.8733	-31.3006	34/680	207,367,920,960,998,1000,1236,1499,1950,1956,2064,2146,2185,2247,3082,3383,3479,3569,3815,3845,4089,4609,4851,5058,5728,6093,6347,6657,6714,7040,7124,7422,8826,10298,4088,387,2475,3558,3565,4233,5747,7410,4318,5879,7157,3055,7291,6591,6615,81,6387	AKT1,AR,CD4,CD44,CDC42,CDH2,CCR7,CTNNB1,EGF,EGFR,ERBB2,EZH2,PTK2B,FGF2,HGF,ICAM1,IGF1,IL6,KIT,KRAS,SMAD4,MYC,NOTCH1,PAK1,PTEN,ROCK1,CCL2,SOX2,SRC,TGFB1,TNF,VEGFA,IQGAP1,PAK4,SMAD3,RHOA,MTOR,IL2,IL4,MET,PTK2,VAV2,MMP9,RAC1,TP53,HCK,TWIST1,SNAI2,SNAI1,ACTN4,CXCL12
3_Member	GO Biological Processes	GO:0043408	regulation of MAPK cascade	-34.8733	-31.3006	34/680	207,367,920,960,998,1000,1236,1499,1950,1956,2064,2146,2185,2247,3082,3383,3479,3569,3815,3845,4089,4609,4851,5058,5728,6093,6347,6657,6714,7040,7124,7422,8826,10298	AKT1,AR,CD4,CD44,CDC42,CDH2,CCR7,CTNNB1,EGF,EGFR,ERBB2,EZH2,PTK2B,FGF2,HGF,ICAM1,IGF1,IL6,KIT,KRAS,SMAD4,MYC,NOTCH1,PAK1,PTEN,ROCK1,CCL2,SOX2,SRC,TGFB1,TNF,VEGFA,IQGAP1,PAK4
3_Member	GO Biological Processes	GO:0000165	MAPK cascade	-34.3686	-30.8629	35/780	207,367,920,960,998,1000,1236,1499,1950,1956,2064,2146,2185,2247,3082,3383,3479,3569,3815,3845,4088,4089,4609,4851,5058,5728,6093,6347,6657,6714,7040,7124,7422,8826,10298	AKT1,AR,CD4,CD44,CDC42,CDH2,CCR7,CTNNB1,EGF,EGFR,ERBB2,EZH2,PTK2B,FGF2,HGF,ICAM1,IGF1,IL6,KIT,KRAS,SMAD3,SMAD4,MYC,NOTCH1,PAK1,PTEN,ROCK1,CCL2,SOX2,SRC,TGFB1,TNF,VEGFA,IQGAP1,PAK4
3_Member	GO Biological Processes	GO:0043410	positive regulation of MAPK cascade	-33.2931	-29.8965	30/482	367,920,960,998,1000,1236,1499,1950,1956,2064,2146,2185,2247,3082,3383,3479,3569,3815,3845,4851,5058,5728,6093,6347,6657,6714,7040,7124,7422,8826	AR,CD4,CD44,CDC42,CDH2,CCR7,CTNNB1,EGF,EGFR,ERBB2,EZH2,PTK2B,FGF2,HGF,ICAM1,IGF1,IL6,KIT,KRAS,NOTCH1,PAK1,PTEN,ROCK1,CCL2,SOX2,SRC,TGFB1,TNF,VEGFA,IQGAP1
3_Member	GO Biological Processes	GO:0051347	positive regulation of transferase activity	-29.9711	-26.8244	29/552	207,387,920,998,1236,1499,1950,1956,2064,2146,2185,2247,2475,3479,3558,3565,3815,3845,4233,4609,5058,5728,5747,6714,7040,7124,7410,7422,8826	AKT1,RHOA,CD4,CDC42,CCR7,CTNNB1,EGF,EGFR,ERBB2,EZH2,PTK2B,FGF2,MTOR,IGF1,IL2,IL4,KIT,KRAS,MET,MYC,PAK1,PTEN,PTK2,SRC,TGFB1,TNF,VAV2,VEGFA,IQGAP1
3_Member	GO Biological Processes	GO:0001934	positive regulation of protein phosphorylation	-29.3929	-26.3208	31/728	207,387,920,960,1236,1950,1956,2064,2146,2185,2247,2475,3082,3383,3479,3558,3565,3569,3815,3845,4089,4318,5058,5747,5879,6714,7040,7124,7157,7422,8826	AKT1,RHOA,CD4,CD44,CCR7,EGF,EGFR,ERBB2,EZH2,PTK2B,FGF2,MTOR,HGF,ICAM1,IGF1,IL2,IL4,IL6,KIT,KRAS,SMAD4,MMP9,PAK1,PTK2,RAC1,SRC,TGFB1,TNF,TP53,VEGFA,IQGAP1
3_Member	GO Biological Processes	GO:0033674	positive regulation of kinase activity	-27.2966	-24.3608	26/469	207,387,920,998,1236,1950,1956,2064,2146,2185,2247,2475,3479,3558,3565,3815,3845,4233,5058,5747,6714,7040,7124,7410,7422,8826	AKT1,RHOA,CD4,CDC42,CCR7,EGF,EGFR,ERBB2,EZH2,PTK2B,FGF2,MTOR,IGF1,IL2,IL4,KIT,KRAS,MET,PAK1,PTK2,SRC,TGFB1,TNF,VAV2,VEGFA,IQGAP1
3_Member	GO Biological Processes	GO:0018108	peptidyl-tyrosine phosphorylation	-24.9973	-22.2485	23/376	920,960,1950,1956,2064,2185,2475,3055,3082,3383,3479,3558,3565,3569,3815,4233,5747,6714,7040,7124,7157,7422,8826	CD4,CD44,EGF,EGFR,ERBB2,PTK2B,MTOR,HCK,HGF,ICAM1,IGF1,IL2,IL4,IL6,KIT,MET,PTK2,SRC,TGFB1,TNF,TP53,VEGFA,IQGAP1
3_Member	GO Biological Processes	GO:0018212	peptidyl-tyrosine modification	-24.9178	-22.1797	23/379	920,960,1950,1956,2064,2185,2475,3055,3082,3383,3479,3558,3565,3569,3815,4233,5747,6714,7040,7124,7157,7422,8826	CD4,CD44,EGF,EGFR,ERBB2,PTK2B,MTOR,HCK,HGF,ICAM1,IGF1,IL2,IL4,IL6,KIT,MET,PTK2,SRC,TGFB1,TNF,TP53,VEGFA,IQGAP1
3_Member	GO Biological Processes	GO:0043549	regulation of kinase activity	-24.6488	-21.9414	28/758	207,387,920,998,1236,1950,1956,2064,2146,2185,2247,2475,3082,3479,3558,3565,3815,3845,4233,5058,5728,5747,6714,7040,7124,7410,7422,8826	AKT1,RHOA,CD4,CDC42,CCR7,EGF,EGFR,ERBB2,EZH2,PTK2B,FGF2,MTOR,HGF,IGF1,IL2,IL4,KIT,KRAS,MET,PAK1,PTEN,PTK2,SRC,TGFB1,TNF,VAV2,VEGFA,IQGAP1
3_Member	GO Biological Processes	GO:0045860	positive regulation of protein kinase activity	-23.1502	-20.5236	22/388	207,387,920,1236,1950,1956,2064,2146,2185,2247,2475,3479,3565,3815,3845,5058,5747,6714,7040,7124,7422,8826	AKT1,RHOA,CD4,CCR7,EGF,EGFR,ERBB2,EZH2,PTK2B,FGF2,MTOR,IGF1,IL4,KIT,KRAS,PAK1,PTK2,SRC,TGFB1,TNF,VEGFA,IQGAP1
3_Member	GO Biological Processes	GO:0050731	positive regulation of peptidyl-tyrosine phosphorylation	-22.7914	-20.1809	18/193	920,960,1950,2185,2475,3082,3383,3479,3558,3565,3569,3815,6714,7040,7124,7157,7422,8826	CD4,CD44,EGF,PTK2B,MTOR,HGF,ICAM1,IGF1,IL2,IL4,IL6,KIT,SRC,TGFB1,TNF,TP53,VEGFA,IQGAP1
3_Member	GO Biological Processes	GO:0050730	regulation of peptidyl-tyrosine phosphorylation	-21.8959	-19.3712	19/264	920,960,1950,1956,2185,2475,3082,3383,3479,3558,3565,3569,3815,6714,7040,7124,7157,7422,8826	CD4,CD44,EGF,EGFR,PTK2B,MTOR,HGF,ICAM1,IGF1,IL2,IL4,IL6,KIT,SRC,TGFB1,TNF,TP53,VEGFA,IQGAP1
3_Member	GO Biological Processes	GO:0045859	regulation of protein kinase activity	-21.1363	-18.6859	24/637	207,387,920,1236,1950,1956,2064,2146,2185,2247,2475,3082,3479,3565,3815,3845,5058,5728,5747,6714,7040,7124,7422,8826	AKT1,RHOA,CD4,CCR7,EGF,EGFR,ERBB2,EZH2,PTK2B,FGF2,MTOR,HGF,IGF1,IL4,KIT,KRAS,PAK1,PTEN,PTK2,SRC,TGFB1,TNF,VEGFA,IQGAP1
3_Member	GO Biological Processes	GO:0043406	positive regulation of MAP kinase activity	-19.4522	-17.1225	14/114	1950,1956,2064,2146,2185,2247,3815,3845,5058,6714,7040,7124,7422,8826	EGF,EGFR,ERBB2,EZH2,PTK2B,FGF2,KIT,KRAS,PAK1,SRC,TGFB1,TNF,VEGFA,IQGAP1
3_Member	GO Biological Processes	GO:0071902	positive regulation of protein serine/threonine kinase activity	-19.0854	-16.768	16/202	207,387,1950,1956,2064,2146,2185,2247,3815,3845,5058,6714,7040,7124,7422,8826	AKT1,RHOA,EGF,EGFR,ERBB2,EZH2,PTK2B,FGF2,KIT,KRAS,PAK1,SRC,TGFB1,TNF,VEGFA,IQGAP1
3_Member	GO Biological Processes	GO:0070371	ERK1 and ERK2 cascade	-18.3961	-16.0945	18/337	920,960,1236,1950,1956,2064,2185,2247,3383,3479,4089,4609,4851,5728,6347,6714,7040,7124	CD4,CD44,CCR7,EGF,EGFR,ERBB2,PTK2B,FGF2,ICAM1,IGF1,SMAD4,MYC,NOTCH1,PTEN,CCL2,SRC,TGFB1,TNF
3_Member	GO Biological Processes	GO:0043405	regulation of MAP kinase activity	-16.5609	-14.4004	14/181	1950,1956,2064,2146,2185,2247,3815,3845,5058,6714,7040,7124,7422,8826	EGF,EGFR,ERBB2,EZH2,PTK2B,FGF2,KIT,KRAS,PAK1,SRC,TGFB1,TNF,VEGFA,IQGAP1
3_Member	GO Biological Processes	GO:0071900	regulation of protein serine/threonine kinase activity	-16.4078	-14.2665	17/363	207,387,1950,1956,2064,2146,2185,2247,3815,3845,5058,5728,6714,7040,7124,7422,8826	AKT1,RHOA,EGF,EGFR,ERBB2,EZH2,PTK2B,FGF2,KIT,KRAS,PAK1,PTEN,SRC,TGFB1,TNF,VEGFA,IQGAP1
3_Member	GO Biological Processes	GO:0014065	phosphatidylinositol 3-kinase signaling	-16.2784	-14.1528	13/144	207,1950,1956,2064,2247,3082,3479,3815,5728,5747,6714,7124,7291	AKT1,EGF,EGFR,ERBB2,FGF2,HGF,IGF1,KIT,PTEN,PTK2,SRC,TNF,TWIST1
3_Member	GO Biological Processes	GO:0045834	positive regulation of lipid metabolic process	-16.0816	-13.9662	13/149	207,998,1236,2185,2247,2475,3815,5747,6714,7040,7124,7291,7410	AKT1,CDC42,CCR7,PTK2B,FGF2,MTOR,KIT,PTK2,SRC,TGFB1,TNF,TWIST1,VAV2
3_Member	GO Biological Processes	GO:0070372	regulation of ERK1 and ERK2 cascade	-15.9953	-13.885	16/315	920,960,1236,1956,2064,2185,2247,3383,3479,4089,4851,5728,6347,6714,7040,7124	CD4,CD44,CCR7,EGFR,ERBB2,PTK2B,FGF2,ICAM1,IGF1,SMAD4,NOTCH1,PTEN,CCL2,SRC,TGFB1,TNF
3_Member	GO Biological Processes	GO:0043552	positive regulation of phosphatidylinositol 3-kinase activity	-15.9924	-13.8846	9/33	998,1236,2185,2247,3815,5747,6714,7040,7410	CDC42,CCR7,PTK2B,FGF2,KIT,PTK2,SRC,TGFB1,VAV2
3_Member	GO Biological Processes	GO:0043491	protein kinase B signaling	-15.6214	-13.533	14/211	207,1236,1950,1956,2247,2475,3479,4233,5728,5747,6347,6714,7040,7124	AKT1,CCR7,EGF,EGFR,FGF2,MTOR,IGF1,MET,PTEN,PTK2,CCL2,SRC,TGFB1,TNF
3_Member	GO Biological Processes	GO:0090218	positive regulation of lipid kinase activity	-15.4873	-13.4013	9/37	998,1236,2185,2247,3815,5747,6714,7040,7410	CDC42,CCR7,PTK2B,FGF2,KIT,PTK2,SRC,TGFB1,VAV2
3_Member	GO Biological Processes	GO:0070374	positive regulation of ERK1 and ERK2 cascade	-15.3395	-13.2742	14/221	920,960,1236,1956,2185,2247,3383,3479,4851,5728,6347,6714,7040,7124	CD4,CD44,CCR7,EGFR,PTK2B,FGF2,ICAM1,IGF1,NOTCH1,PTEN,CCL2,SRC,TGFB1,TNF
3_Member	GO Biological Processes	GO:0048015	phosphatidylinositol-mediated signaling	-15.0633	-13.02	13/178	207,1950,1956,2064,2247,3082,3479,3815,5728,5747,6714,7124,7291	AKT1,EGF,EGFR,ERBB2,FGF2,HGF,IGF1,KIT,PTEN,PTK2,SRC,TNF,TWIST1
3_Member	GO Biological Processes	GO:0048017	inositol lipid-mediated signaling	-14.9369	-12.9062	13/182	207,1950,1956,2064,2247,3082,3479,3815,5728,5747,6714,7124,7291	AKT1,EGF,EGFR,ERBB2,FGF2,HGF,IGF1,KIT,PTEN,PTK2,SRC,TNF,TWIST1
3_Member	GO Biological Processes	GO:0014066	regulation of phosphatidylinositol 3-kinase signaling	-14.2719	-12.2884	11/111	1950,1956,2247,3082,3479,3815,5728,5747,6714,7124,7291	EGF,EGFR,FGF2,HGF,IGF1,KIT,PTEN,PTK2,SRC,TNF,TWIST1
3_Member	GO Biological Processes	GO:0019216	regulation of lipid metabolic process	-14.2677	-12.286	15/331	207,998,1236,2185,2247,2475,3815,5747,6591,6615,6714,7040,7124,7291,7410	AKT1,CDC42,CCR7,PTK2B,FGF2,MTOR,KIT,PTK2,SNAI2,SNAI1,SRC,TGFB1,TNF,TWIST1,VAV2
3_Member	GO Biological Processes	GO:0043551	regulation of phosphatidylinositol 3-kinase activity	-13.5023	-11.5698	9/59	998,1236,2185,2247,3815,5747,6714,7040,7410	CDC42,CCR7,PTK2B,FGF2,KIT,PTK2,SRC,TGFB1,VAV2
3_Member	GO Biological Processes	GO:0043550	regulation of lipid kinase activity	-12.7401	-10.8576	9/71	998,1236,2185,2247,3815,5747,6714,7040,7410	CDC42,CCR7,PTK2B,FGF2,KIT,PTK2,SRC,TGFB1,VAV2
3_Member	GO Biological Processes	GO:0051897	positive regulation of protein kinase B signaling	-12.2372	-10.3833	10/120	1236,1950,1956,2247,2475,4233,5747,6714,7040,7124	CCR7,EGF,EGFR,FGF2,MTOR,MET,PTK2,SRC,TGFB1,TNF
3_Member	GO Biological Processes	GO:0051896	regulation of protein kinase B signaling	-11.8054	-9.98086	11/185	1236,1950,1956,2247,2475,4233,5728,5747,6714,7040,7124	CCR7,EGF,EGFR,FGF2,MTOR,MET,PTEN,PTK2,SRC,TGFB1,TNF
3_Member	GO Biological Processes	GO:0014068	positive regulation of phosphatidylinositol 3-kinase signaling	-10.562	-8.83133	8/79	1950,2247,3082,3479,3815,5747,6714,7124	EGF,FGF2,HGF,IGF1,KIT,PTK2,SRC,TNF
3_Member	GO Molecular Functions	GO:0005178	integrin binding	-8.46042	-6.89132	8/144	81,1956,2247,3383,3479,5747,6387,6714	ACTN4,EGFR,FGF2,ICAM1,IGF1,PTK2,CXCL12,SRC
4_Summary	GO Biological Processes	GO:0070848	response to growth factor	-33.9926	-30.5448	34/722	207,382,960,1398,1499,1956,2064,2247,2353,3082,3091,3565,3586,3725,4087,4088,4089,4609,4851,5728,5747,5829,6093,6347,6591,6657,6714,6774,7040,7157,7291,7422,8826,9564	AKT1,ARF6,CD44,CRK,CTNNB1,EGFR,ERBB2,FGF2,FOS,HGF,HIF1A,IL4,IL10,JUN,SMAD2,SMAD3,SMAD4,MYC,NOTCH1,PTEN,PTK2,PXN,ROCK1,CCL2,SNAI2,SOX2,SRC,STAT3,TGFB1,TP53,TWIST1,VEGFA,IQGAP1,BCAR1
4_Member	GO Biological Processes	GO:0070848	response to growth factor	-33.9926	-30.5448	34/722	207,382,960,1398,1499,1956,2064,2247,2353,3082,3091,3565,3586,3725,4087,4088,4089,4609,4851,5728,5747,5829,6093,6347,6591,6657,6714,6774,7040,7157,7291,7422,8826,9564	AKT1,ARF6,CD44,CRK,CTNNB1,EGFR,ERBB2,FGF2,FOS,HGF,HIF1A,IL4,IL10,JUN,SMAD2,SMAD3,SMAD4,MYC,NOTCH1,PTEN,PTK2,PXN,ROCK1,CCL2,SNAI2,SOX2,SRC,STAT3,TGFB1,TP53,TWIST1,VEGFA,IQGAP1,BCAR1
4_Member	GO Biological Processes	GO:0071363	cellular response to growth factor stimulus	-30.0862	-26.9114	31/691	207,382,960,1398,1499,1956,2064,2247,2353,3082,3091,3565,3586,3725,4087,4088,4089,4851,5728,5747,5829,6347,6591,6714,6774,7040,7157,7291,7422,8826,9564	AKT1,ARF6,CD44,CRK,CTNNB1,EGFR,ERBB2,FGF2,FOS,HGF,HIF1A,IL4,IL10,JUN,SMAD2,SMAD3,SMAD4,NOTCH1,PTEN,PTK2,PXN,CCL2,SNAI2,SRC,STAT3,TGFB1,TP53,TWIST1,VEGFA,IQGAP1,BCAR1
5_Summary	GO Biological Processes	GO:0050673	epithelial cell proliferation	-32.607	-29.2976	29/448	207,367,947,998,1499,1950,1956,2064,2247,2475,3082,3091,3479,3569,3586,3815,4088,4609,4851,5728,6347,6387,6591,6657,6774,7040,7124,7291,7422,387,1000,2185,3725,4313,5747,6093,7410,7852,10298	AKT1,AR,CD34,CDC42,CTNNB1,EGF,EGFR,ERBB2,FGF2,MTOR,HGF,HIF1A,IGF1,IL6,IL10,KIT,SMAD3,MYC,NOTCH1,PTEN,CCL2,CXCL12,SNAI2,SOX2,STAT3,TGFB1,TNF,TWIST1,VEGFA,RHOA,CDH2,PTK2B,JUN,MMP2,PTK2,ROCK1,VAV2,CXCR4,PAK4
5_Member	GO Biological Processes	GO:0050673	epithelial cell proliferation	-32.607	-29.2976	29/448	207,367,947,998,1499,1950,1956,2064,2247,2475,3082,3091,3479,3569,3586,3815,4088,4609,4851,5728,6347,6387,6591,6657,6774,7040,7124,7291,7422	AKT1,AR,CD34,CDC42,CTNNB1,EGF,EGFR,ERBB2,FGF2,MTOR,HGF,HIF1A,IGF1,IL6,IL10,KIT,SMAD3,MYC,NOTCH1,PTEN,CCL2,CXCL12,SNAI2,SOX2,STAT3,TGFB1,TNF,TWIST1,VEGFA
5_Member	GO Biological Processes	GO:0050678	regulation of epithelial cell proliferation	-27.7749	-24.822	25/390	207,367,998,1499,1950,1956,2064,2247,2475,3091,3479,3586,4088,4609,4851,5728,6347,6387,6591,6657,6774,7040,7124,7291,7422	AKT1,AR,CDC42,CTNNB1,EGF,EGFR,ERBB2,FGF2,MTOR,HIF1A,IGF1,IL10,SMAD3,MYC,NOTCH1,PTEN,CCL2,CXCL12,SNAI2,SOX2,STAT3,TGFB1,TNF,TWIST1,VEGFA
5_Member	GO Biological Processes	GO:0048514	blood vessel morphogenesis	-27.2426	-24.3231	29/687	207,387,947,998,1000,1499,1950,2064,2185,2247,3082,3091,3569,3586,3725,4313,4851,5728,5747,6093,6347,6774,7040,7124,7291,7410,7422,7852,10298	AKT1,RHOA,CD34,CDC42,CDH2,CTNNB1,EGF,ERBB2,PTK2B,FGF2,HGF,HIF1A,IL6,IL10,JUN,MMP2,NOTCH1,PTEN,PTK2,ROCK1,CCL2,STAT3,TGFB1,TNF,TWIST1,VAV2,VEGFA,CXCR4,PAK4
5_Member	GO Biological Processes	GO:0001525	angiogenesis	-26.114	-23.2683	27/593	207,387,947,998,1499,1950,2064,2185,2247,3082,3091,3569,3586,3725,4313,4851,5728,5747,6093,6347,6774,7124,7291,7410,7422,7852,10298	AKT1,RHOA,CD34,CDC42,CTNNB1,EGF,ERBB2,PTK2B,FGF2,HGF,HIF1A,IL6,IL10,JUN,MMP2,NOTCH1,PTEN,PTK2,ROCK1,CCL2,STAT3,TNF,TWIST1,VAV2,VEGFA,CXCR4,PAK4
5_Member	GO Biological Processes	GO:0001568	blood vessel development	-25.9144	-23.0821	29/765	207,387,947,998,1000,1499,1950,2064,2185,2247,3082,3091,3569,3586,3725,4313,4851,5728,5747,6093,6347,6774,7040,7124,7291,7410,7422,7852,10298	AKT1,RHOA,CD34,CDC42,CDH2,CTNNB1,EGF,ERBB2,PTK2B,FGF2,HGF,HIF1A,IL6,IL10,JUN,MMP2,NOTCH1,PTEN,PTK2,ROCK1,CCL2,STAT3,TGFB1,TNF,TWIST1,VAV2,VEGFA,CXCR4,PAK4
5_Member	GO Biological Processes	GO:0050679	positive regulation of epithelial cell proliferation	-22.2305	-19.665	18/207	207,367,998,1499,1950,1956,2064,2247,2475,3091,3479,3586,4609,4851,6387,6774,7291,7422	AKT1,AR,CDC42,CTNNB1,EGF,EGFR,ERBB2,FGF2,MTOR,HIF1A,IGF1,IL10,MYC,NOTCH1,CXCL12,STAT3,TWIST1,VEGFA
5_Member	GO Biological Processes	GO:0045765	regulation of angiogenesis	-15.3931	-13.321	16/344	947,1499,2064,2185,2247,3082,3091,3569,3586,6093,6774,7124,7291,7422,7852,10298	CD34,CTNNB1,ERBB2,PTK2B,FGF2,HGF,HIF1A,IL6,IL10,ROCK1,STAT3,TNF,TWIST1,VEGFA,CXCR4,PAK4
5_Member	GO Biological Processes	GO:1901342	regulation of vasculature development	-15.2752	-13.2191	16/350	947,1499,2064,2185,2247,3082,3091,3569,3586,6093,6774,7124,7291,7422,7852,10298	CD34,CTNNB1,ERBB2,PTK2B,FGF2,HGF,HIF1A,IL6,IL10,ROCK1,STAT3,TNF,TWIST1,VEGFA,CXCR4,PAK4
5_Member	GO Biological Processes	GO:0001935	endothelial cell proliferation	-12.8974	-11.0044	12/200	207,947,1950,2247,2475,3091,3586,6347,6387,6774,7124,7422	AKT1,CD34,EGF,FGF2,MTOR,HIF1A,IL10,CCL2,CXCL12,STAT3,TNF,VEGFA
5_Member	GO Biological Processes	GO:0045766	positive regulation of angiogenesis	-11.9093	-10.0769	11/181	947,2185,2247,3082,3091,3586,6774,7291,7422,7852,10298	CD34,PTK2B,FGF2,HGF,HIF1A,IL10,STAT3,TWIST1,VEGFA,CXCR4,PAK4
5_Member	GO Biological Processes	GO:1904018	positive regulation of vasculature development	-11.9093	-10.0769	11/181	947,2185,2247,3082,3091,3586,6774,7291,7422,7852,10298	CD34,PTK2B,FGF2,HGF,HIF1A,IL10,STAT3,TWIST1,VEGFA,CXCR4,PAK4
5_Member	GO Biological Processes	GO:0001936	regulation of endothelial cell proliferation	-11.8054	-9.98086	11/185	207,1950,2247,2475,3091,3586,6347,6387,6774,7124,7422	AKT1,EGF,FGF2,MTOR,HIF1A,IL10,CCL2,CXCL12,STAT3,TNF,VEGFA
5_Member	GO Biological Processes	GO:0001938	positive regulation of endothelial cell proliferation	-10.9438	-9.18063	9/111	207,1950,2247,2475,3091,3586,6387,6774,7422	AKT1,EGF,FGF2,MTOR,HIF1A,IL10,CXCL12,STAT3,VEGFA
6_Summary	GO Biological Processes	GO:0048729	tissue morphogenesis	-31.6643	-28.3926	31/614	367,387,960,998,1499,1950,2247,2475,3082,3091,3586,3845,4087,4088,4089,4233,4609,4851,5058,5728,5879,6591,6615,6714,7040,7124,7291,7408,7414,7422,7852,207,382,999,1956,2146,3569,6657	AR,RHOA,CD44,CDC42,CTNNB1,EGF,FGF2,MTOR,HGF,HIF1A,IL10,KRAS,SMAD2,SMAD3,SMAD4,MET,MYC,NOTCH1,PAK1,PTEN,RAC1,SNAI2,SNAI1,SRC,TGFB1,TNF,TWIST1,VASP,VCL,VEGFA,CXCR4,AKT1,ARF6,CDH1,EGFR,EZH2,IL6,SOX2
6_Member	GO Biological Processes	GO:0048729	tissue morphogenesis	-31.6643	-28.3926	31/614	367,387,960,998,1499,1950,2247,2475,3082,3091,3586,3845,4087,4088,4089,4233,4609,4851,5058,5728,5879,6591,6615,6714,7040,7124,7291,7408,7414,7422,7852	AR,RHOA,CD44,CDC42,CTNNB1,EGF,FGF2,MTOR,HGF,HIF1A,IL10,KRAS,SMAD2,SMAD3,SMAD4,MET,MYC,NOTCH1,PAK1,PTEN,RAC1,SNAI2,SNAI1,SRC,TGFB1,TNF,TWIST1,VASP,VCL,VEGFA,CXCR4
6_Member	GO Biological Processes	GO:0002009	morphogenesis of an epithelium	-31.1159	-27.879	29/504	367,387,960,998,1499,1950,2247,2475,3082,3091,3586,3845,4088,4089,4233,4609,4851,5058,5728,5879,6615,6714,7040,7124,7291,7408,7414,7422,7852	AR,RHOA,CD44,CDC42,CTNNB1,EGF,FGF2,MTOR,HGF,HIF1A,IL10,KRAS,SMAD3,SMAD4,MET,MYC,NOTCH1,PAK1,PTEN,RAC1,SNAI1,SRC,TGFB1,TNF,TWIST1,VASP,VCL,VEGFA,CXCR4
6_Member	GO Biological Processes	GO:0048732	gland development	-28.0946	-25.1055	26/437	207,367,382,998,999,1499,1950,1956,2146,2247,3082,3091,3569,3586,3845,4087,4088,4089,4233,4851,5728,6657,6714,7040,7124,7422	AKT1,AR,ARF6,CDC42,CDH1,CTNNB1,EGF,EGFR,EZH2,FGF2,HGF,HIF1A,IL6,IL10,KRAS,SMAD2,SMAD3,SMAD4,MET,NOTCH1,PTEN,SOX2,SRC,TGFB1,TNF,VEGFA
6_Member	GO Biological Processes	GO:0060562	epithelial tube morphogenesis	-21.702	-19.2024	20/325	367,387,1499,1950,2247,3091,3845,4088,4089,4233,4609,4851,5058,6714,7040,7124,7291,7408,7422,7852	AR,RHOA,CTNNB1,EGF,FGF2,HIF1A,KRAS,SMAD3,SMAD4,MET,MYC,NOTCH1,PAK1,SRC,TGFB1,TNF,TWIST1,VASP,VEGFA,CXCR4
6_Member	GO Biological Processes	GO:0061138	morphogenesis of a branching epithelium	-18.1564	-15.8738	15/182	367,1499,1950,2247,3082,3586,3845,4089,4233,4609,4851,5058,6714,7124,7422	AR,CTNNB1,EGF,FGF2,HGF,IL10,KRAS,SMAD4,MET,MYC,NOTCH1,PAK1,SRC,TNF,VEGFA
6_Member	GO Biological Processes	GO:0001763	morphogenesis of a branching structure	-17.6665	-15.4263	15/196	367,1499,1950,2247,3082,3586,3845,4089,4233,4609,4851,5058,6714,7124,7422	AR,CTNNB1,EGF,FGF2,HGF,IL10,KRAS,SMAD4,MET,MYC,NOTCH1,PAK1,SRC,TNF,VEGFA
6_Member	GO Biological Processes	GO:0048754	branching morphogenesis of an epithelial tube	-16.0048	-13.892	13/151	367,1499,1950,2247,3845,4089,4233,4609,4851,5058,6714,7124,7422	AR,CTNNB1,EGF,FGF2,KRAS,SMAD4,MET,MYC,NOTCH1,PAK1,SRC,TNF,VEGFA
6_Member	GO Biological Processes	GO:0030324	lung development	-9.12326	-7.49852	9/177	998,1499,1956,2247,3845,4087,4851,7124,7422	CDC42,CTNNB1,EGFR,FGF2,KRAS,SMAD2,NOTCH1,TNF,VEGFA
6_Member	GO Biological Processes	GO:0030323	respiratory tube development	-9.03742	-7.42772	9/181	998,1499,1956,2247,3845,4087,4851,7124,7422	CDC42,CTNNB1,EGFR,FGF2,KRAS,SMAD2,NOTCH1,TNF,VEGFA
6_Member	GO Biological Processes	GO:0060541	respiratory system development	-8.59881	-7.01586	9/203	998,1499,1956,2247,3845,4087,4851,7124,7422	CDC42,CTNNB1,EGFR,FGF2,KRAS,SMAD2,NOTCH1,TNF,VEGFA
6_Member	GO Biological Processes	GO:0060425	lung morphogenesis	-5.08704	-3.84442	4/50	998,1499,3845,7124	CDC42,CTNNB1,KRAS,TNF
6_Member	GO Biological Processes	GO:0060441	epithelial tube branching involved in lung morphogenesis	-4.25737	-3.08579	3/29	1499,3845,7124	CTNNB1,KRAS,TNF
7_Summary	GO Biological Processes	GO:0044089	positive regulation of cellular component biogenesis	-30.722	-27.5172	29/520	382,387,998,1236,2017,2185,2475,2932,3055,3383,3815,4088,4233,4312,4314,4690,5058,5829,5879,6093,6714,7040,7124,7157,7408,7422,7454,8826,8976,1499,1950,3091,3479,4318,81,1398,3845,4089,6387,9564,5747,207,960,1000,2146,3082,5728,1956,7410	ARF6,RHOA,CDC42,CCR7,CTTN,PTK2B,MTOR,GSK3B,HCK,ICAM1,KIT,SMAD3,MET,MMP1,MMP3,NCK1,PAK1,PXN,RAC1,ROCK1,SRC,TGFB1,TNF,TP53,VASP,VEGFA,WAS,IQGAP1,WASL,CTNNB1,EGF,HIF1A,IGF1,MMP9,ACTN4,CRK,KRAS,SMAD4,CXCL12,BCAR1,PTK2,AKT1,CD44,CDH2,EZH2,HGF,PTEN,EGFR,VAV2
7_Member	GO Biological Processes	GO:0044089	positive regulation of cellular component biogenesis	-30.722	-27.5172	29/520	382,387,998,1236,2017,2185,2475,2932,3055,3383,3815,4088,4233,4312,4314,4690,5058,5829,5879,6093,6714,7040,7124,7157,7408,7422,7454,8826,8976	ARF6,RHOA,CDC42,CCR7,CTTN,PTK2B,MTOR,GSK3B,HCK,ICAM1,KIT,SMAD3,MET,MMP1,MMP3,NCK1,PAK1,PXN,RAC1,ROCK1,SRC,TGFB1,TNF,TP53,VASP,VEGFA,WAS,IQGAP1,WASL
7_Member	GO Biological Processes	GO:0031334	positive regulation of protein-containing complex assembly	-29.6405	-26.5449	23/238	382,387,1236,2017,2185,2475,2932,3055,3383,4233,4312,4314,4690,5058,5879,6714,7040,7124,7157,7408,7422,7454,8976	ARF6,RHOA,CCR7,CTTN,PTK2B,MTOR,GSK3B,HCK,ICAM1,MET,MMP1,MMP3,NCK1,PAK1,RAC1,SRC,TGFB1,TNF,TP53,VASP,VEGFA,WAS,WASL
7_Member	GO Biological Processes	GO:0010638	positive regulation of organelle organization	-27.9819	-25.0113	27/505	382,387,998,1236,1499,1950,2017,2185,2475,2932,3055,3091,3383,3479,4088,4233,4318,4690,5058,5829,5879,6714,7124,7157,7408,7454,8976	ARF6,RHOA,CDC42,CCR7,CTNNB1,EGF,CTTN,PTK2B,MTOR,GSK3B,HCK,HIF1A,ICAM1,IGF1,SMAD3,MET,MMP9,NCK1,PAK1,PXN,RAC1,SRC,TNF,TP53,VASP,WAS,WASL
7_Member	GO Biological Processes	GO:0030036	actin cytoskeleton organization	-26.7828	-23.8944	29/713	81,382,387,998,1236,1398,2017,2185,2475,3055,3383,3815,3845,4088,4089,4233,4690,5058,5829,5879,6093,6387,6714,7124,7408,7454,8826,8976,9564	ACTN4,ARF6,RHOA,CDC42,CCR7,CRK,CTTN,PTK2B,MTOR,HCK,ICAM1,KIT,KRAS,SMAD3,SMAD4,MET,NCK1,PAK1,PXN,RAC1,ROCK1,CXCL12,SRC,TNF,VASP,WAS,IQGAP1,WASL,BCAR1
7_Member	GO Biological Processes	GO:0032956	regulation of actin cytoskeleton organization	-25.4611	-22.6543	23/359	382,387,998,1236,1398,2017,2185,2475,3055,3383,4088,4089,4233,4690,5058,5829,5879,6093,6387,7408,7454,8826,8976	ARF6,RHOA,CDC42,CCR7,CRK,CTTN,PTK2B,MTOR,HCK,ICAM1,SMAD3,SMAD4,MET,NCK1,PAK1,PXN,RAC1,ROCK1,CXCL12,VASP,WAS,IQGAP1,WASL
7_Member	GO Biological Processes	GO:0030029	actin filament-based process	-25.3799	-22.595	29/799	81,382,387,998,1236,1398,2017,2185,2475,3055,3383,3815,3845,4088,4089,4233,4690,5058,5829,5879,6093,6387,6714,7124,7408,7454,8826,8976,9564	ACTN4,ARF6,RHOA,CDC42,CCR7,CRK,CTTN,PTK2B,MTOR,HCK,ICAM1,KIT,KRAS,SMAD3,SMAD4,MET,NCK1,PAK1,PXN,RAC1,ROCK1,CXCL12,SRC,TNF,VASP,WAS,IQGAP1,WASL,BCAR1
7_Member	GO Biological Processes	GO:0043254	regulation of protein-containing complex assembly	-25.172	-22.4123	24/430	382,387,998,1236,2017,2185,2475,2932,3055,3383,4233,4312,4314,4690,5058,5879,6714,7040,7124,7157,7408,7422,7454,8976	ARF6,RHOA,CDC42,CCR7,CTTN,PTK2B,MTOR,GSK3B,HCK,ICAM1,MET,MMP1,MMP3,NCK1,PAK1,RAC1,SRC,TGFB1,TNF,TP53,VASP,VEGFA,WAS,WASL
7_Member	GO Biological Processes	GO:0051493	regulation of cytoskeleton organization	-24.4753	-21.7777	25/529	382,387,998,1236,1398,2017,2185,2475,2932,3055,3383,4088,4089,4233,4690,5058,5747,5829,5879,6093,6387,7408,7454,8826,8976	ARF6,RHOA,CDC42,CCR7,CRK,CTTN,PTK2B,MTOR,GSK3B,HCK,ICAM1,SMAD3,SMAD4,MET,NCK1,PAK1,PTK2,PXN,RAC1,ROCK1,CXCL12,VASP,WAS,IQGAP1,WASL
7_Member	GO Biological Processes	GO:0032970	regulation of actin filament-based process	-24.4291	-21.741	23/398	382,387,998,1236,1398,2017,2185,2475,3055,3383,4088,4089,4233,4690,5058,5829,5879,6093,6387,7408,7454,8826,8976	ARF6,RHOA,CDC42,CCR7,CRK,CTTN,PTK2B,MTOR,HCK,ICAM1,SMAD3,SMAD4,MET,NCK1,PAK1,PXN,RAC1,ROCK1,CXCL12,VASP,WAS,IQGAP1,WASL
7_Member	GO Biological Processes	GO:0110053	regulation of actin filament organization	-23.0667	-20.4483	20/278	382,387,998,1236,2017,2185,2475,3055,3383,4088,4233,4690,5058,5829,5879,6093,6387,7408,7454,8976	ARF6,RHOA,CDC42,CCR7,CTTN,PTK2B,MTOR,HCK,ICAM1,SMAD3,MET,NCK1,PAK1,PXN,RAC1,ROCK1,CXCL12,VASP,WAS,WASL
7_Member	GO Biological Processes	GO:0120035	regulation of plasma membrane bounded cell projection organization	-22.2153	-19.6568	25/654	207,382,387,960,998,1000,1236,1398,2146,2185,2475,2932,3082,3383,3815,4690,5058,5728,5879,6387,6714,7422,7454,8826,8976	AKT1,ARF6,RHOA,CD44,CDC42,CDH2,CCR7,CRK,EZH2,PTK2B,MTOR,GSK3B,HGF,ICAM1,KIT,NCK1,PAK1,PTEN,RAC1,CXCL12,SRC,VEGFA,WAS,IQGAP1,WASL
7_Member	GO Biological Processes	GO:1902905	positive regulation of supramolecular fiber organization	-22.1537	-19.6091	18/209	382,387,998,1236,2017,2185,2475,3055,3383,4088,4233,4690,5058,5829,5879,7408,7454,8976	ARF6,RHOA,CDC42,CCR7,CTTN,PTK2B,MTOR,HCK,ICAM1,SMAD3,MET,NCK1,PAK1,PXN,RAC1,VASP,WAS,WASL
7_Member	GO Biological Processes	GO:0031344	regulation of cell projection organization	-21.9282	-19.3969	25/672	207,382,387,960,998,1000,1236,1398,2146,2185,2475,2932,3082,3383,3815,4690,5058,5728,5879,6387,6714,7422,7454,8826,8976	AKT1,ARF6,RHOA,CD44,CDC42,CDH2,CCR7,CRK,EZH2,PTK2B,MTOR,GSK3B,HGF,ICAM1,KIT,NCK1,PAK1,PTEN,RAC1,CXCL12,SRC,VEGFA,WAS,IQGAP1,WASL
7_Member	GO Biological Processes	GO:0007015	actin filament organization	-21.8712	-19.3528	22/444	382,387,998,1236,2017,2185,2475,3055,3383,4088,4233,4690,5058,5829,5879,6093,6387,6714,7408,7454,8976,9564	ARF6,RHOA,CDC42,CCR7,CTTN,PTK2B,MTOR,HCK,ICAM1,SMAD3,MET,NCK1,PAK1,PXN,RAC1,ROCK1,CXCL12,SRC,VASP,WAS,WASL,BCAR1
7_Member	GO Biological Processes	GO:1902903	regulation of supramolecular fiber organization	-21.7632	-19.2574	21/383	382,387,998,1236,2017,2185,2475,3055,3383,4088,4089,4233,4690,5058,5829,5879,6093,6387,7408,7454,8976	ARF6,RHOA,CDC42,CCR7,CTTN,PTK2B,MTOR,HCK,ICAM1,SMAD3,SMAD4,MET,NCK1,PAK1,PXN,RAC1,ROCK1,CXCL12,VASP,WAS,WASL
7_Member	GO Biological Processes	GO:0051495	positive regulation of cytoskeleton organization	-21.5309	-19.0492	18/226	382,387,998,1236,2017,2185,2475,3055,3383,4088,4233,4690,5058,5829,5879,7408,7454,8976	ARF6,RHOA,CDC42,CCR7,CTTN,PTK2B,MTOR,HCK,ICAM1,SMAD3,MET,NCK1,PAK1,PXN,RAC1,VASP,WAS,WASL
7_Member	GO Biological Processes	GO:0090066	regulation of anatomical structure size	-20.4037	-18.0167	22/519	207,382,387,1236,1956,2017,2185,2475,2932,3055,3383,4690,5058,5728,5879,6093,6387,7408,7410,7422,7454,8976	AKT1,ARF6,RHOA,CCR7,EGFR,CTTN,PTK2B,MTOR,GSK3B,HCK,ICAM1,NCK1,PAK1,PTEN,RAC1,ROCK1,CXCL12,VASP,VAV2,VEGFA,WAS,WASL
7_Member	GO Biological Processes	GO:0032535	regulation of cellular component size	-20.2815	-17.8991	20/383	207,382,387,1236,2017,2185,2475,2932,3055,3383,4690,5058,5728,5879,6387,7408,7410,7422,7454,8976	AKT1,ARF6,RHOA,CCR7,CTTN,PTK2B,MTOR,GSK3B,HCK,ICAM1,NCK1,PAK1,PTEN,RAC1,CXCL12,VASP,VAV2,VEGFA,WAS,WASL
7_Member	GO Biological Processes	GO:0032273	positive regulation of protein polymerization	-20.0076	-17.6435	15/138	382,387,1236,2017,2185,2475,3055,3383,4233,4690,5058,5879,7408,7454,8976	ARF6,RHOA,CCR7,CTTN,PTK2B,MTOR,HCK,ICAM1,MET,NCK1,PAK1,RAC1,VASP,WAS,WASL
7_Member	GO Biological Processes	GO:0097435	supramolecular fiber organization	-18.3225	-16.0324	23/743	382,387,998,1236,2017,2185,2475,3055,3383,4088,4089,4233,4690,5058,5829,5879,6093,6387,6714,7408,7454,8976,9564	ARF6,RHOA,CDC42,CCR7,CTTN,PTK2B,MTOR,HCK,ICAM1,SMAD3,SMAD4,MET,NCK1,PAK1,PXN,RAC1,ROCK1,CXCL12,SRC,VASP,WAS,WASL,BCAR1
7_Member	GO Biological Processes	GO:0030838	positive regulation of actin filament polymerization	-16.6301	-14.4639	12/99	382,387,1236,2017,2185,2475,3055,3383,4690,7408,7454,8976	ARF6,RHOA,CCR7,CTTN,PTK2B,MTOR,HCK,ICAM1,NCK1,VASP,WAS,WASL
7_Member	GO Biological Processes	GO:0032271	regulation of protein polymerization	-16.5324	-14.3747	15/233	382,387,1236,2017,2185,2475,3055,3383,4233,4690,5058,5879,7408,7454,8976	ARF6,RHOA,CCR7,CTTN,PTK2B,MTOR,HCK,ICAM1,MET,NCK1,PAK1,RAC1,VASP,WAS,WASL
7_Member	GO Biological Processes	GO:0008154	actin polymerization or depolymerization	-15.4226	-13.3459	14/218	382,387,1236,2017,2185,2475,3055,3383,4690,5879,6387,7408,7454,8976	ARF6,RHOA,CCR7,CTTN,PTK2B,MTOR,HCK,ICAM1,NCK1,RAC1,CXCL12,VASP,WAS,WASL
7_Member	GO Biological Processes	GO:0051258	protein polymerization	-14.9398	-12.9062	15/298	382,387,1236,2017,2185,2475,3055,3383,4233,4690,5058,5879,7408,7454,8976	ARF6,RHOA,CCR7,CTTN,PTK2B,MTOR,HCK,ICAM1,MET,NCK1,PAK1,RAC1,VASP,WAS,WASL
7_Member	GO Biological Processes	GO:0008064	regulation of actin polymerization or depolymerization	-14.7527	-12.7362	13/188	382,387,1236,2017,2185,2475,3055,3383,4690,6387,7408,7454,8976	ARF6,RHOA,CCR7,CTTN,PTK2B,MTOR,HCK,ICAM1,NCK1,CXCL12,VASP,WAS,WASL
7_Member	GO Biological Processes	GO:0030832	regulation of actin filament length	-14.7226	-12.7122	13/189	382,387,1236,2017,2185,2475,3055,3383,4690,6387,7408,7454,8976	ARF6,RHOA,CCR7,CTTN,PTK2B,MTOR,HCK,ICAM1,NCK1,CXCL12,VASP,WAS,WASL
7_Member	GO Biological Processes	GO:0030041	actin filament polymerization	-14.6629	-12.6604	13/191	382,387,1236,2017,2185,2475,3055,3383,4690,5879,7408,7454,8976	ARF6,RHOA,CCR7,CTTN,PTK2B,MTOR,HCK,ICAM1,NCK1,RAC1,VASP,WAS,WASL
7_Member	GO Biological Processes	GO:0031346	positive regulation of cell projection organization	-13.8582	-11.8965	15/353	998,1236,2146,2185,2475,3082,3815,4690,5058,5879,6387,6714,7422,8826,8976	CDC42,CCR7,EZH2,PTK2B,MTOR,HGF,KIT,NCK1,PAK1,RAC1,CXCL12,SRC,VEGFA,IQGAP1,WASL
7_Member	GO Biological Processes	GO:0030833	regulation of actin filament polymerization	-13.6835	-11.7358	12/172	382,387,1236,2017,2185,2475,3055,3383,4690,7408,7454,8976	ARF6,RHOA,CCR7,CTTN,PTK2B,MTOR,HCK,ICAM1,NCK1,VASP,WAS,WASL
7_Member	GO Biological Processes	GO:0010975	regulation of neuron projection development	-13.6531	-11.7105	16/445	207,382,387,1000,1398,2146,2185,2475,2932,3082,4690,5058,5728,6387,7422,8826	AKT1,ARF6,RHOA,CDH2,CRK,EZH2,PTK2B,MTOR,GSK3B,HGF,NCK1,PAK1,PTEN,CXCL12,VEGFA,IQGAP1
8_Summary	GO Biological Processes	GO:0045596	negative regulation of cell differentiation	-28.7661	-25.7163	30/683	81,387,1499,1956,2064,2146,2185,2932,3479,3558,3565,3569,3845,4088,4089,4318,4609,4851,5058,5728,6591,6615,6657,6774,6935,7040,7124,7157,7291,7422,367,2247,3586,4087,6347,998,2475,79923	ACTN4,RHOA,CTNNB1,EGFR,ERBB2,EZH2,PTK2B,GSK3B,IGF1,IL2,IL4,IL6,KRAS,SMAD3,SMAD4,MMP9,MYC,NOTCH1,PAK1,PTEN,SNAI2,SNAI1,SOX2,STAT3,ZEB1,TGFB1,TNF,TP53,TWIST1,VEGFA,AR,FGF2,IL10,SMAD2,CCL2,CDC42,MTOR,NANOG
8_Member	GO Biological Processes	GO:0045596	negative regulation of cell differentiation	-28.7661	-25.7163	30/683	81,387,1499,1956,2064,2146,2185,2932,3479,3558,3565,3569,3845,4088,4089,4318,4609,4851,5058,5728,6591,6615,6657,6774,6935,7040,7124,7157,7291,7422	ACTN4,RHOA,CTNNB1,EGFR,ERBB2,EZH2,PTK2B,GSK3B,IGF1,IL2,IL4,IL6,KRAS,SMAD3,SMAD4,MMP9,MYC,NOTCH1,PAK1,PTEN,SNAI2,SNAI1,SOX2,STAT3,ZEB1,TGFB1,TNF,TP53,TWIST1,VEGFA
8_Member	GO Biological Processes	GO:0008285	negative regulation of cell population proliferation	-17.8703	-15.6093	23/779	367,387,1499,2064,2185,2247,3558,3569,3586,4087,4088,4089,4609,4851,5058,5728,6347,6591,6657,6774,7040,7124,7157	AR,RHOA,CTNNB1,ERBB2,PTK2B,FGF2,IL2,IL6,IL10,SMAD2,SMAD3,SMAD4,MYC,NOTCH1,PAK1,PTEN,CCL2,SNAI2,SOX2,STAT3,TGFB1,TNF,TP53
8_Member	GO Biological Processes	GO:0045165	cell fate commitment	-14.4031	-12.4102	14/258	367,387,998,1499,2247,2475,3569,4087,4089,4851,6657,6774,7157,79923	AR,RHOA,CDC42,CTNNB1,FGF2,MTOR,IL6,SMAD2,SMAD4,NOTCH1,SOX2,STAT3,TP53,NANOG
9_Summary	GO Biological Processes	GO:0009611	response to wounding	-28.4456	-25.4372	28/552	387,947,960,1398,1956,2064,2247,2475,3091,3479,3569,3586,4087,4088,5058,5728,5747,5879,6657,6714,7040,7076,7124,7410,7414,7422,7454,7852	RHOA,CD34,CD44,CRK,EGFR,ERBB2,FGF2,MTOR,HIF1A,IGF1,IL6,IL10,SMAD2,SMAD3,PAK1,PTEN,PTK2,RAC1,SOX2,SRC,TGFB1,TIMP1,TNF,VAV2,VCL,VEGFA,WAS,CXCR4
9_Member	GO Biological Processes	GO:0009611	response to wounding	-28.4456	-25.4372	28/552	387,947,960,1398,1956,2064,2247,2475,3091,3479,3569,3586,4087,4088,5058,5728,5747,5879,6657,6714,7040,7076,7124,7410,7414,7422,7454,7852	RHOA,CD34,CD44,CRK,EGFR,ERBB2,FGF2,MTOR,HIF1A,IGF1,IL6,IL10,SMAD2,SMAD3,PAK1,PTEN,PTK2,RAC1,SOX2,SRC,TGFB1,TIMP1,TNF,VAV2,VCL,VEGFA,WAS,CXCR4
9_Member	GO Biological Processes	GO:0042060	wound healing	-26.8642	-23.9605	25/424	387,947,960,1398,1956,2064,2247,2475,3091,3479,3569,4087,4088,5058,5728,5747,6714,7040,7076,7124,7410,7414,7422,7454,7852	RHOA,CD34,CD44,CRK,EGFR,ERBB2,FGF2,MTOR,HIF1A,IGF1,IL6,SMAD2,SMAD3,PAK1,PTEN,PTK2,SRC,TGFB1,TIMP1,TNF,VAV2,VCL,VEGFA,WAS,CXCR4
10_Summary	GO Biological Processes	GO:0050900	leukocyte migration	-26.7128	-23.8391	24/371	207,387,947,998,1236,1398,2185,3055,3383,3565,3569,3586,3815,4318,5747,5879,6093,6347,6387,6714,7124,7422,7852,8976,81,920,1499,1950,2475,5728,7291,2247	AKT1,RHOA,CD34,CDC42,CCR7,CRK,PTK2B,HCK,ICAM1,IL4,IL6,IL10,KIT,MMP9,PTK2,RAC1,ROCK1,CCL2,CXCL12,SRC,TNF,VEGFA,CXCR4,WASL,ACTN4,CD4,CTNNB1,EGF,MTOR,PTEN,TWIST1,FGF2
10_Member	GO Biological Processes	GO:0050900	leukocyte migration	-26.7128	-23.8391	24/371	207,387,947,998,1236,1398,2185,3055,3383,3565,3569,3586,3815,4318,5747,5879,6093,6347,6387,6714,7124,7422,7852,8976	AKT1,RHOA,CD34,CDC42,CCR7,CRK,PTK2B,HCK,ICAM1,IL4,IL6,IL10,KIT,MMP9,PTK2,RAC1,ROCK1,CCL2,CXCL12,SRC,TNF,VEGFA,CXCR4,WASL
10_Member	GO Biological Processes	GO:0071674	mononuclear cell migration	-17.633	-15.3994	15/197	207,387,998,1236,1398,2185,3383,3565,3569,5747,6347,6387,7124,7852,8976	AKT1,RHOA,CDC42,CCR7,CRK,PTK2B,ICAM1,IL4,IL6,PTK2,CCL2,CXCL12,TNF,CXCR4,WASL
10_Member	GO Biological Processes	GO:0002685	regulation of leukocyte migration	-17.1814	-14.9766	15/211	207,387,1236,1398,2185,3383,3565,3569,5747,5879,6347,6387,7124,7422,8976	AKT1,RHOA,CCR7,CRK,PTK2B,ICAM1,IL4,IL6,PTK2,RAC1,CCL2,CXCL12,TNF,VEGFA,WASL
10_Member	GO Biological Processes	GO:0071675	regulation of mononuclear cell migration	-14.0983	-12.1258	11/115	207,387,1236,1398,2185,3565,5747,6347,6387,7124,8976	AKT1,RHOA,CCR7,CRK,PTK2B,IL4,PTK2,CCL2,CXCL12,TNF,WASL
10_Member	GO Biological Processes	GO:0072676	lymphocyte migration	-10.7357	-8.99014	9/117	207,387,1236,1398,2185,3383,6347,6387,8976	AKT1,RHOA,CCR7,CRK,PTK2B,ICAM1,CCL2,CXCL12,WASL
10_Member	GO Biological Processes	GO:2000401	regulation of lymphocyte migration	-9.68826	-8.02405	7/61	207,387,1398,2185,6347,6387,8976	AKT1,RHOA,CRK,PTK2B,CCL2,CXCL12,WASL
10_Member	GO Biological Processes	GO:0043269	regulation of ion transport	-9.66937	-8.00605	15/695	81,207,387,920,1499,1950,2185,2475,3383,4318,5728,6347,6387,7291,7852	ACTN4,AKT1,RHOA,CD4,CTNNB1,EGF,PTK2B,MTOR,ICAM1,MMP9,PTEN,CCL2,CXCL12,TWIST1,CXCR4
10_Member	GO Biological Processes	GO:0010959	regulation of metal ion transport	-9.31128	-7.67309	12/406	81,207,387,920,1499,1950,2185,3383,5728,6347,6387,7852	ACTN4,AKT1,RHOA,CD4,CTNNB1,EGF,PTK2B,ICAM1,PTEN,CCL2,CXCL12,CXCR4
10_Member	GO Biological Processes	GO:0006816	calcium ion transport	-9.12103	-7.49772	12/422	207,387,920,1236,1499,1950,2185,2247,3383,6347,6387,7852	AKT1,RHOA,CD4,CCR7,CTNNB1,EGF,PTK2B,FGF2,ICAM1,CCL2,CXCL12,CXCR4
10_Member	GO Biological Processes	GO:0051924	regulation of calcium ion transport	-8.99239	-7.38584	10/255	207,387,920,1499,1950,2185,3383,6347,6387,7852	AKT1,RHOA,CD4,CTNNB1,EGF,PTK2B,ICAM1,CCL2,CXCL12,CXCR4
10_Member	GO Biological Processes	GO:0071677	positive regulation of mononuclear cell migration	-7.78583	-6.27945	6/65	387,1236,2185,3565,6387,7124	RHOA,CCR7,PTK2B,IL4,CXCL12,TNF
10_Member	GO Biological Processes	GO:0045123	cellular extravasation	-7.55204	-6.06392	6/71	1398,3383,6093,6347,6387,7124	CRK,ICAM1,ROCK1,CCL2,CXCL12,TNF
10_Member	GO Biological Processes	GO:0090279	regulation of calcium ion import	-6.87839	-5.44714	5/47	207,1499,1950,6347,6387	AKT1,CTNNB1,EGF,CCL2,CXCL12
10_Member	GO Biological Processes	GO:0072678	T cell migration	-6.12938	-4.77196	5/66	387,1398,3383,6347,6387	RHOA,CRK,ICAM1,CCL2,CXCL12
10_Member	GO Biological Processes	GO:0072683	T cell extravasation	-5.46418	-4.17966	3/12	1398,3383,6347	CRK,ICAM1,CCL2
10_Member	GO Biological Processes	GO:0070509	calcium ion import	-5.41118	-4.13111	5/92	207,1499,1950,6347,6387	AKT1,CTNNB1,EGF,CCL2,CXCL12
10_Member	GO Biological Processes	GO:0002686	negative regulation of leukocyte migration	-5.15856	-3.90705	4/48	207,6347,6387,8976	AKT1,CCL2,CXCL12,WASL
10_Member	GO Biological Processes	GO:2000402	negative regulation of lymphocyte migration	-5.15098	-3.90119	3/15	207,6347,8976	AKT1,CCL2,WASL
10_Member	GO Biological Processes	GO:0071676	negative regulation of mononuclear cell migration	-4.50995	-3.31073	3/24	207,6347,8976	AKT1,CCL2,WASL
10_Member	GO Biological Processes	GO:2000403	positive regulation of lymphocyte migration	-4.00901	-2.86552	3/35	387,2185,6387	RHOA,PTK2B,CXCL12
10_Member	GO Biological Processes	GO:2000404	regulation of T cell migration	-3.77054	-2.64835	3/42	387,1398,6387	RHOA,CRK,CXCL12
10_Member	GO Biological Processes	GO:0002548	monocyte chemotaxis	-3.09644	-2.02708	3/71	3569,6347,6387	IL6,CCL2,CXCL12
11_Summary	GO Biological Processes	GO:0060284	regulation of cell development	-26.532	-23.6725	26/502	81,207,998,1398,1499,1956,2146,2475,2932,3091,3479,3569,3815,4089,4851,5058,5728,5879,6093,6387,7040,7124,7157,7414,7422,7852,3082	ACTN4,AKT1,CDC42,CRK,CTNNB1,EGFR,EZH2,MTOR,GSK3B,HIF1A,IGF1,IL6,KIT,SMAD4,NOTCH1,PAK1,PTEN,RAC1,ROCK1,CXCL12,TGFB1,TNF,TP53,VCL,VEGFA,CXCR4,HGF
11_Member	GO Biological Processes	GO:0060284	regulation of cell development	-26.532	-23.6725	26/502	81,207,998,1398,1499,1956,2146,2475,2932,3091,3479,3569,3815,4089,4851,5058,5728,5879,6093,6387,7040,7124,7157,7414,7422,7852	ACTN4,AKT1,CDC42,CRK,CTNNB1,EGFR,EZH2,MTOR,GSK3B,HIF1A,IGF1,IL6,KIT,SMAD4,NOTCH1,PAK1,PTEN,RAC1,ROCK1,CXCL12,TGFB1,TNF,TP53,VCL,VEGFA,CXCR4
11_Member	GO Biological Processes	GO:0010720	positive regulation of cell development	-16.3764	-14.2431	16/298	998,1398,1499,1956,2475,3091,3569,3815,4851,5058,5879,6387,7040,7124,7422,7852	CDC42,CRK,CTNNB1,EGFR,MTOR,HIF1A,IL6,KIT,NOTCH1,PAK1,RAC1,CXCL12,TGFB1,TNF,VEGFA,CXCR4
11_Member	GO Biological Processes	GO:0051960	regulation of nervous system development	-16.2955	-14.1674	18/443	207,1499,1956,2146,2475,3082,3091,3569,3815,4851,5058,5728,6387,7040,7124,7157,7422,7852	AKT1,CTNNB1,EGFR,EZH2,MTOR,HGF,HIF1A,IL6,KIT,NOTCH1,PAK1,PTEN,CXCL12,TGFB1,TNF,TP53,VEGFA,CXCR4
11_Member	GO Biological Processes	GO:0050767	regulation of neurogenesis	-15.0084	-12.9694	16/364	1499,1956,2146,2475,3091,3569,3815,4851,5058,5728,6387,7040,7124,7157,7422,7852	CTNNB1,EGFR,EZH2,MTOR,HIF1A,IL6,KIT,NOTCH1,PAK1,PTEN,CXCL12,TGFB1,TNF,TP53,VEGFA,CXCR4
11_Member	GO Biological Processes	GO:0050769	positive regulation of neurogenesis	-13.7392	-11.7839	13/225	1499,1956,2475,3091,3569,3815,4851,5058,6387,7040,7124,7422,7852	CTNNB1,EGFR,MTOR,HIF1A,IL6,KIT,NOTCH1,PAK1,CXCL12,TGFB1,TNF,VEGFA,CXCR4
11_Member	GO Biological Processes	GO:0051962	positive regulation of nervous system development	-12.6816	-10.805	13/272	1499,1956,2475,3091,3569,3815,4851,5058,6387,7040,7124,7422,7852	CTNNB1,EGFR,MTOR,HIF1A,IL6,KIT,NOTCH1,PAK1,CXCL12,TGFB1,TNF,VEGFA,CXCR4
12_Summary	GO Biological Processes	GO:0040008	regulation of growth	-24.8618	-22.1342	27/661	207,367,387,998,1956,2017,2064,2185,2247,2475,2932,3091,3479,3558,4088,4089,4851,5058,5728,6387,6774,7040,7157,7422,7852,9564,10298,1499,7414,8826,3082,3383,3586,3815,6093,6714,947	AKT1,AR,RHOA,CDC42,EGFR,CTTN,ERBB2,PTK2B,FGF2,MTOR,GSK3B,HIF1A,IGF1,IL2,SMAD3,SMAD4,NOTCH1,PAK1,PTEN,CXCL12,STAT3,TGFB1,TP53,VEGFA,CXCR4,BCAR1,PAK4,CTNNB1,VCL,IQGAP1,HGF,ICAM1,IL10,KIT,ROCK1,SRC,CD34
12_Member	GO Biological Processes	GO:0040008	regulation of growth	-24.8618	-22.1342	27/661	207,367,387,998,1956,2017,2064,2185,2247,2475,2932,3091,3479,3558,4088,4089,4851,5058,5728,6387,6774,7040,7157,7422,7852,9564,10298	AKT1,AR,RHOA,CDC42,EGFR,CTTN,ERBB2,PTK2B,FGF2,MTOR,GSK3B,HIF1A,IGF1,IL2,SMAD3,SMAD4,NOTCH1,PAK1,PTEN,CXCL12,STAT3,TGFB1,TP53,VEGFA,CXCR4,BCAR1,PAK4
12_Member	GO Biological Processes	GO:0016049	cell growth	-23.9255	-21.2468	24/485	207,387,998,1499,1956,2017,2064,2185,2475,2932,3479,3558,4088,4089,5058,6387,7040,7157,7414,7422,7852,8826,9564,10298	AKT1,RHOA,CDC42,CTNNB1,EGFR,CTTN,ERBB2,PTK2B,MTOR,GSK3B,IGF1,IL2,SMAD3,SMAD4,PAK1,CXCL12,TGFB1,TP53,VCL,VEGFA,CXCR4,IQGAP1,BCAR1,PAK4
12_Member	GO Biological Processes	GO:0001558	regulation of cell growth	-20.9938	-18.562	21/417	207,387,998,1956,2017,2064,2185,2475,2932,3479,3558,4088,4089,5058,6387,7040,7157,7422,7852,9564,10298	AKT1,RHOA,CDC42,EGFR,CTTN,ERBB2,PTK2B,MTOR,GSK3B,IGF1,IL2,SMAD3,SMAD4,PAK1,CXCL12,TGFB1,TP53,VEGFA,CXCR4,BCAR1,PAK4
12_Member	GO Biological Processes	GO:0045927	positive regulation of growth	-15.8446	-13.7466	15/259	207,387,998,1956,2064,2185,2247,2475,3479,3558,4851,5058,6387,7422,7852	AKT1,RHOA,CDC42,EGFR,ERBB2,PTK2B,FGF2,MTOR,IGF1,IL2,NOTCH1,PAK1,CXCL12,VEGFA,CXCR4
12_Member	GO Biological Processes	GO:0044057	regulation of system process	-15.4821	-13.3984	19/581	207,387,1956,2017,2185,2475,3082,3383,3479,3558,3586,3815,4088,4089,4851,5058,5728,6093,6714	AKT1,RHOA,EGFR,CTTN,PTK2B,MTOR,HGF,ICAM1,IGF1,IL2,IL10,KIT,SMAD3,SMAD4,NOTCH1,PAK1,PTEN,ROCK1,SRC
12_Member	GO Biological Processes	GO:0030307	positive regulation of cell growth	-15.4615	-13.3825	13/166	207,387,998,1956,2064,2185,2475,3479,3558,5058,6387,7422,7852	AKT1,RHOA,CDC42,EGFR,ERBB2,PTK2B,MTOR,IGF1,IL2,PAK1,CXCL12,VEGFA,CXCR4
12_Member	GO Biological Processes	GO:0008015	blood circulation	-12.7059	-10.8267	16/513	207,367,387,947,998,1956,2475,3383,3558,4088,6093,6387,6714,7040,7422,7852	AKT1,AR,RHOA,CD34,CDC42,EGFR,MTOR,ICAM1,IL2,SMAD3,ROCK1,CXCL12,SRC,TGFB1,VEGFA,CXCR4
12_Member	GO Biological Processes	GO:0003013	circulatory system process	-11.6969	-9.87628	16/598	207,367,387,947,998,1956,2475,3383,3558,4088,6093,6387,6714,7040,7422,7852	AKT1,AR,RHOA,CD34,CDC42,EGFR,MTOR,ICAM1,IL2,SMAD3,ROCK1,CXCL12,SRC,TGFB1,VEGFA,CXCR4
13_Summary	GO Biological Processes	GO:0080135	regulation of cellular response to stress	-24.8271	-22.1097	27/663	207,947,960,998,1236,1499,1956,2185,2475,2932,3082,3091,3586,3845,4233,4314,4609,4690,5728,6387,6591,6615,7124,7157,7291,7422,7454	AKT1,CD34,CD44,CDC42,CCR7,CTNNB1,EGFR,PTK2B,MTOR,GSK3B,HGF,HIF1A,IL10,KRAS,MET,MMP3,MYC,NCK1,PTEN,CXCL12,SNAI2,SNAI1,TNF,TP53,TWIST1,VEGFA,WAS
13_Member	GO Biological Processes	GO:0080135	regulation of cellular response to stress	-24.8271	-22.1097	27/663	207,947,960,998,1236,1499,1956,2185,2475,2932,3082,3091,3586,3845,4233,4314,4609,4690,5728,6387,6591,6615,7124,7157,7291,7422,7454	AKT1,CD34,CD44,CDC42,CCR7,CTNNB1,EGFR,PTK2B,MTOR,GSK3B,HGF,HIF1A,IL10,KRAS,MET,MMP3,MYC,NCK1,PTEN,CXCL12,SNAI2,SNAI1,TNF,TP53,TWIST1,VEGFA,WAS
14_Summary	GO Cellular Components	GO:0005925	focal adhesion	-23.8695	-21.1999	23/421	81,382,387,960,998,1000,1499,1956,2017,2185,3055,3383,3845,5058,5747,5829,5879,6714,7408,7414,8826,9564,10298,207,999,6093,7852,8976,3815,4690,4851,7422,7454,1398,2247,3479,6387	ACTN4,ARF6,RHOA,CD44,CDC42,CDH2,CTNNB1,EGFR,CTTN,PTK2B,HCK,ICAM1,KRAS,PAK1,PTK2,PXN,RAC1,SRC,VASP,VCL,IQGAP1,BCAR1,PAK4,AKT1,CDH1,ROCK1,CXCR4,WASL,KIT,NCK1,NOTCH1,VEGFA,WAS,CRK,FGF2,IGF1,CXCL12
14_Member	GO Cellular Components	GO:0005925	focal adhesion	-23.8695	-21.1999	23/421	81,382,387,960,998,1000,1499,1956,2017,2185,3055,3383,3845,5058,5747,5829,5879,6714,7408,7414,8826,9564,10298	ACTN4,ARF6,RHOA,CD44,CDC42,CDH2,CTNNB1,EGFR,CTTN,PTK2B,HCK,ICAM1,KRAS,PAK1,PTK2,PXN,RAC1,SRC,VASP,VCL,IQGAP1,BCAR1,PAK4
14_Member	GO Cellular Components	GO:0030055	cell-substrate junction	-23.7057	-21.0538	23/428	81,382,387,960,998,1000,1499,1956,2017,2185,3055,3383,3845,5058,5747,5829,5879,6714,7408,7414,8826,9564,10298	ACTN4,ARF6,RHOA,CD44,CDC42,CDH2,CTNNB1,EGFR,CTTN,PTK2B,HCK,ICAM1,KRAS,PAK1,PTK2,PXN,RAC1,SRC,VASP,VCL,IQGAP1,BCAR1,PAK4
14_Member	GO Cellular Components	GO:0031252	cell leading edge	-20.865	-18.4536	21/423	207,382,387,960,998,999,1000,1499,1956,2017,2185,5058,5829,5879,6093,6714,7408,7852,8826,8976,9564	AKT1,ARF6,RHOA,CD44,CDC42,CDH1,CDH2,CTNNB1,EGFR,CTTN,PTK2B,PAK1,PXN,RAC1,ROCK1,SRC,VASP,CXCR4,IQGAP1,WASL,BCAR1
14_Member	GO Cellular Components	GO:0030027	lamellipodium	-17.4679	-15.2409	15/202	207,387,960,999,1000,1499,2017,2185,5058,5829,5879,6093,7408,8976,9564	AKT1,RHOA,CD44,CDH1,CDH2,CTNNB1,CTTN,PTK2B,PAK1,PXN,RAC1,ROCK1,VASP,WASL,BCAR1
14_Member	GO Cellular Components	GO:0005911	cell-cell junction	-14.1964	-12.2185	17/494	207,387,998,999,1000,1499,3815,4690,4851,5058,5829,7408,7414,7422,7454,8826,10298	AKT1,RHOA,CDC42,CDH1,CDH2,CTNNB1,KIT,NCK1,NOTCH1,PAK1,PXN,VASP,VCL,VEGFA,WAS,IQGAP1,PAK4
14_Member	GO Cellular Components	GO:0015629	actin cytoskeleton	-14.0543	-12.0855	17/504	81,999,1000,1398,2017,3055,5058,5747,5829,5879,6714,7408,7414,7454,8826,8976,9564	ACTN4,CDH1,CDH2,CRK,CTTN,HCK,PAK1,PTK2,PXN,RAC1,SRC,VASP,VCL,WAS,IQGAP1,WASL,BCAR1
14_Member	GO Molecular Functions	GO:0050839	cell adhesion molecule binding	-13.5146	-11.5804	17/544	81,999,1000,1499,1956,2017,2247,3383,3479,4690,5747,6387,6714,7408,7414,8826,10298	ACTN4,CDH1,CDH2,CTNNB1,EGFR,CTTN,FGF2,ICAM1,IGF1,NCK1,PTK2,CXCL12,SRC,VASP,VCL,IQGAP1,PAK4
14_Member	GO Cellular Components	GO:0005938	cell cortex	-10.6889	-8.94761	12/308	81,382,387,999,1000,1499,2017,2185,5747,5829,5879,8976	ACTN4,ARF6,RHOA,CDH1,CDH2,CTNNB1,CTTN,PTK2B,PTK2,PXN,RAC1,WASL
14_Member	GO Molecular Functions	GO:0045296	cadherin binding	-9.06751	-7.45465	11/333	999,1000,1499,1956,2017,4690,6714,7408,7414,8826,10298	CDH1,CDH2,CTNNB1,EGFR,CTTN,NCK1,SRC,VASP,VCL,IQGAP1,PAK4
14_Member	GO Molecular Functions	GO:0003779	actin binding	-6.72594	-5.3116	10/443	81,1956,2017,5747,7408,7414,7454,7852,8826,8976	ACTN4,EGFR,CTTN,PTK2,VASP,VCL,WAS,CXCR4,IQGAP1,WASL
15_Summary	GO Biological Processes	GO:0031589	cell-substrate adhesion	-23.7597	-21.099	22/364	81,387,947,960,998,1236,1398,1499,2017,2185,2932,4088,4851,5728,5747,5829,5879,6093,6714,7414,7422,8826,382,999,1000,2064,3586,6591,6615,7040,7124,8976	ACTN4,RHOA,CD34,CD44,CDC42,CCR7,CRK,CTNNB1,CTTN,PTK2B,GSK3B,SMAD3,NOTCH1,PTEN,PTK2,PXN,RAC1,ROCK1,SRC,VCL,VEGFA,IQGAP1,ARF6,CDH1,CDH2,ERBB2,IL10,SNAI2,SNAI1,TGFB1,TNF,WASL
15_Member	GO Biological Processes	GO:0031589	cell-substrate adhesion	-23.7597	-21.099	22/364	81,387,947,960,998,1236,1398,1499,2017,2185,2932,4088,4851,5728,5747,5829,5879,6093,6714,7414,7422,8826	ACTN4,RHOA,CD34,CD44,CDC42,CCR7,CRK,CTNNB1,CTTN,PTK2B,GSK3B,SMAD3,NOTCH1,PTEN,PTK2,PXN,RAC1,ROCK1,SRC,VCL,VEGFA,IQGAP1
15_Member	GO Biological Processes	GO:0007160	cell-matrix adhesion	-21.2548	-18.779	18/234	387,947,960,1236,1499,2017,2185,2932,4088,5728,5747,5829,5879,6093,6714,7414,7422,8826	RHOA,CD34,CD44,CCR7,CTNNB1,CTTN,PTK2B,GSK3B,SMAD3,PTEN,PTK2,PXN,RAC1,ROCK1,SRC,VCL,VEGFA,IQGAP1
15_Member	GO Biological Processes	GO:0034330	cell junction organization	-20.2406	-17.8675	24/696	382,387,998,999,1000,1499,2017,2064,2185,3586,4088,5728,5747,5879,6093,6591,6615,6714,7040,7124,7414,7422,8826,8976	ARF6,RHOA,CDC42,CDH1,CDH2,CTNNB1,CTTN,ERBB2,PTK2B,IL10,SMAD3,PTEN,PTK2,RAC1,ROCK1,SNAI2,SNAI1,SRC,TGFB1,TNF,VCL,VEGFA,IQGAP1,WASL
15_Member	GO Biological Processes	GO:0010810	regulation of cell-substrate adhesion	-20.0639	-17.6954	17/221	81,387,998,1236,1398,2185,2932,4088,4851,5728,5747,5879,6093,6714,7414,7422,8826	ACTN4,RHOA,CDC42,CCR7,CRK,PTK2B,GSK3B,SMAD3,NOTCH1,PTEN,PTK2,RAC1,ROCK1,SRC,VCL,VEGFA,IQGAP1
15_Member	GO Biological Processes	GO:0034329	cell junction assembly	-19.4697	-17.1359	20/421	382,387,998,999,1000,1499,2017,2185,4088,5728,5747,5879,6093,6591,6615,6714,7124,7414,7422,8826	ARF6,RHOA,CDC42,CDH1,CDH2,CTNNB1,CTTN,PTK2B,SMAD3,PTEN,PTK2,RAC1,ROCK1,SNAI2,SNAI1,SRC,TNF,VCL,VEGFA,IQGAP1
15_Member	GO Biological Processes	GO:0150115	cell-substrate junction organization	-18.3519	-16.0579	13/101	382,387,2017,2185,4088,5728,5747,5879,6093,6714,7414,7422,8826	ARF6,RHOA,CTTN,PTK2B,SMAD3,PTEN,PTK2,RAC1,ROCK1,SRC,VCL,VEGFA,IQGAP1
15_Member	GO Biological Processes	GO:0048041	focal adhesion assembly	-17.3367	-15.1194	12/87	387,2017,2185,4088,5728,5747,5879,6093,6714,7414,7422,8826	RHOA,CTTN,PTK2B,SMAD3,PTEN,PTK2,RAC1,ROCK1,SRC,VCL,VEGFA,IQGAP1
15_Member	GO Biological Processes	GO:0001952	regulation of cell-matrix adhesion	-16.961	-14.7624	13/128	387,1236,2185,2932,4088,5728,5747,5879,6093,6714,7414,7422,8826	RHOA,CCR7,PTK2B,GSK3B,SMAD3,PTEN,PTK2,RAC1,ROCK1,SRC,VCL,VEGFA,IQGAP1
15_Member	GO Biological Processes	GO:0007044	cell-substrate junction assembly	-16.8548	-14.6653	12/95	387,2017,2185,4088,5728,5747,5879,6093,6714,7414,7422,8826	RHOA,CTTN,PTK2B,SMAD3,PTEN,PTK2,RAC1,ROCK1,SRC,VCL,VEGFA,IQGAP1
15_Member	GO Biological Processes	GO:0150116	regulation of cell-substrate junction organization	-16.5038	-14.3543	11/71	382,387,4088,5728,5747,5879,6093,6714,7414,7422,8826	ARF6,RHOA,SMAD3,PTEN,PTK2,RAC1,ROCK1,SRC,VCL,VEGFA,IQGAP1
15_Member	GO Biological Processes	GO:0045216	cell-cell junction organization	-15.8875	-13.7846	14/202	387,998,999,1000,1499,4088,6093,6591,6615,6714,7040,7124,7414,7422	RHOA,CDC42,CDH1,CDH2,CTNNB1,SMAD3,ROCK1,SNAI2,SNAI1,SRC,TGFB1,TNF,VCL,VEGFA
15_Member	GO Biological Processes	GO:1901888	regulation of cell junction assembly	-15.8273	-13.7317	14/204	382,387,4088,5728,5747,5879,6093,6591,6615,6714,7124,7414,7422,8826	ARF6,RHOA,SMAD3,PTEN,PTK2,RAC1,ROCK1,SNAI2,SNAI1,SRC,TNF,VCL,VEGFA,IQGAP1
15_Member	GO Biological Processes	GO:0051893	regulation of focal adhesion assembly	-14.9303	-12.9037	10/66	387,4088,5728,5747,5879,6093,6714,7414,7422,8826	RHOA,SMAD3,PTEN,PTK2,RAC1,ROCK1,SRC,VCL,VEGFA,IQGAP1
15_Member	GO Biological Processes	GO:0090109	regulation of cell-substrate junction assembly	-14.9303	-12.9037	10/66	387,4088,5728,5747,5879,6093,6714,7414,7422,8826	RHOA,SMAD3,PTEN,PTK2,RAC1,ROCK1,SRC,VCL,VEGFA,IQGAP1
15_Member	GO Biological Processes	GO:0010811	positive regulation of cell-substrate adhesion	-12.1284	-10.2827	10/123	998,1236,1398,2185,2932,4088,5879,6093,7422,8826	CDC42,CCR7,CRK,PTK2B,GSK3B,SMAD3,RAC1,ROCK1,VEGFA,IQGAP1
15_Member	GO Biological Processes	GO:0001954	positive regulation of cell-matrix adhesion	-11.6774	-9.8593	8/58	1236,2185,2932,4088,5879,6093,7422,8826	CCR7,PTK2B,GSK3B,SMAD3,RAC1,ROCK1,VEGFA,IQGAP1
15_Member	GO Biological Processes	GO:0150117	positive regulation of cell-substrate junction organization	-9.63045	-7.96891	6/33	382,4088,5879,6093,7422,8826	ARF6,SMAD3,RAC1,ROCK1,VEGFA,IQGAP1
15_Member	GO Biological Processes	GO:0051894	positive regulation of focal adhesion assembly	-8.05536	-6.52405	5/28	4088,5879,6093,7422,8826	SMAD3,RAC1,ROCK1,VEGFA,IQGAP1
15_Member	GO Biological Processes	GO:1901890	positive regulation of cell junction assembly	-5.14966	-3.90021	5/104	4088,5879,6093,7422,8826	SMAD3,RAC1,ROCK1,VEGFA,IQGAP1
16_Summary	GO Biological Processes	GO:1901652	response to peptide	-23.4481	-20.8048	24/508	207,1398,2475,2932,3383,3479,3586,4313,4314,4318,4690,4851,5058,5728,5747,5829,6093,6387,6714,6774,7076,7157,8826,9564,387,920,998,1000,1499,1956,2185,3091,4088,5879,6615,7454,999,2146,7124,367,3725,3815,3845,4087,7291,7408,2353	AKT1,CRK,MTOR,GSK3B,ICAM1,IGF1,IL10,MMP2,MMP3,MMP9,NCK1,NOTCH1,PAK1,PTEN,PTK2,PXN,ROCK1,CXCL12,SRC,STAT3,TIMP1,TP53,IQGAP1,BCAR1,RHOA,CD4,CDC42,CDH2,CTNNB1,EGFR,PTK2B,HIF1A,SMAD3,RAC1,SNAI1,WAS,CDH1,EZH2,TNF,AR,JUN,KIT,KRAS,SMAD2,TWIST1,VASP,FOS
16_Member	GO Biological Processes	GO:1901652	response to peptide	-23.4481	-20.8048	24/508	207,1398,2475,2932,3383,3479,3586,4313,4314,4318,4690,4851,5058,5728,5747,5829,6093,6387,6714,6774,7076,7157,8826,9564	AKT1,CRK,MTOR,GSK3B,ICAM1,IGF1,IL10,MMP2,MMP3,MMP9,NCK1,NOTCH1,PAK1,PTEN,PTK2,PXN,ROCK1,CXCL12,SRC,STAT3,TIMP1,TP53,IQGAP1,BCAR1
16_Member	GO Molecular Functions	GO:0019900	kinase binding	-20.7167	-18.3153	25/754	207,387,920,998,1000,1398,1499,1956,2185,2475,2932,3091,4088,4690,5058,5728,5747,5879,6615,6714,6774,7157,7454,8826,9564	AKT1,RHOA,CD4,CDC42,CDH2,CRK,CTNNB1,EGFR,PTK2B,MTOR,GSK3B,HIF1A,SMAD3,NCK1,PAK1,PTEN,PTK2,RAC1,SNAI1,SRC,STAT3,TP53,WAS,IQGAP1,BCAR1
16_Member	GO Molecular Functions	GO:0019901	protein kinase binding	-20.6098	-18.2132	24/671	207,387,920,998,1000,1398,1499,1956,2185,2475,2932,3091,4088,4690,5058,5728,5747,5879,6714,6774,7157,7454,8826,9564	AKT1,RHOA,CD4,CDC42,CDH2,CRK,CTNNB1,EGFR,PTK2B,MTOR,GSK3B,HIF1A,SMAD3,NCK1,PAK1,PTEN,PTK2,RAC1,SRC,STAT3,TP53,WAS,IQGAP1,BCAR1
16_Member	GO Biological Processes	GO:1901699	cellular response to nitrogen compound	-17.7254	-15.4818	22/693	207,999,1398,1499,2146,2475,2932,3383,3479,4313,4314,4690,5058,5728,5747,5829,6093,6714,6774,7124,7157,9564	AKT1,CDH1,CRK,CTNNB1,EZH2,MTOR,GSK3B,ICAM1,IGF1,MMP2,MMP3,NCK1,PAK1,PTEN,PTK2,PXN,ROCK1,SRC,STAT3,TNF,TP53,BCAR1
16_Member	GO Biological Processes	GO:0071417	cellular response to organonitrogen compound	-17.2099	-15.002	21/638	207,999,1398,1499,2146,2475,2932,3383,3479,4313,4690,5058,5728,5747,5829,6093,6714,6774,7124,7157,9564	AKT1,CDH1,CRK,CTNNB1,EZH2,MTOR,GSK3B,ICAM1,IGF1,MMP2,NCK1,PAK1,PTEN,PTK2,PXN,ROCK1,SRC,STAT3,TNF,TP53,BCAR1
16_Member	GO Biological Processes	GO:0043434	response to peptide hormone	-16.7752	-14.5946	18/416	207,1398,2475,2932,3383,3586,4690,5058,5728,5747,5829,6093,6387,6714,6774,7076,8826,9564	AKT1,CRK,MTOR,GSK3B,ICAM1,IL10,NCK1,PAK1,PTEN,PTK2,PXN,ROCK1,CXCL12,SRC,STAT3,TIMP1,IQGAP1,BCAR1
16_Member	GO Molecular Functions	GO:0019904	protein domain specific binding	-16.3624	-14.2317	21/703	367,387,998,1398,1499,2475,3091,3725,3815,3845,4087,4690,5728,5747,6714,7157,7291,7408,7454,8826,9564	AR,RHOA,CDC42,CRK,CTNNB1,MTOR,HIF1A,JUN,KIT,KRAS,SMAD2,NCK1,PTEN,PTK2,SRC,TP53,TWIST1,VASP,WAS,IQGAP1,BCAR1
16_Member	GO Biological Processes	GO:0032870	cellular response to hormone stimulus	-15.3874	-13.3175	19/588	207,367,387,1398,1956,2353,2932,3383,3815,4690,4851,5058,5728,5747,5829,6093,6714,6774,9564	AKT1,AR,RHOA,CRK,EGFR,FOS,GSK3B,ICAM1,KIT,NCK1,NOTCH1,PAK1,PTEN,PTK2,PXN,ROCK1,SRC,STAT3,BCAR1
16_Member	GO Biological Processes	GO:1901653	cellular response to peptide	-13.6809	-11.7349	15/363	207,1398,2932,3383,3479,4690,5058,5728,5747,5829,6093,6714,6774,7157,9564	AKT1,CRK,GSK3B,ICAM1,IGF1,NCK1,PAK1,PTEN,PTK2,PXN,ROCK1,SRC,STAT3,TP53,BCAR1
16_Member	GO Biological Processes	GO:0071375	cellular response to peptide hormone stimulus	-10.9582	-9.19397	12/292	207,1398,2932,4690,5058,5728,5747,5829,6093,6714,6774,9564	AKT1,CRK,GSK3B,NCK1,PAK1,PTEN,PTK2,PXN,ROCK1,SRC,STAT3,BCAR1
16_Member	GO Biological Processes	GO:0032868	response to insulin	-8.81539	-7.21736	10/266	207,2475,2932,3383,3586,4690,5058,5728,6714,9564	AKT1,MTOR,GSK3B,ICAM1,IL10,NCK1,PAK1,PTEN,SRC,BCAR1
16_Member	GO Biological Processes	GO:0008286	insulin receptor signaling pathway	-6.23125	-4.86836	6/118	207,2932,4690,5058,6714,9564	AKT1,GSK3B,NCK1,PAK1,SRC,BCAR1
16_Member	GO Biological Processes	GO:0032869	cellular response to insulin stimulus	-6.01989	-4.67465	7/205	207,2932,4690,5058,5728,6714,9564	AKT1,GSK3B,NCK1,PAK1,PTEN,SRC,BCAR1
16_Member	GO Biological Processes	GO:0051348	negative regulation of transferase activity	-3.19418	-2.11888	5/270	207,2932,5728,6714,7157	AKT1,GSK3B,PTEN,SRC,TP53
17_Summary	GO Biological Processes	GO:0002521	leukocyte differentiation	-22.7639	-20.1613	24/543	387,920,998,1236,1499,2064,2146,2185,2353,2475,3558,3565,3569,3586,3725,3815,4318,4609,6714,6774,7040,7124,7157,7422,3091	RHOA,CD4,CDC42,CCR7,CTNNB1,ERBB2,EZH2,PTK2B,FOS,MTOR,IL2,IL4,IL6,IL10,JUN,KIT,MMP9,MYC,SRC,STAT3,TGFB1,TNF,TP53,VEGFA,HIF1A
17_Member	GO Biological Processes	GO:0002521	leukocyte differentiation	-22.7639	-20.1613	24/543	387,920,998,1236,1499,2064,2146,2185,2353,2475,3558,3565,3569,3586,3725,3815,4318,4609,6714,6774,7040,7124,7157,7422	RHOA,CD4,CDC42,CCR7,CTNNB1,ERBB2,EZH2,PTK2B,FOS,MTOR,IL2,IL4,IL6,IL10,JUN,KIT,MMP9,MYC,SRC,STAT3,TGFB1,TNF,TP53,VEGFA
17_Member	GO Biological Processes	GO:0030099	myeloid cell differentiation	-17.4087	-15.1849	18/383	920,998,1236,1499,2185,2353,2475,3091,3565,3725,3815,4318,4609,6714,6774,7040,7124,7422	CD4,CDC42,CCR7,CTNNB1,PTK2B,FOS,MTOR,HIF1A,IL4,JUN,KIT,MMP9,MYC,SRC,STAT3,TGFB1,TNF,VEGFA
17_Member	GO Biological Processes	GO:0002573	myeloid leukocyte differentiation	-17.2439	-15.0329	15/209	920,998,1236,1499,2353,2475,3565,3725,3815,4318,4609,6714,7040,7124,7422	CD4,CDC42,CCR7,CTNNB1,FOS,MTOR,IL4,JUN,KIT,MMP9,MYC,SRC,TGFB1,TNF,VEGFA
17_Member	GO Biological Processes	GO:1903706	regulation of hemopoiesis	-14.8974	-12.8729	16/370	387,920,1499,2064,2185,2353,2475,3091,3558,3565,3586,3725,4609,6774,7040,7124	RHOA,CD4,CTNNB1,ERBB2,PTK2B,FOS,MTOR,HIF1A,IL2,IL4,IL10,JUN,MYC,STAT3,TGFB1,TNF
17_Member	GO Biological Processes	GO:0045637	regulation of myeloid cell differentiation	-12.6201	-10.7464	12/211	920,1499,2185,2353,2475,3091,3565,3725,4609,6774,7040,7124	CD4,CTNNB1,PTK2B,FOS,MTOR,HIF1A,IL4,JUN,MYC,STAT3,TGFB1,TNF
17_Member	GO Biological Processes	GO:1902105	regulation of leukocyte differentiation	-12.5015	-10.6335	13/281	387,920,1499,2064,2353,2475,3558,3565,3586,3725,4609,7040,7124	RHOA,CD4,CTNNB1,ERBB2,FOS,MTOR,IL2,IL4,IL10,JUN,MYC,TGFB1,TNF
17_Member	GO Biological Processes	GO:0002761	regulation of myeloid leukocyte differentiation	-10.6359	-8.89886	9/120	920,1499,2353,2475,3565,3725,4609,7040,7124	CD4,CTNNB1,FOS,MTOR,IL4,JUN,MYC,TGFB1,TNF
17_Member	GO Biological Processes	GO:1902107	positive regulation of leukocyte differentiation	-9.53693	-7.88419	9/159	387,920,2353,3558,3565,3586,3725,7040,7124	RHOA,CD4,FOS,IL2,IL4,IL10,JUN,TGFB1,TNF
17_Member	GO Biological Processes	GO:1903708	positive regulation of hemopoiesis	-9.53693	-7.88419	9/159	387,920,2353,3558,3565,3586,3725,7040,7124	RHOA,CD4,FOS,IL2,IL4,IL10,JUN,TGFB1,TNF
17_Member	GO Biological Processes	GO:0045639	positive regulation of myeloid cell differentiation	-8.03865	-6.51062	7/104	920,2353,3091,3725,6774,7040,7124	CD4,FOS,HIF1A,JUN,STAT3,TGFB1,TNF
17_Member	GO Biological Processes	GO:0030316	osteoclast differentiation	-6.81741	-5.3929	6/94	1499,2353,2475,3565,6714,7124	CTNNB1,FOS,MTOR,IL4,SRC,TNF
17_Member	GO Biological Processes	GO:0002763	positive regulation of myeloid leukocyte differentiation	-6.41261	-5.02743	5/58	920,2353,3725,7040,7124	CD4,FOS,JUN,TGFB1,TNF
17_Member	GO Biological Processes	GO:0045670	regulation of osteoclast differentiation	-6.19663	-4.83612	5/64	1499,2353,2475,3565,7124	CTNNB1,FOS,MTOR,IL4,TNF
18_Summary	GO Biological Processes	GO:0001837	epithelial to mesenchymal transition	-22.555	-19.9676	17/159	1499,2146,2475,2932,3082,3091,3569,4087,4088,4089,4851,5728,6093,6591,6615,7040,7291,1000,4609,998,1956,2064,2247,3479,5058,5747,7157,7422,367,3586,4313,4318,6657,7408,79923,387,960,3815,6714,7076,207,7124,947,2353,3725,3565,3055	CTNNB1,EZH2,MTOR,GSK3B,HGF,HIF1A,IL6,SMAD2,SMAD3,SMAD4,NOTCH1,PTEN,ROCK1,SNAI2,SNAI1,TGFB1,TWIST1,CDH2,MYC,CDC42,EGFR,ERBB2,FGF2,IGF1,PAK1,PTK2,TP53,VEGFA,AR,IL10,MMP2,MMP9,SOX2,VASP,NANOG,RHOA,CD44,KIT,SRC,TIMP1,AKT1,TNF,CD34,FOS,JUN,IL4,HCK
18_Member	GO Biological Processes	GO:0001837	epithelial to mesenchymal transition	-22.555	-19.9676	17/159	1499,2146,2475,2932,3082,3091,3569,4087,4088,4089,4851,5728,6093,6591,6615,7040,7291	CTNNB1,EZH2,MTOR,GSK3B,HGF,HIF1A,IL6,SMAD2,SMAD3,SMAD4,NOTCH1,PTEN,ROCK1,SNAI2,SNAI1,TGFB1,TWIST1
18_Member	GO Biological Processes	GO:0048762	mesenchymal cell differentiation	-21.1205	-18.6782	18/238	1000,1499,2146,2475,2932,3082,3091,3569,4087,4088,4089,4851,5728,6093,6591,6615,7040,7291	CDH2,CTNNB1,EZH2,MTOR,GSK3B,HGF,HIF1A,IL6,SMAD2,SMAD3,SMAD4,NOTCH1,PTEN,ROCK1,SNAI2,SNAI1,TGFB1,TWIST1
18_Member	GO Biological Processes	GO:0060485	mesenchyme development	-21.0582	-18.6212	19/292	1000,1499,2146,2475,2932,3082,3091,3569,4087,4088,4089,4609,4851,5728,6093,6591,6615,7040,7291	CDH2,CTNNB1,EZH2,MTOR,GSK3B,HGF,HIF1A,IL6,SMAD2,SMAD3,SMAD4,MYC,NOTCH1,PTEN,ROCK1,SNAI2,SNAI1,TGFB1,TWIST1
18_Member	GO Biological Processes	GO:0007507	heart development	-19.2093	-16.8879	22/590	998,1499,1956,2064,2247,2475,3091,3479,4087,4088,4089,4851,5058,5728,5747,6093,6591,6615,7040,7157,7291,7422	CDC42,CTNNB1,EGFR,ERBB2,FGF2,MTOR,HIF1A,IGF1,SMAD2,SMAD3,SMAD4,NOTCH1,PAK1,PTEN,PTK2,ROCK1,SNAI2,SNAI1,TGFB1,TP53,TWIST1,VEGFA
18_Member	GO Biological Processes	GO:0010718	positive regulation of epithelial to mesenchymal transition	-18.1145	-15.8392	11/52	1499,2146,2475,3569,4087,4088,4089,4851,6615,7040,7291	CTNNB1,EZH2,MTOR,IL6,SMAD2,SMAD3,SMAD4,NOTCH1,SNAI1,TGFB1,TWIST1
18_Member	GO Biological Processes	GO:0010717	regulation of epithelial to mesenchymal transition	-16.6301	-14.4639	12/99	1499,2146,2475,3569,4087,4088,4089,4851,5728,6615,7040,7291	CTNNB1,EZH2,MTOR,IL6,SMAD2,SMAD3,SMAD4,NOTCH1,PTEN,SNAI1,TGFB1,TWIST1
18_Member	GO Biological Processes	GO:0048598	embryonic morphogenesis	-15.3471	-13.2796	19/591	367,1499,2247,3091,3586,4087,4088,4089,4313,4318,4851,6093,6615,6657,7040,7157,7291,7408,79923	AR,CTNNB1,FGF2,HIF1A,IL10,SMAD2,SMAD3,SMAD4,MMP2,MMP9,NOTCH1,ROCK1,SNAI1,SOX2,TGFB1,TP53,TWIST1,VASP,NANOG
18_Member	GO Biological Processes	GO:0001501	skeletal system development	-15.2733	-13.2191	18/507	387,960,1499,2247,3091,3479,3815,4087,4088,4313,4318,6591,6615,6714,7040,7076,7157,7291	RHOA,CD44,CTNNB1,FGF2,HIF1A,IGF1,KIT,SMAD2,SMAD3,MMP2,MMP9,SNAI2,SNAI1,SRC,TGFB1,TIMP1,TP53,TWIST1
18_Member	GO Biological Processes	GO:0003007	heart morphogenesis	-13.2175	-11.3028	13/247	1499,2475,3091,4088,4089,4851,5747,6591,6615,7040,7157,7291,7422	CTNNB1,MTOR,HIF1A,SMAD3,SMAD4,NOTCH1,PTK2,SNAI2,SNAI1,TGFB1,TP53,TWIST1,VEGFA
18_Member	GO Biological Processes	GO:0009792	embryo development ending in birth or egg hatching	-12.465	-10.5984	17/632	207,367,1499,2247,3091,3479,3586,4087,4088,4089,4851,6615,7040,7157,7291,7408,7422	AKT1,AR,CTNNB1,FGF2,HIF1A,IGF1,IL10,SMAD2,SMAD3,SMAD4,NOTCH1,SNAI1,TGFB1,TP53,TWIST1,VASP,VEGFA
18_Member	GO Biological Processes	GO:0001701	in utero embryonic development	-12.2744	-10.4191	14/369	207,367,1499,3091,3479,3586,4087,4088,4089,4851,6615,7157,7291,7422	AKT1,AR,CTNNB1,HIF1A,IGF1,IL10,SMAD2,SMAD3,SMAD4,NOTCH1,SNAI1,TP53,TWIST1,VEGFA
18_Member	GO Biological Processes	GO:0043009	chordate embryonic development	-11.5458	-9.73095	16/612	207,367,1499,3091,3479,3586,4087,4088,4089,4851,6615,7040,7157,7291,7408,7422	AKT1,AR,CTNNB1,HIF1A,IGF1,IL10,SMAD2,SMAD3,SMAD4,NOTCH1,SNAI1,TGFB1,TP53,TWIST1,VASP,VEGFA
18_Member	GO Biological Processes	GO:0048568	embryonic organ development	-11.3942	-9.59725	14/429	207,1499,3091,3586,3815,4087,4088,4851,6615,7040,7124,7157,7291,7422	AKT1,CTNNB1,HIF1A,IL10,KIT,SMAD2,SMAD3,NOTCH1,SNAI1,TGFB1,TNF,TP53,TWIST1,VEGFA
18_Member	GO Biological Processes	GO:0048565	digestive tract development	-10.4129	-8.69954	9/127	1499,1956,3091,3815,4087,4088,4851,6714,7124	CTNNB1,EGFR,HIF1A,KIT,SMAD2,SMAD3,NOTCH1,SRC,TNF
18_Member	GO Biological Processes	GO:0061448	connective tissue development	-10.3151	-8.60667	11/254	947,960,1499,2247,3091,4088,4851,6591,6615,7040,7076	CD34,CD44,CTNNB1,FGF2,HIF1A,SMAD3,NOTCH1,SNAI2,SNAI1,TGFB1,TIMP1
18_Member	GO Biological Processes	GO:0055123	digestive system development	-10.1161	-8.41939	9/137	1499,1956,3091,3815,4087,4088,4851,6714,7124	CTNNB1,EGFR,HIF1A,KIT,SMAD2,SMAD3,NOTCH1,SRC,TNF
18_Member	GO Biological Processes	GO:0051216	cartilage development	-8.85146	-7.24957	9/190	960,1499,2247,3091,4088,6591,6615,7040,7076	CD44,CTNNB1,FGF2,HIF1A,SMAD3,SNAI2,SNAI1,TGFB1,TIMP1
18_Member	GO Molecular Functions	GO:0070412	R-SMAD binding	-8.51654	-6.94021	5/23	2353,3725,4087,4088,4089	FOS,JUN,SMAD2,SMAD3,SMAD4
18_Member	GO Biological Processes	GO:0007440	foregut morphogenesis	-8.31459	-6.76239	4/9	1499,4087,4088,4851	CTNNB1,SMAD2,SMAD3,NOTCH1
18_Member	GO Biological Processes	GO:0090287	regulation of cellular response to growth factor stimulus	-8.24588	-6.70257	10/305	1499,2247,3091,3565,4087,4088,4089,4851,7040,7157	CTNNB1,FGF2,HIF1A,IL4,SMAD2,SMAD3,SMAD4,NOTCH1,TGFB1,TP53
18_Member	GO Biological Processes	GO:0007183	SMAD protein complex assembly	-7.56401	-6.07469	4/13	4087,4088,4089,7040	SMAD2,SMAD3,SMAD4,TGFB1
18_Member	GO Molecular Functions	GO:0070411	I-SMAD binding	-7.41872	-5.93769	4/14	1499,4087,4088,4089	CTNNB1,SMAD2,SMAD3,SMAD4
18_Member	GO Molecular Functions	GO:0046332	SMAD binding	-7.27105	-5.80613	6/79	1499,2353,3725,4087,4088,4089	CTNNB1,FOS,JUN,SMAD2,SMAD3,SMAD4
18_Member	GO Biological Processes	GO:0060395	SMAD protein signal transduction	-7.14168	-5.68791	6/83	2353,3725,4087,4088,4089,7040	FOS,JUN,SMAD2,SMAD3,SMAD4,TGFB1
18_Member	GO Biological Processes	GO:0048546	digestive tract morphogenesis	-6.97549	-5.53366	5/45	1499,3091,4087,4088,4851	CTNNB1,HIF1A,SMAD2,SMAD3,NOTCH1
18_Member	GO Biological Processes	GO:0007389	pattern specification process	-6.78966	-5.36721	10/436	367,1499,2247,3091,4087,4088,4089,4851,6615,7157	AR,CTNNB1,FGF2,HIF1A,SMAD2,SMAD3,SMAD4,NOTCH1,SNAI1,TP53
18_Member	GO Biological Processes	GO:0003002	regionalization	-6.77024	-5.34983	9/331	367,1499,2247,4087,4088,4089,4851,6615,7157	AR,CTNNB1,FGF2,SMAD2,SMAD3,SMAD4,NOTCH1,SNAI1,TP53
18_Member	GO Biological Processes	GO:0048617	embryonic foregut morphogenesis	-6.05522	-4.70611	3/8	1499,4087,4088	CTNNB1,SMAD2,SMAD3
18_Member	GO Cellular Components	GO:0071144	heteromeric SMAD protein complex	-6.05522	-4.70611	3/8	4087,4088,4089	SMAD2,SMAD3,SMAD4
18_Member	GO Biological Processes	GO:0007498	mesoderm development	-6.00376	-4.6598	6/129	3055,4087,4088,4089,6615,7422	HCK,SMAD2,SMAD3,SMAD4,SNAI1,VEGFA
18_Member	GO Biological Processes	GO:1903844	regulation of cellular response to transforming growth factor beta stimulus	-5.94529	-4.60389	6/132	3565,4087,4088,4089,7040,7157	IL4,SMAD2,SMAD3,SMAD4,TGFB1,TP53
18_Member	GO Cellular Components	GO:0071141	SMAD protein complex	-5.72582	-4.41099	3/10	4087,4088,4089	SMAD2,SMAD3,SMAD4
18_Member	GO Biological Processes	GO:0060039	pericardium development	-4.82586	-3.60081	3/19	4087,4088,4851	SMAD2,SMAD3,NOTCH1
18_Member	GO Biological Processes	GO:0017015	regulation of transforming growth factor beta receptor signaling pathway	-4.69506	-3.47839	5/129	4087,4088,4089,7040,7157	SMAD2,SMAD3,SMAD4,TGFB1,TP53
18_Member	GO Biological Processes	GO:0009855	determination of bilateral symmetry	-4.63115	-3.41986	5/133	1499,3091,4087,4088,4851	CTNNB1,HIF1A,SMAD2,SMAD3,NOTCH1
18_Member	GO Biological Processes	GO:0009799	specification of symmetry	-4.61549	-3.40515	5/134	1499,3091,4087,4088,4851	CTNNB1,HIF1A,SMAD2,SMAD3,NOTCH1
18_Member	GO Biological Processes	GO:0009880	embryonic pattern specification	-4.57906	-3.3706	4/67	1499,4087,4088,4089	CTNNB1,SMAD2,SMAD3,SMAD4
18_Member	GO Biological Processes	GO:1904888	cranial skeletal system development	-4.55357	-3.3504	4/68	1499,4087,4088,7291	CTNNB1,SMAD2,SMAD3,TWIST1
18_Member	GO Molecular Functions	GO:0005160	transforming growth factor beta receptor binding	-4.45523	-3.26244	3/25	4087,4088,7040	SMAD2,SMAD3,TGFB1
18_Member	GO Biological Processes	GO:0030509	BMP signaling pathway	-4.35334	-3.17037	5/152	4087,4088,4089,4851,7040	SMAD2,SMAD3,SMAD4,NOTCH1,TGFB1
18_Member	GO Biological Processes	GO:0035050	embryonic heart tube development	-4.31852	-3.13822	4/78	1499,3091,4088,4851	CTNNB1,HIF1A,SMAD3,NOTCH1
18_Member	GO Biological Processes	GO:0090092	regulation of transmembrane receptor protein serine/threonine kinase signaling pathway	-4.28433	-3.1087	6/258	4087,4088,4089,4851,7040,7157	SMAD2,SMAD3,SMAD4,NOTCH1,TGFB1,TP53
18_Member	GO Biological Processes	GO:0071772	response to BMP	-4.18401	-3.02096	5/165	4087,4088,4089,4851,7040	SMAD2,SMAD3,SMAD4,NOTCH1,TGFB1
18_Member	GO Biological Processes	GO:0071773	cellular response to BMP stimulus	-4.18401	-3.02096	5/165	4087,4088,4089,4851,7040	SMAD2,SMAD3,SMAD4,NOTCH1,TGFB1
18_Member	GO Biological Processes	GO:0060021	roof of mouth development	-4.17224	-3.01032	4/85	4087,4089,6615,7291	SMAD2,SMAD4,SNAI1,TWIST1
18_Member	GO Biological Processes	GO:0009798	axis specification	-4.15239	-2.99411	4/86	1499,4087,4089,4851	CTNNB1,SMAD2,SMAD4,NOTCH1
18_Member	GO Biological Processes	GO:0048562	embryonic organ morphogenesis	-4.04608	-2.89854	6/285	1499,3091,4087,4088,4851,7291	CTNNB1,HIF1A,SMAD2,SMAD3,NOTCH1,TWIST1
18_Member	GO Biological Processes	GO:0048704	embryonic skeletal system morphogenesis	-4.00191	-2.85923	4/94	1499,4087,4088,7291	CTNNB1,SMAD2,SMAD3,TWIST1
18_Member	GO Biological Processes	GO:0000578	embryonic axis specification	-3.90116	-2.76833	3/38	1499,4087,4089	CTNNB1,SMAD2,SMAD4
18_Member	GO Biological Processes	GO:0002062	chondrocyte differentiation	-3.78429	-2.66107	4/107	1499,4088,6591,7040	CTNNB1,SMAD3,SNAI2,TGFB1
18_Member	GO Biological Processes	GO:0048701	embryonic cranial skeleton morphogenesis	-3.65239	-2.54209	3/46	4087,4088,7291	SMAD2,SMAD3,TWIST1
18_Member	GO Biological Processes	GO:0048705	skeletal system morphogenesis	-3.59979	-2.49248	5/220	1499,4087,4088,4313,7291	CTNNB1,SMAD2,SMAD3,MMP2,TWIST1
18_Member	GO Biological Processes	GO:0048706	embryonic skeletal system development	-3.57949	-2.4749	4/121	1499,4087,4088,7291	CTNNB1,SMAD2,SMAD3,TWIST1
18_Member	GO Biological Processes	GO:0007368	determination of left/right symmetry	-3.53892	-2.43849	4/124	3091,4087,4088,4851	HIF1A,SMAD2,SMAD3,NOTCH1
18_Member	GO Biological Processes	GO:0032330	regulation of chondrocyte differentiation	-3.44549	-2.35088	3/54	1499,4088,6591	CTNNB1,SMAD3,SNAI2
18_Member	GO Biological Processes	GO:0001947	heart looping	-3.24824	-2.169	3/63	3091,4088,4851	HIF1A,SMAD3,NOTCH1
18_Member	GO Biological Processes	GO:0061371	determination of heart left/right asymmetry	-3.16995	-2.09648	3/67	3091,4088,4851	HIF1A,SMAD3,NOTCH1
18_Member	GO Biological Processes	GO:0003143	embryonic heart tube morphogenesis	-3.13263	-2.06191	3/69	3091,4088,4851	HIF1A,SMAD3,NOTCH1
18_Member	GO Biological Processes	GO:0001707	mesoderm formation	-3.07875	-2.01166	3/72	4087,4088,6615	SMAD2,SMAD3,SNAI1
18_Member	GO Biological Processes	GO:0061035	regulation of cartilage development	-3.06132	-1.99558	3/73	1499,4088,6591	CTNNB1,SMAD3,SNAI2
18_Member	GO Biological Processes	GO:0048332	mesoderm morphogenesis	-3.04414	-1.97952	3/74	4087,4088,6615	SMAD2,SMAD3,SNAI1
18_Member	GO Biological Processes	GO:0002088	lens development in camera-type eye	-2.88477	-1.83037	3/84	1499,2247,4088	CTNNB1,FGF2,SMAD3
19_Summary	GO Biological Processes	GO:0030855	epithelial cell differentiation	-22.3949	-19.8149	25/643	207,367,387,947,998,1000,1499,2146,2247,2932,3091,3383,4088,4089,4233,4318,4851,6093,6714,6935,7124,7414,7422,7852,8826,3569	AKT1,AR,RHOA,CD34,CDC42,CDH2,CTNNB1,EZH2,FGF2,GSK3B,HIF1A,ICAM1,SMAD3,SMAD4,MET,MMP9,NOTCH1,ROCK1,SRC,ZEB1,TNF,VCL,VEGFA,CXCR4,IQGAP1,IL6
19_Member	GO Biological Processes	GO:0030855	epithelial cell differentiation	-22.3949	-19.8149	25/643	207,367,387,947,998,1000,1499,2146,2247,2932,3091,3383,4088,4089,4233,4318,4851,6093,6714,6935,7124,7414,7422,7852,8826	AKT1,AR,RHOA,CD34,CDC42,CDH2,CTNNB1,EZH2,FGF2,GSK3B,HIF1A,ICAM1,SMAD3,SMAD4,MET,MMP9,NOTCH1,ROCK1,SRC,ZEB1,TNF,VCL,VEGFA,CXCR4,IQGAP1
19_Member	GO Biological Processes	GO:0002064	epithelial cell development	-16.7605	-14.5829	15/225	207,367,1000,2932,3091,3383,4233,4851,6093,6714,7124,7414,7422,7852,8826	AKT1,AR,CDH2,GSK3B,HIF1A,ICAM1,MET,NOTCH1,ROCK1,SRC,TNF,VCL,VEGFA,CXCR4,IQGAP1
19_Member	GO Biological Processes	GO:0003158	endothelium development	-16.4	-14.264	13/141	387,947,1499,3383,4089,4233,4851,6093,6935,7124,7414,7422,7852	RHOA,CD34,CTNNB1,ICAM1,SMAD4,MET,NOTCH1,ROCK1,ZEB1,TNF,VCL,VEGFA,CXCR4
19_Member	GO Biological Processes	GO:0045446	endothelial cell differentiation	-13.7696	-11.8114	11/123	1499,3383,4089,4233,4851,6093,6935,7124,7414,7422,7852	CTNNB1,ICAM1,SMAD4,MET,NOTCH1,ROCK1,ZEB1,TNF,VCL,VEGFA,CXCR4
19_Member	GO Biological Processes	GO:0030856	regulation of epithelial cell differentiation	-11.1178	-9.34674	10/155	1499,2146,2247,4318,4851,6093,6935,7124,7414,7422	CTNNB1,EZH2,FGF2,MMP9,NOTCH1,ROCK1,ZEB1,TNF,VCL,VEGFA
19_Member	GO Biological Processes	GO:0045601	regulation of endothelial cell differentiation	-10.4495	-8.73214	7/48	1499,4851,6093,6935,7124,7414,7422	CTNNB1,NOTCH1,ROCK1,ZEB1,TNF,VCL,VEGFA
19_Member	GO Biological Processes	GO:0030857	negative regulation of epithelial cell differentiation	-8.54318	-6.96466	6/49	1499,2146,4318,4851,6935,7422	CTNNB1,EZH2,MMP9,NOTCH1,ZEB1,VEGFA
19_Member	GO Biological Processes	GO:0001885	endothelial cell development	-7.62756	-6.13404	6/69	3383,4233,6093,7124,7414,7422	ICAM1,MET,ROCK1,TNF,VCL,VEGFA
19_Member	GO Biological Processes	GO:1901550	regulation of endothelial cell development	-6.93679	-5.49763	4/18	6093,7124,7414,7422	ROCK1,TNF,VCL,VEGFA
19_Member	GO Biological Processes	GO:1903140	regulation of establishment of endothelial barrier	-6.93679	-5.49763	4/18	6093,7124,7414,7422	ROCK1,TNF,VCL,VEGFA
19_Member	GO Biological Processes	GO:0061028	establishment of endothelial barrier	-6.69675	-5.28492	5/51	3383,6093,7124,7414,7422	ICAM1,ROCK1,TNF,VCL,VEGFA
19_Member	GO Biological Processes	GO:0035633	maintenance of blood-brain barrier	-4.00901	-2.86552	3/35	3569,7414,7422	IL6,VCL,VEGFA
20_Summary	GO Biological Processes	GO:0042063	gliogenesis	-22.3706	-19.7979	20/301	207,387,1000,1499,1956,2064,2146,2185,2247,2475,3569,3845,4851,5728,6347,6657,6774,7040,7124,7852,920,999,1398,3055,3383,6714,8826,2932,3815,3479,81,947	AKT1,RHOA,CDH2,CTNNB1,EGFR,ERBB2,EZH2,PTK2B,FGF2,MTOR,IL6,KRAS,NOTCH1,PTEN,CCL2,SOX2,STAT3,TGFB1,TNF,CXCR4,CD4,CDH1,CRK,HCK,ICAM1,SRC,IQGAP1,GSK3B,KIT,IGF1,ACTN4,CD34
20_Member	GO Biological Processes	GO:0042063	gliogenesis	-22.3706	-19.7979	20/301	207,387,1000,1499,1956,2064,2146,2185,2247,2475,3569,3845,4851,5728,6347,6657,6774,7040,7124,7852	AKT1,RHOA,CDH2,CTNNB1,EGFR,ERBB2,EZH2,PTK2B,FGF2,MTOR,IL6,KRAS,NOTCH1,PTEN,CCL2,SOX2,STAT3,TGFB1,TNF,CXCR4
20_Member	GO Biological Processes	GO:0010001	glial cell differentiation	-19.9298	-17.5789	17/225	207,387,1000,1499,1956,2064,2247,2475,3569,3845,4851,5728,6657,6774,7040,7124,7852	AKT1,RHOA,CDH2,CTNNB1,EGFR,ERBB2,FGF2,MTOR,IL6,KRAS,NOTCH1,PTEN,SOX2,STAT3,TGFB1,TNF,CXCR4
20_Member	GO Cellular Components	GO:0045121	membrane raft	-11.503	-9.69499	13/337	920,999,1000,1398,1499,1956,2185,3055,3383,3845,6714,7124,8826	CD4,CDH1,CDH2,CRK,CTNNB1,EGFR,PTK2B,HCK,ICAM1,KRAS,SRC,TNF,IQGAP1
20_Member	GO Cellular Components	GO:0098857	membrane microdomain	-11.503	-9.69499	13/337	920,999,1000,1398,1499,1956,2185,3055,3383,3845,6714,7124,8826	CD4,CDH1,CDH2,CRK,CTNNB1,EGFR,PTK2B,HCK,ICAM1,KRAS,SRC,TNF,IQGAP1
20_Member	GO Biological Processes	GO:0007268	chemical synaptic transmission	-10.4941	-8.77168	16/720	207,999,1000,1499,1956,2146,2185,2475,2932,3815,3845,5728,6347,6714,6774,7124	AKT1,CDH1,CDH2,CTNNB1,EGFR,EZH2,PTK2B,MTOR,GSK3B,KIT,KRAS,PTEN,CCL2,SRC,STAT3,TNF
20_Member	GO Biological Processes	GO:0098916	anterograde trans-synaptic signaling	-10.4941	-8.77168	16/720	207,999,1000,1499,1956,2146,2185,2475,2932,3815,3845,5728,6347,6714,6774,7124	AKT1,CDH1,CDH2,CTNNB1,EGFR,EZH2,PTK2B,MTOR,GSK3B,KIT,KRAS,PTEN,CCL2,SRC,STAT3,TNF
20_Member	GO Biological Processes	GO:0099537	trans-synaptic signaling	-10.4233	-8.7069	16/728	207,999,1000,1499,1956,2146,2185,2475,2932,3815,3845,5728,6347,6714,6774,7124	AKT1,CDH1,CDH2,CTNNB1,EGFR,EZH2,PTK2B,MTOR,GSK3B,KIT,KRAS,PTEN,CCL2,SRC,STAT3,TNF
20_Member	GO Biological Processes	GO:0099536	synaptic signaling	-10.2157	-8.51422	16/752	207,999,1000,1499,1956,2146,2185,2475,2932,3815,3845,5728,6347,6714,6774,7124	AKT1,CDH1,CDH2,CTNNB1,EGFR,EZH2,PTK2B,MTOR,GSK3B,KIT,KRAS,PTEN,CCL2,SRC,STAT3,TNF
20_Member	GO Biological Processes	GO:0050804	modulation of chemical synaptic transmission	-10.0741	-8.37842	13/439	999,1000,1956,2185,2475,2932,3815,3845,5728,6347,6714,6774,7124	CDH1,CDH2,EGFR,PTK2B,MTOR,GSK3B,KIT,KRAS,PTEN,CCL2,SRC,STAT3,TNF
20_Member	GO Biological Processes	GO:0099177	regulation of trans-synaptic signaling	-10.062	-8.37008	13/440	999,1000,1956,2185,2475,2932,3815,3845,5728,6347,6714,6774,7124	CDH1,CDH2,EGFR,PTK2B,MTOR,GSK3B,KIT,KRAS,PTEN,CCL2,SRC,STAT3,TNF
20_Member	GO Cellular Components	GO:0098797	plasma membrane protein complex	-4.18644	-3.02255	9/691	920,999,1000,1499,1956,2064,2185,3479,3569	CD4,CDH1,CDH2,CTNNB1,EGFR,ERBB2,PTK2B,IGF1,IL6
20_Member	GO Cellular Components	GO:0048471	perinuclear region of cytoplasm	-3.23763	-2.15862	8/738	81,947,999,1499,1956,2064,2185,6714	ACTN4,CD34,CDH1,CTNNB1,EGFR,ERBB2,PTK2B,SRC

## Sheet: Annotation_KEGG
MyList	Gene ID	Type	Tax ID	Homologene Gene ID	Homologene Gene Tax ID	hsa05205 Proteoglycans in cancer	hsa05200 Pathways in cancer	hsa04510 Focal adhesion	ko04520 Adherens junction	ko04062 Chemokine signaling pathway	hsa05210 Colorectal cancer	hsa01521 EGFR tyrosine kinase inhibitor	ko04933 AGE-RAGE signaling pathway in	ko05100 Bacterial invasion of epitheli	ko04660 T cell receptor signaling path	ko05206 MicroRNAs in cancer	hsa01522 Endocrine resistance	ko05418 Fluid shear stress and atheros	hsa04060 Cytokine-cytokine receptor int	ko04666 Fc gamma R-mediated phagocytos	ko05144 Malaria	hsa04630 Jak-STAT signaling pathway	hsa04919 thyroid hormone signaling path	ko05202 Transcriptional misregulation	hsa04640 Hematopoietic cell lineage
CD44	960	symbol	H. sapiens	960	H. sapiens	1	0	0	0	0	0	0	0	1	0	1	0	0	0	0	0	1	0	0	1
CDH1	999	symbol	H. sapiens	999	H. sapiens	0	1	1	1	0	1	1	0	1	0	0	0	0	0	0	0	0	0	0	0
EGF	1950	symbol	H. sapiens	1950	H. sapiens	0	1	1	1	1	1	1	1	0	0	0	1	0	1	0	0	1	0	0	0
EGFR	1956	symbol	H. sapiens	1956	H. sapiens	1	1	1	1	1	1	1	1	0	0	1	1	0	1	0	0	1	0	0	0
ERBB2	2064	symbol	H. sapiens	2064	H. sapiens	1	1	1	1	0	0	1	1	1	0	1	1	0	0	0	0	0	0	0	0
MMP9	4318	symbol	H. sapiens	4318	H. sapiens	1	1	0	0	1	1	1	0	0	0	1	1	1	0	0	0	0	0	1	0
MYC	4609	symbol	H. sapiens	4609	H. sapiens	1	1	1	0	0	1	1	0	0	0	1	0	0	0	0	0	1	1	1	0
PTEN	5728	symbol	H. sapiens	5728	H. sapiens	0	1	1	0	0	1	1	1	0	0	1	0	0	0	0	1	0	0	0	0
TGFB1	7040	symbol	H. sapiens	7040	H. sapiens	1	1	1	1	0	1	0	1	0	0	0	0	1	1	0	1	0	0	0	0
TP53	7157	symbol	H. sapiens	7157	H. sapiens	1	1	1	0	0	1	1	1	0	0	1	1	1	0	0	0	1	1	1	0
VEGFA	7422	symbol	H. sapiens	7422	H. sapiens	1	1	1	0	0	0	1	1	0	0	1	0	1	1	0	0	0	1	0	0
CTNNB1	1499	symbol	H. sapiens	1499	H. sapiens	1	1	1	1	1	1	1	0	1	0	0	0	1	0	0	0	0	1	0	0
IL6	3569	symbol	H. sapiens	3569	H. sapiens	1	1	1	0	0	1	1	1	1	0	0	0	1	1	0	1	1	0	1	1
KRAS	3845	symbol	H. sapiens	3845	H. sapiens	1	1	1	0	1	1	1	1	0	1	1	1	1	0	0	0	0	1	0	0
FGF2	2247	symbol	H. sapiens	2247	H. sapiens	1	1	1	0	1	1	1	0	0	0	0	0	0	0	0	0	0	0	0	0
STAT3	6774	symbol	H. sapiens	6774	H. sapiens	1	1	0	0	1	1	1	1	0	0	1	0	1	0	0	1	1	1	0	0
JUN	3725	symbol	H. sapiens	3725	H. sapiens	0	1	1	0	0	1	1	1	1	1	0	1	1	1	0	0	1	1	0	0
SRC	6714	symbol	H. sapiens	6714	H. sapiens	1	0	1	1	1	1	1	0	1	0	0	1	1	0	0	1	0	1	0	0
AKT1	207	symbol	H. sapiens	207	H. sapiens	1	1	1	0	1	1	1	1	0	1	0	1	1	0	1	1	1	1	0	0
AR	367	symbol	H. sapiens	367	H. sapiens	0	1	0	0	0	0	1	0	0	0	0	0	0	0	0	0	0	0	0	0
CDC42	998	symbol	H. sapiens	998	H. sapiens	1	1	1	1	1	0	0	1	1	1	0	1	1	0	1	0	0	1	0	0
CRK	1398	symbol	H. sapiens	1398	H. sapiens	0	1	1	0	1	1	1	0	1	0	1	0	0	0	1	0	0	1	0	0
GSK3B	2932	symbol	H. sapiens	2932	H. sapiens	0	1	1	0	1	1	1	0	0	1	0	0	1	0	0	1	1	1	0	0
HGF	3082	symbol	H. sapiens	3082	H. sapiens	1	1	1	0	0	0	1	0	0	0	0	0	0	1	0	1	0	0	0	0
IGF1	3479	symbol	H. sapiens	3479	H. sapiens	1	1	1	0	0	1	1	1	0	0	0	1	0	0	0	1	0	0	1	0
IL10	3586	symbol	H. sapiens	3586	H. sapiens	0	0	0	0	0	0	0	1	0	1	0	0	1	1	0	1	1	0	0	0
MET	4233	symbol	H. sapiens	4233	H. sapiens	1	1	1	1	1	0	1	0	1	0	1	1	0	1	0	1	0	0	1	0
MMP1	4312	symbol	H. sapiens	4312	H. sapiens	0	1	0	0	0	0	1	0	0	0	0	0	1	0	0	0	0	0	0	0
MMP3	4314	symbol	H. sapiens	4314	H. sapiens	0	0	0	0	0	0	1	0	0	0	0	0	1	0	0	0	0	0	1	0
MTOR	2475	symbol	H. sapiens	2475	H. sapiens	1	1	0	0	0	1	1	1	0	0	1	1	0	0	0	1	1	1	0	0
NOTCH1	4851	symbol	H. sapiens	4851	H. sapiens	0	1	0	0	0	0	1	0	0	1	1	1	0	0	0	0	0	1	0	0
PTK2	5747	symbol	H. sapiens	5747	H. sapiens	1	1	1	0	1	0	1	0	1	0	0	1	1	0	0	1	0	1	1	0
SMAD2	4087	symbol	H. sapiens	4087	H. sapiens	1	1	0	1	0	1	0	1	0	0	0	0	0	0	0	0	0	0	0	0
SMAD3	4088	symbol	H. sapiens	4088	H. sapiens	0	1	0	1	0	1	0	1	0	0	0	0	0	0	0	0	0	0	0	0
SMAD4	4089	symbol	H. sapiens	4089	H. sapiens	0	1	0	1	0	1	0	1	0	0	0	0	0	0	0	0	0	0	0	0
TIMP1	7076	symbol	H. sapiens	7076	H. sapiens	0	1	0	0	0	0	1	0	0	0	0	0	0	1	0	0	1	0	0	1
PTK2B	2185	symbol	H. sapiens	2185	H. sapiens	0	0	0	0	1	1	1	0	0	0	0	1	0	0	0	0	0	0	0	0
NCK1	4690	symbol	H. sapiens	4690	H. sapiens	0	0	0	0	1	0	1	0	1	1	0	0	0	0	0	0	0	0	0	0
ARF6	382	symbol	H. sapiens	382	H. sapiens	0	0	1	1	0	0	1	0	0	0	0	0	0	0	1	0	0	0	0	0
NANOG	79923	symbol	H. sapiens	79923	H. sapiens	1	0	0	0	0	1	0	0	0	0	0	0	0	0	0	0	0	0	0	0
MMP2	4313	symbol	H. sapiens	4313	H. sapiens	1	1	0	0	1	0	1	1	0	0	0	1	1	0	0	0	0	0	0	0
TNF	7124	symbol	H. sapiens	7124	H. sapiens	1	0	1	0	0	1	1	1	0	1	0	0	1	1	0	1	1	0	0	1
TWIST1	7291	symbol	H. sapiens	7291	H. sapiens	1	0	0	0	0	0	0	0	0	0	0	0	0	0	0	0	0	0	0	0
HIF1A	3091	symbol	H. sapiens	3091	H. sapiens	1	1	1	0	0	0	1	1	0	0	0	0	0	0	0	0	0	1	0	0
ICAM1	3383	symbol	H. sapiens	3383	H. sapiens	0	0	0	0	1	1	0	1	0	0	0	0	1	0	0	1	1	0	0	0
CTTN	2017	symbol	H. sapiens	2017	H. sapiens	1	0	0	0	0	0	0	0	1	0	0	0	0	0	0	0	0	0	0	0
WASL	8976	symbol	H. sapiens	8976	H. sapiens	0	0	0	1	1	0	1	0	1	0	0	0	0	0	1	0	0	0	0	0
CDH2	1000	symbol	H. sapiens	1000	H. sapiens	0	0	0	0	0	0	0	0	0	0	0	0	0	0	0	0	0	0	0	0
RHOA	387	symbol	H. sapiens	387	H. sapiens	1	1	1	1	1	1	1	0	1	1	1	1	1	0	0	1	0	1	0	0
PAK1	5058	symbol	H. sapiens	5058	H. sapiens	1	0	1	0	1	1	1	0	0	1	0	1	1	0	1	0	0	0	0	0
IQGAP1	8826	symbol	H. sapiens	8826	H. sapiens	1	0	0	1	1	0	0	0	0	0	0	0	0	0	0	0	0	0	0	0
ZEB1	6935	symbol	H. sapiens	6935	H. sapiens	0	0	0	0	0	0	1	0	0	0	1	0	0	0	0	0	0	0	1	0
VAV2	7410	symbol	H. sapiens	7410	H. sapiens	1	0	1	0	1	0	0	0	0	1	0	0	1	0	1	0	0	0	0	0
EZH2	2146	symbol	H. sapiens	2146	H. sapiens	0	0	0	0	0	0	0	0	0	0	1	0	0	0	0	0	0	0	0	0
KIT	3815	symbol	H. sapiens	3815	H. sapiens	0	1	1	1	0	0	1	0	0	0	0	0	0	1	0	0	0	0	0	1
SNAI2	6591	symbol	H. sapiens	6591	H. sapiens	0	0	0	1	0	1	0	0	0	0	0	0	0	0	0	0	0	0	0	0
SNAI1	6615	symbol	H. sapiens	6615	H. sapiens	0	0	0	1	0	0	0	0	0	0	0	0	0	0	0	0	0	0	0	0
ROCK1	6093	symbol	H. sapiens	6093	H. sapiens	1	1	1	0	1	1	0	0	1	0	1	1	1	0	0	0	0	0	0	0
FOS	2353	symbol	H. sapiens	2353	H. sapiens	0	1	1	0	0	1	1	1	1	1	0	1	1	1	0	0	1	0	0	0
IL4	3565	symbol	H. sapiens	3565	H. sapiens	0	1	0	0	0	0	1	1	0	1	0	0	1	1	0	0	1	0	0	1
PAK4	10298	symbol	H. sapiens	10298	H. sapiens	0	0	1	0	1	0	1	0	0	1	1	0	0	0	0	0	0	0	0	0
SOX2	6657	symbol	H. sapiens	6657	H. sapiens	0	0	0	0	0	1	0	0	0	0	0	0	0	0	0	0	0	0	0	0
PXN	5829	symbol	H. sapiens	5829	H. sapiens	1	0	1	0	1	0	0	0	1	0	0	0	0	0	0	0	0	1	0	0
CD34	947	symbol	H. sapiens	947	H. sapiens	0	0	0	0	0	0	0	0	0	0	0	0	0	0	0	0	0	0	0	1
CXCR4	7852	symbol	H. sapiens	7852	H. sapiens	0	1	0	1	1	0	0	0	0	0	0	0	0	1	0	0	0	0	0	0
IL2	3558	symbol	H. sapiens	3558	H. sapiens	0	1	0	0	0	1	1	1	0	1	0	0	0	1	0	1	1	0	0	0
CCR7	1236	symbol	H. sapiens	1236	H. sapiens	0	0	0	0	1	0	0	0	0	0	0	0	0	1	0	0	0	0	1	0
HCK	3055	symbol	H. sapiens	3055	H. sapiens	0	0	0	0	1	0	0	0	0	0	0	0	0	0	1	0	0	0	0	0
RAC1	5879	symbol	H. sapiens	5879	H. sapiens	1	1	1	1	1	1	1	1	1	0	0	1	1	0	1	0	1	1	0	0
CCL2	6347	symbol	H. sapiens	6347	H. sapiens	0	0	0	0	1	0	0	1	0	0	0	0	1	1	0	1	0	0	0	0
CD4	920	symbol	H. sapiens	920	H. sapiens	0	0	0	0	0	0	0	1	0	1	0	0	0	1	0	0	0	0	0	1
WAS	7454	symbol	H. sapiens	7454	H. sapiens	0	0	0	1	1	0	1	0	1	0	0	0	0	0	1	0	0	0	0	0
BCAR1	9564	symbol	H. sapiens	9564	H. sapiens	0	0	1	0	1	0	0	0	1	0	0	0	0	0	0	0	0	0	0	0
VASP	7408	symbol	H. sapiens	7408	H. sapiens	0	0	1	0	1	0	0	0	1	0	0	0	0	0	1	0	0	0	0	0
ACTN4	81	symbol	H. sapiens	81	H. sapiens	0	0	1	1	1	0	0	0	1	0	0	0	0	0	0	1	0	1	0	0
CXCL12	6387	symbol	H. sapiens	6387	H. sapiens	0	1	0	0	1	0	0	0	0	0	0	0	1	1	0	0	0	0	0	0
VCL	7414	symbol	H. sapiens	7414	H. sapiens	0	0	1	1	1	0	0	0	1	0	0	0	0	0	0	1	0	0	0	0

## Sheet: Enrichment_KEGG
GroupID	Category	Term	Description	LogP	Log(q-value)	InTerm_InList	Genes	Symbols
1_Summary	KEGG Pathway	hsa05205	Proteoglycans in cancer	-54.328	-51.4287	35/218	207,387,960,998,1499,1956,2017,2064,2247,2475,3082,3091,3479,3569,3845,4087,4233,4313,4318,4609,5058,5747,5829,5879,6093,6714,6774,7040,7124,7157,7291,7410,7422,8826,79923	AKT1,RHOA,CD44,CDC42,CTNNB1,EGFR,CTTN,ERBB2,FGF2,MTOR,HGF,HIF1A,IGF1,IL6,KRAS,SMAD2,MET,MMP2,MMP9,MYC,PAK1,PTK2,PXN,RAC1,ROCK1,SRC,STAT3,TGFB1,TNF,TP53,TWIST1,VAV2,VEGFA,IQGAP1,NANOG
1_Member	KEGG Pathway	hsa05205	Proteoglycans in cancer	-54.328	-51.4287	35/218	207,387,960,998,1499,1956,2017,2064,2247,2475,3082,3091,3479,3569,3845,4087,4233,4313,4318,4609,5058,5747,5829,5879,6093,6714,6774,7040,7124,7157,7291,7410,7422,8826,79923	AKT1,RHOA,CD44,CDC42,CTNNB1,EGFR,CTTN,ERBB2,FGF2,MTOR,HGF,HIF1A,IGF1,IL6,KRAS,SMAD2,MET,MMP2,MMP9,MYC,PAK1,PTK2,PXN,RAC1,ROCK1,SRC,STAT3,TGFB1,TNF,TP53,TWIST1,VAV2,VEGFA,IQGAP1,NANOG
1_Member	KEGG Pathway	ko05205	Proteoglycans in cancer	-53.3413	-50.7431	34/203	207,387,960,998,1499,1956,2017,2064,2247,2475,3082,3091,3479,3845,4087,4233,4313,4318,4609,5058,5747,5829,5879,6093,6714,6774,7040,7124,7157,7291,7410,7422,8826,79923	AKT1,RHOA,CD44,CDC42,CTNNB1,EGFR,CTTN,ERBB2,FGF2,MTOR,HGF,HIF1A,IGF1,KRAS,SMAD2,MET,MMP2,MMP9,MYC,PAK1,PTK2,PXN,RAC1,ROCK1,SRC,STAT3,TGFB1,TNF,TP53,TWIST1,VAV2,VEGFA,IQGAP1,NANOG
2_Summary	KEGG Pathway	hsa05200	Pathways in cancer	-52.9998	-50.5776	43/576	207,367,387,998,999,1398,1499,1950,1956,2064,2247,2353,2475,2932,3082,3091,3479,3558,3565,3569,3725,3815,3845,4087,4088,4089,4233,4312,4313,4318,4609,4851,5728,5747,5879,6093,6387,6774,7040,7076,7157,7422,7852	AKT1,AR,RHOA,CDC42,CDH1,CRK,CTNNB1,EGF,EGFR,ERBB2,FGF2,FOS,MTOR,GSK3B,HGF,HIF1A,IGF1,IL2,IL4,IL6,JUN,KIT,KRAS,SMAD2,SMAD3,SMAD4,MET,MMP1,MMP2,MMP9,MYC,NOTCH1,PTEN,PTK2,RAC1,ROCK1,CXCL12,STAT3,TGFB1,TIMP1,TP53,VEGFA,CXCR4
2_Member	KEGG Pathway	hsa05200	Pathways in cancer	-52.9998	-50.5776	43/576	207,367,387,998,999,1398,1499,1950,1956,2064,2247,2353,2475,2932,3082,3091,3479,3558,3565,3569,3725,3815,3845,4087,4088,4089,4233,4312,4313,4318,4609,4851,5728,5747,5879,6093,6387,6774,7040,7076,7157,7422,7852	AKT1,AR,RHOA,CDC42,CDH1,CRK,CTNNB1,EGF,EGFR,ERBB2,FGF2,FOS,MTOR,GSK3B,HGF,HIF1A,IGF1,IL2,IL4,IL6,JUN,KIT,KRAS,SMAD2,SMAD3,SMAD4,MET,MMP1,MMP2,MMP9,MYC,NOTCH1,PTEN,PTK2,RAC1,ROCK1,CXCL12,STAT3,TGFB1,TIMP1,TP53,VEGFA,CXCR4
3_Summary	KEGG Pathway	hsa04510	Focal adhesion	-40.1757	-37.8785	28/215	81,207,387,998,1398,1499,1950,1956,2064,2932,3082,3479,3569,3725,4233,5058,5728,5747,5829,5879,6093,6714,7408,7410,7414,7422,9564,10298,999,2247,3815,3845,2353,4609,7040,7124,7157,3091,382	ACTN4,AKT1,RHOA,CDC42,CRK,CTNNB1,EGF,EGFR,ERBB2,GSK3B,HGF,IGF1,IL6,JUN,MET,PAK1,PTEN,PTK2,PXN,RAC1,ROCK1,SRC,VASP,VAV2,VCL,VEGFA,BCAR1,PAK4,CDH1,FGF2,KIT,KRAS,FOS,MYC,TGFB1,TNF,TP53,HIF1A,ARF6
3_Member	KEGG Pathway	hsa04510	Focal adhesion	-40.1757	-37.8785	28/215	81,207,387,998,1398,1499,1950,1956,2064,2932,3082,3479,3569,3725,4233,5058,5728,5747,5829,5879,6093,6714,7408,7410,7414,7422,9564,10298	ACTN4,AKT1,RHOA,CDC42,CRK,CTNNB1,EGF,EGFR,ERBB2,GSK3B,HGF,IGF1,IL6,JUN,MET,PAK1,PTEN,PTK2,PXN,RAC1,ROCK1,SRC,VASP,VAV2,VCL,VEGFA,BCAR1,PAK4
3_Member	KEGG Pathway	ko04510	Focal adhesion	-39.1826	-36.9823	27/199	81,207,387,998,1398,1499,1950,1956,2064,2932,3082,3479,3725,4233,5058,5728,5747,5829,5879,6093,6714,7408,7410,7414,7422,9564,10298	ACTN4,AKT1,RHOA,CDC42,CRK,CTNNB1,EGF,EGFR,ERBB2,GSK3B,HGF,IGF1,JUN,MET,PAK1,PTEN,PTK2,PXN,RAC1,ROCK1,SRC,VASP,VAV2,VCL,VEGFA,BCAR1,PAK4
3_Member	KEGG Pathway	hsa04015	Rap1 signaling pathway	-26.5436	-24.8205	21/228	207,387,998,999,1398,1499,1950,1956,2247,3082,3479,3569,3815,3845,4233,5879,6714,7408,7410,7422,9564	AKT1,RHOA,CDC42,CDH1,CRK,CTNNB1,EGF,EGFR,FGF2,HGF,IGF1,IL6,KIT,KRAS,MET,RAC1,SRC,VASP,VAV2,VEGFA,BCAR1
3_Member	KEGG Pathway	ko04015	Rap1 signaling pathway	-25.5515	-23.9075	20/210	207,387,998,999,1398,1499,1950,1956,2247,3082,3479,3815,3845,4233,5879,6714,7408,7410,7422,9564	AKT1,RHOA,CDC42,CDH1,CRK,CTNNB1,EGF,EGFR,FGF2,HGF,IGF1,KIT,KRAS,MET,RAC1,SRC,VASP,VAV2,VEGFA,BCAR1
3_Member	KEGG Pathway	hsa04010	MAPK signaling pathway	-24.9966	-23.3761	22/320	207,998,1398,1950,1956,2064,2247,2353,3082,3479,3569,3725,3815,3845,4233,4609,5058,5879,7040,7124,7157,7422	AKT1,CDC42,CRK,EGF,EGFR,ERBB2,FGF2,FOS,HGF,IGF1,IL6,JUN,KIT,KRAS,MET,MYC,PAK1,RAC1,TGFB1,TNF,TP53,VEGFA
3_Member	KEGG Pathway	hsa05211	Renal cell carcinoma	-21.5779	-20.2469	14/82	207,998,1398,3082,3091,3569,3725,3845,4233,5058,5879,7040,7422,10298	AKT1,CDC42,CRK,HGF,HIF1A,IL6,JUN,KRAS,MET,PAK1,RAC1,TGFB1,VEGFA,PAK4
3_Member	KEGG Pathway	ko05211	Renal cell carcinoma	-21.0174	-19.7202	13/65	207,998,1398,3082,3091,3725,3845,4233,5058,5879,7040,7422,10298	AKT1,CDC42,CRK,HGF,HIF1A,JUN,KRAS,MET,PAK1,RAC1,TGFB1,VEGFA,PAK4
3_Member	KEGG Pathway	hsa04014	Ras signaling pathway	-18.8825	-17.6554	17/259	207,382,387,998,1950,1956,2247,3082,3479,3569,3815,3845,4233,5058,5879,7422,10298	AKT1,ARF6,RHOA,CDC42,EGF,EGFR,FGF2,HGF,IGF1,IL6,KIT,KRAS,MET,PAK1,RAC1,VEGFA,PAK4
3_Member	KEGG Pathway	ko04010	MAPK signaling pathway	-15.9455	-14.8592	15/255	207,998,1398,1950,1956,2247,2353,3725,3845,4609,5058,5879,7040,7124,7157	AKT1,CDC42,CRK,EGF,EGFR,FGF2,FOS,JUN,KRAS,MYC,PAK1,RAC1,TGFB1,TNF,TP53
4_Summary	KEGG Pathway	ko04520	Adherens junction	-33.3095	-31.1883	19/72	81,387,998,999,1499,1956,2064,4087,4088,4089,4233,5879,6591,6615,6714,7414,7454,8826,8976,382,1950,3815,7040,7852	ACTN4,RHOA,CDC42,CDH1,CTNNB1,EGFR,ERBB2,SMAD2,SMAD3,SMAD4,MET,RAC1,SNAI2,SNAI1,SRC,VCL,WAS,IQGAP1,WASL,ARF6,EGF,KIT,TGFB1,CXCR4
4_Member	KEGG Pathway	ko04520	Adherens junction	-33.3095	-31.1883	19/72	81,387,998,999,1499,1956,2064,4087,4088,4089,4233,5879,6591,6615,6714,7414,7454,8826,8976	ACTN4,RHOA,CDC42,CDH1,CTNNB1,EGFR,ERBB2,SMAD2,SMAD3,SMAD4,MET,RAC1,SNAI2,SNAI1,SRC,VCL,WAS,IQGAP1,WASL
4_Member	KEGG Pathway	hsa04520	Adherens junction	-32.2074	-30.2112	19/81	81,387,998,999,1499,1956,2064,4087,4088,4089,4233,5879,6591,6615,6714,7414,7454,8826,8976	ACTN4,RHOA,CDC42,CDH1,CTNNB1,EGFR,ERBB2,SMAD2,SMAD3,SMAD4,MET,RAC1,SNAI2,SNAI1,SRC,VCL,WAS,IQGAP1,WASL
4_Member	KEGG Pathway	ko04144	Endocytosis	-14.3566	-13.3495	14/260	382,387,998,1950,1956,3815,4087,4088,4233,6714,7040,7454,7852,8976	ARF6,RHOA,CDC42,EGF,EGFR,KIT,SMAD2,SMAD3,MET,SRC,TGFB1,WAS,CXCR4,WASL
4_Member	KEGG Pathway	hsa04144	Endocytosis	-14.1077	-13.106	14/271	382,387,998,1950,1956,3815,4087,4088,4233,6714,7040,7454,7852,8976	ARF6,RHOA,CDC42,EGF,EGFR,KIT,SMAD2,SMAD3,MET,SRC,TGFB1,WAS,CXCR4,WASL
5_Summary	KEGG Pathway	ko04062	Chemokine signaling pathway	-32.4315	-30.3774	23/182	207,387,998,1236,1398,2185,2932,3055,3845,5058,5747,5829,5879,6093,6347,6387,6714,6774,7410,7454,7852,8976,9564,81,1950,1956,2247,7414,8826,10298,1499,3383,4313,4318,7408,4233,4690	AKT1,RHOA,CDC42,CCR7,CRK,PTK2B,GSK3B,HCK,KRAS,PAK1,PTK2,PXN,RAC1,ROCK1,CCL2,CXCL12,SRC,STAT3,VAV2,WAS,CXCR4,WASL,BCAR1,ACTN4,EGF,EGFR,FGF2,VCL,IQGAP1,PAK4,CTNNB1,ICAM1,MMP2,MMP9,VASP,MET,NCK1
5_Member	KEGG Pathway	ko04062	Chemokine signaling pathway	-32.4315	-30.3774	23/182	207,387,998,1236,1398,2185,2932,3055,3845,5058,5747,5829,5879,6093,6347,6387,6714,6774,7410,7454,7852,8976,9564	AKT1,RHOA,CDC42,CCR7,CRK,PTK2B,GSK3B,HCK,KRAS,PAK1,PTK2,PXN,RAC1,ROCK1,CCL2,CXCL12,SRC,STAT3,VAV2,WAS,CXCR4,WASL,BCAR1
5_Member	KEGG Pathway	hsa04062	Chemokine signaling pathway	-31.3402	-29.3951	23/202	207,387,998,1236,1398,2185,2932,3055,3845,5058,5747,5829,5879,6093,6347,6387,6714,6774,7410,7454,7852,8976,9564	AKT1,RHOA,CDC42,CCR7,CRK,PTK2B,GSK3B,HCK,KRAS,PAK1,PTK2,PXN,RAC1,ROCK1,CCL2,CXCL12,SRC,STAT3,VAV2,WAS,CXCR4,WASL,BCAR1
5_Member	KEGG Pathway	hsa04810	Regulation of actin cytoskeleton	-29.7275	-27.8282	23/236	81,387,998,1398,1950,1956,2247,3845,5058,5747,5829,5879,6093,6387,6714,7410,7414,7454,7852,8826,8976,9564,10298	ACTN4,RHOA,CDC42,CRK,EGF,EGFR,FGF2,KRAS,PAK1,PTK2,PXN,RAC1,ROCK1,CXCL12,SRC,VAV2,VCL,WAS,CXCR4,IQGAP1,WASL,BCAR1,PAK4
5_Member	KEGG Pathway	ko04810	Regulation of actin cytoskeleton	-27.2271	-25.3692	21/212	81,387,998,1398,1950,1956,2247,3845,5058,5747,5829,5879,6093,6714,7410,7414,7454,8826,8976,9564,10298	ACTN4,RHOA,CDC42,CRK,EGF,EGFR,FGF2,KRAS,PAK1,PTK2,PXN,RAC1,ROCK1,SRC,VAV2,VCL,WAS,IQGAP1,WASL,BCAR1,PAK4
5_Member	KEGG Pathway	ko04670	Leukocyte transendothelial migration	-27.1034	-25.2833	18/114	81,387,998,1499,2185,3383,4313,4318,5747,5829,5879,6093,6387,7408,7410,7414,7852,9564	ACTN4,RHOA,CDC42,CTNNB1,PTK2B,ICAM1,MMP2,MMP9,PTK2,PXN,RAC1,ROCK1,CXCL12,VASP,VAV2,VCL,CXCR4,BCAR1
5_Member	KEGG Pathway	hsa04670	Leukocyte transendothelial migration	-26.6057	-24.8526	18/121	81,387,998,1499,2185,3383,4313,4318,5747,5829,5879,6093,6387,7408,7410,7414,7852,9564	ACTN4,RHOA,CDC42,CTNNB1,PTK2B,ICAM1,MMP2,MMP9,PTK2,PXN,RAC1,ROCK1,CXCL12,VASP,VAV2,VCL,CXCR4,BCAR1
5_Member	KEGG Pathway	ko04360	Axon guidance	-16.7687	-15.6403	14/175	387,998,2932,3845,4233,4690,5058,5747,5879,6093,6387,6714,7852,10298	RHOA,CDC42,GSK3B,KRAS,MET,NCK1,PAK1,PTK2,RAC1,ROCK1,CXCL12,SRC,CXCR4,PAK4
5_Member	KEGG Pathway	hsa04360	Axon guidance	-16.072	-14.9721	14/196	387,998,2932,3845,4233,4690,5058,5747,5879,6093,6387,6714,7852,10298	RHOA,CDC42,GSK3B,KRAS,MET,NCK1,PAK1,PTK2,RAC1,ROCK1,CXCL12,SRC,CXCR4,PAK4
6_Summary	KEGG Pathway	hsa05210	Colorectal cancer	-26.6661	-24.8808	17/94	207,387,1499,1950,1956,2353,2475,2932,3725,3845,4087,4088,4089,4609,5879,7040,7157,2185,3569,4318,5728,6714,6774,7124,3383,3558,2247,3479,6657,79923,999,5058,6591,1398,6093	AKT1,RHOA,CTNNB1,EGF,EGFR,FOS,MTOR,GSK3B,JUN,KRAS,SMAD2,SMAD3,SMAD4,MYC,RAC1,TGFB1,TP53,PTK2B,IL6,MMP9,PTEN,SRC,STAT3,TNF,ICAM1,IL2,FGF2,IGF1,SOX2,NANOG,CDH1,PAK1,SNAI2,CRK,ROCK1
6_Member	KEGG Pathway	hsa05210	Colorectal cancer	-26.6661	-24.8808	17/94	207,387,1499,1950,1956,2353,2475,2932,3725,3845,4087,4088,4089,4609,5879,7040,7157	AKT1,RHOA,CTNNB1,EGF,EGFR,FOS,MTOR,GSK3B,JUN,KRAS,SMAD2,SMAD3,SMAD4,MYC,RAC1,TGFB1,TP53
6_Member	KEGG Pathway	ko05210	Colorectal cancer	-23.6623	-22.1432	14/60	207,387,1499,2353,2932,3725,3845,4087,4088,4089,4609,5879,7040,7157	AKT1,RHOA,CTNNB1,FOS,GSK3B,JUN,KRAS,SMAD2,SMAD3,SMAD4,MYC,RAC1,TGFB1,TP53
6_Member	KEGG Pathway	hsa05161	Hepatitis B	-21.7374	-20.3822	17/177	207,2185,2353,3569,3725,3845,4087,4088,4089,4318,4609,5728,6714,6774,7040,7124,7157	AKT1,PTK2B,FOS,IL6,JUN,KRAS,SMAD2,SMAD3,SMAD4,MMP9,MYC,PTEN,SRC,STAT3,TGFB1,TNF,TP53
6_Member	KEGG Pathway	hsa05166	HTLV-I infection	-17.427	-16.2601	16/256	207,1499,2353,2932,3383,3558,3569,3725,3845,4087,4088,4089,4609,7040,7124,7157	AKT1,CTNNB1,FOS,GSK3B,ICAM1,IL2,IL6,JUN,KRAS,SMAD2,SMAD3,SMAD4,MYC,TGFB1,TNF,TP53
6_Member	KEGG Pathway	ko05166	HTLV-I infection	-17.427	-16.2601	16/256	207,1499,2353,2932,3383,3558,3569,3725,3845,4087,4088,4089,4609,7040,7124,7157	AKT1,CTNNB1,FOS,GSK3B,ICAM1,IL2,IL6,JUN,KRAS,SMAD2,SMAD3,SMAD4,MYC,TGFB1,TNF,TP53
6_Member	KEGG Pathway	ko04550	Signaling pathways regulating pluripotency of stem cells	-16.4826	-15.3757	13/139	207,1499,2247,2932,3479,3845,4087,4088,4089,4609,6657,6774,79923	AKT1,CTNNB1,FGF2,GSK3B,IGF1,KRAS,SMAD2,SMAD3,SMAD4,MYC,SOX2,STAT3,NANOG
6_Member	KEGG Pathway	hsa04550	Signaling pathways regulating pluripotency of stem cells	-15.9291	-14.8494	13/153	207,1499,2247,2932,3479,3845,4087,4088,4089,4609,6657,6774,79923	AKT1,CTNNB1,FGF2,GSK3B,IGF1,KRAS,SMAD2,SMAD3,SMAD4,MYC,SOX2,STAT3,NANOG
6_Member	KEGG Pathway	hsa04390	Hippo signaling pathway	-12.0971	-11.1521	11/174	999,1499,2932,4087,4088,4089,4609,5058,6591,6657,7040	CDH1,CTNNB1,GSK3B,SMAD2,SMAD3,SMAD4,MYC,PAK1,SNAI2,SOX2,TGFB1
6_Member	KEGG Pathway	ko04390	Hippo signaling pathway	-11.1459	-10.2243	10/154	999,1499,2932,4087,4088,4089,4609,6591,6657,7040	CDH1,CTNNB1,GSK3B,SMAD2,SMAD3,SMAD4,MYC,SNAI2,SOX2,TGFB1
6_Member	KEGG Pathway	ko05220	Chronic myeloid leukemia	-10.9445	-10.032	8/71	207,1398,3845,4088,4089,4609,7040,7157	AKT1,CRK,KRAS,SMAD3,SMAD4,MYC,TGFB1,TP53
6_Member	KEGG Pathway	hsa05220	Chronic myeloid leukemia	-10.4292	-9.5511	8/82	207,1398,3845,4088,4089,4609,7040,7157	AKT1,CRK,KRAS,SMAD3,SMAD4,MYC,TGFB1,TP53
6_Member	KEGG Pathway	ko04350	TGF-beta signaling pathway	-10.3435	-9.47358	8/84	387,4087,4088,4089,4609,6093,7040,7124	RHOA,SMAD2,SMAD3,SMAD4,MYC,ROCK1,TGFB1,TNF
6_Member	KEGG Pathway	hsa04350	TGF-beta signaling pathway	-9.98292	-9.12504	8/93	387,4087,4088,4089,4609,6093,7040,7124	RHOA,SMAD2,SMAD3,SMAD4,MYC,ROCK1,TGFB1,TNF
6_Member	KEGG Pathway	ko04310	Wnt signaling pathway	-9.94882	-9.09487	9/143	387,1499,2932,3725,4088,4089,4609,5879,7157	RHOA,CTNNB1,GSK3B,JUN,SMAD3,SMAD4,MYC,RAC1,TP53
6_Member	KEGG Pathway	hsa04310	Wnt signaling pathway	-9.30131	-8.49009	9/169	387,1499,2932,3725,4088,4089,4609,5879,7157	RHOA,CTNNB1,GSK3B,JUN,SMAD3,SMAD4,MYC,RAC1,TP53
6_Member	KEGG Pathway	ko04110	Cell cycle	-7.50683	-6.78074	7/124	2932,4087,4088,4089,4609,7040,7157	GSK3B,SMAD2,SMAD3,SMAD4,MYC,TGFB1,TP53
6_Member	KEGG Pathway	hsa04110	Cell cycle	-7.31919	-6.61025	7/132	2932,4087,4088,4089,4609,7040,7157	GSK3B,SMAD2,SMAD3,SMAD4,MYC,TGFB1,TP53
6_Member	KEGG Pathway	hsa04371	Apelin signaling pathway	-7.01822	-6.32577	7/146	207,999,2475,3845,4087,4088,4089	AKT1,CDH1,MTOR,KRAS,SMAD2,SMAD3,SMAD4
7_Summary	KEGG Pathway	hsa01521	EGFR tyrosine kinase inhibitor resistance	-25.9499	-24.2811	16/79	207,1950,1956,2064,2247,2475,2932,3082,3479,3569,3845,4233,5728,6714,6774,7422,3558,3565,3815,4609,5747,5879,7076,7157,1499,2353,3725,4851,1398,4690,5058,10298,367,4314,4318,6935,999,4312,4313,3091,7454,8976,7124,382,387,2185	AKT1,EGF,EGFR,ERBB2,FGF2,MTOR,GSK3B,HGF,IGF1,IL6,KRAS,MET,PTEN,SRC,STAT3,VEGFA,IL2,IL4,KIT,MYC,PTK2,RAC1,TIMP1,TP53,CTNNB1,FOS,JUN,NOTCH1,CRK,NCK1,PAK1,PAK4,AR,MMP3,MMP9,ZEB1,CDH1,MMP1,MMP2,HIF1A,WAS,WASL,TNF,ARF6,RHOA,PTK2B
7_Member	KEGG Pathway	hsa01521	EGFR tyrosine kinase inhibitor resistance	-25.9499	-24.2811	16/79	207,1950,1956,2064,2247,2475,2932,3082,3479,3569,3845,4233,5728,6714,6774,7422	AKT1,EGF,EGFR,ERBB2,FGF2,MTOR,GSK3B,HGF,IGF1,IL6,KRAS,MET,PTEN,SRC,STAT3,VEGFA
7_Member	KEGG Pathway	ko01521	EGFR tyrosine kinase inhibitor resistance	-25.9499	-24.2811	16/79	207,1950,1956,2064,2247,2475,2932,3082,3479,3569,3845,4233,5728,6714,6774,7422	AKT1,EGF,EGFR,ERBB2,FGF2,MTOR,GSK3B,HGF,IGF1,IL6,KRAS,MET,PTEN,SRC,STAT3,VEGFA
7_Member	KEGG Pathway	hsa04151	PI3K-Akt signaling pathway	-23.3488	-21.8794	22/380	207,1950,1956,2064,2247,2475,2932,3082,3479,3558,3565,3569,3815,3845,4233,4609,5728,5747,5879,7076,7157,7422	AKT1,EGF,EGFR,ERBB2,FGF2,MTOR,GSK3B,HGF,IGF1,IL2,IL4,IL6,KIT,KRAS,MET,MYC,PTEN,PTK2,RAC1,TIMP1,TP53,VEGFA
7_Member	KEGG Pathway	ko05224	Breast cancer	-23.3161	-21.8639	17/144	207,1499,1950,1956,2064,2247,2353,2475,2932,3479,3725,3815,3845,4609,4851,5728,7157	AKT1,CTNNB1,EGF,EGFR,ERBB2,FGF2,FOS,MTOR,GSK3B,IGF1,JUN,KIT,KRAS,MYC,NOTCH1,PTEN,TP53
7_Member	KEGG Pathway	ko04012	ErbB signaling pathway	-23.2649	-21.8427	15/86	207,1398,1950,1956,2064,2475,2932,3725,3845,4609,4690,5058,5747,6714,10298	AKT1,CRK,EGF,EGFR,ERBB2,MTOR,GSK3B,JUN,KRAS,MYC,NCK1,PAK1,PTK2,SRC,PAK4
7_Member	KEGG Pathway	hsa04012	ErbB signaling pathway	-22.6415	-21.2474	15/94	207,1398,1950,1956,2064,2475,2932,3725,3845,4609,4690,5058,5747,6714,10298	AKT1,CRK,EGF,EGFR,ERBB2,MTOR,GSK3B,JUN,KRAS,MYC,NCK1,PAK1,PTK2,SRC,PAK4
7_Member	KEGG Pathway	hsa05224	Breast cancer	-22.412	-21.0313	17/162	207,1499,1950,1956,2064,2247,2353,2475,2932,3479,3725,3815,3845,4609,4851,5728,7157	AKT1,CTNNB1,EGF,EGFR,ERBB2,FGF2,FOS,MTOR,GSK3B,IGF1,JUN,KIT,KRAS,MYC,NOTCH1,PTEN,TP53
7_Member	KEGG Pathway	hsa05215	Prostate cancer	-22.0738	-20.706	15/102	207,367,1499,1950,1956,2064,2475,2932,3479,3845,4314,4318,5728,6935,7157	AKT1,AR,CTNNB1,EGF,EGFR,ERBB2,MTOR,GSK3B,IGF1,KRAS,MMP3,MMP9,PTEN,ZEB1,TP53
7_Member	KEGG Pathway	ko05219	Bladder cancer	-21.6483	-20.3053	12/41	999,1950,1956,2064,3845,4312,4313,4318,4609,6714,7157,7422	CDH1,EGF,EGFR,ERBB2,KRAS,MMP1,MMP2,MMP9,MYC,SRC,TP53,VEGFA
7_Member	KEGG Pathway	ko04151	PI3K-Akt signaling pathway	-21.2594	-19.9399	20/342	207,1950,1956,2247,2475,2932,3082,3479,3558,3565,3569,3815,3845,4233,4609,5728,5747,5879,7157,7422	AKT1,EGF,EGFR,FGF2,MTOR,GSK3B,HGF,IGF1,IL2,IL4,IL6,KIT,KRAS,MET,MYC,PTEN,PTK2,RAC1,TP53,VEGFA
7_Member	KEGG Pathway	hsa05219	Bladder cancer	-21.2243	-19.9161	12/44	999,1950,1956,2064,3845,4312,4313,4318,4609,6714,7157,7422	CDH1,EGF,EGFR,ERBB2,KRAS,MMP1,MMP2,MMP9,MYC,SRC,TP53,VEGFA
7_Member	KEGG Pathway	ko05213	Endometrial cancer	-18.3215	-17.1124	11/50	207,999,1499,1950,1956,2064,2932,3845,4609,5728,7157	AKT1,CDH1,CTNNB1,EGF,EGFR,ERBB2,GSK3B,KRAS,MYC,PTEN,TP53
7_Member	KEGG Pathway	hsa05218	Melanoma	-17.596	-16.4127	12/83	207,999,1950,1956,2247,3082,3479,3569,3845,4233,5728,7157	AKT1,CDH1,EGF,EGFR,FGF2,HGF,IGF1,IL6,KRAS,MET,PTEN,TP53
7_Member	KEGG Pathway	ko05215	Prostate cancer	-17.3367	-16.1778	12/87	207,367,1499,1950,1956,2064,2475,2932,3479,3845,5728,7157	AKT1,AR,CTNNB1,EGF,EGFR,ERBB2,MTOR,GSK3B,IGF1,KRAS,PTEN,TP53
7_Member	KEGG Pathway	ko05230	Central carbon metabolism in cancer	-16.955	-15.8116	11/65	207,1956,2064,2475,3091,3815,3845,4233,4609,5728,7157	AKT1,EGFR,ERBB2,MTOR,HIF1A,KIT,KRAS,MET,MYC,PTEN,TP53
7_Member	KEGG Pathway	hsa05213	Endometrial cancer	-16.7997	-15.6639	11/67	207,999,1499,1950,1956,2064,2932,3845,4609,5728,7157	AKT1,CDH1,CTNNB1,EGF,EGFR,ERBB2,GSK3B,KRAS,MYC,PTEN,TP53
7_Member	KEGG Pathway	ko05218	Melanoma	-16.6494	-15.5283	11/69	207,999,1950,1956,2247,3082,3479,3845,4233,5728,7157	AKT1,CDH1,EGF,EGFR,FGF2,HGF,IGF1,KRAS,MET,PTEN,TP53
7_Member	KEGG Pathway	hsa05230	Central carbon metabolism in cancer	-16.0273	-14.9342	11/78	207,1956,2064,2475,3091,3815,3845,4233,4609,5728,7157	AKT1,EGFR,ERBB2,MTOR,HIF1A,KIT,KRAS,MET,MYC,PTEN,TP53
7_Member	KEGG Pathway	ko05231	Choline metabolism in cancer	-14.836	-13.794	11/99	207,1950,1956,2353,2475,3091,3725,3845,5879,7454,8976	AKT1,EGF,EGFR,FOS,MTOR,HIF1A,JUN,KRAS,RAC1,WAS,WASL
7_Member	KEGG Pathway	hsa05231	Choline metabolism in cancer	-14.4523	-13.4395	11/107	207,1950,1956,2353,2475,3091,3725,3845,5879,7454,8976	AKT1,EGF,EGFR,FOS,MTOR,HIF1A,JUN,KRAS,RAC1,WAS,WASL
7_Member	KEGG Pathway	hsa04066	HIF-1 signaling pathway	-13.931	-12.9348	11/119	207,1950,1956,2064,2475,3091,3479,3569,6774,7076,7422	AKT1,EGF,EGFR,ERBB2,MTOR,HIF1A,IGF1,IL6,STAT3,TIMP1,VEGFA
7_Member	KEGG Pathway	ko05214	Glioma	-11.3192	-10.3884	8/64	207,1950,1956,2475,3479,3845,5728,7157	AKT1,EGF,EGFR,MTOR,IGF1,KRAS,PTEN,TP53
7_Member	KEGG Pathway	hsa05160	Hepatitis C	-10.7437	-9.84439	10/169	207,1499,1950,1956,2932,3845,4609,6774,7124,7157	AKT1,CTNNB1,EGF,EGFR,GSK3B,KRAS,MYC,STAT3,TNF,TP53
7_Member	KEGG Pathway	hsa05214	Glioma	-10.6075	-9.71686	8/78	207,1950,1956,2475,3479,3845,5728,7157	AKT1,EGF,EGFR,MTOR,IGF1,KRAS,PTEN,TP53
7_Member	KEGG Pathway	ko04072	Phospholipase D signaling pathway	-9.86797	-9.0256	9/146	207,382,387,1950,1956,2185,2475,3815,3845	AKT1,ARF6,RHOA,EGF,EGFR,PTK2B,MTOR,KIT,KRAS
7_Member	KEGG Pathway	ko05223	Non-small cell lung cancer	-9.84728	-9.0087	7/58	207,1950,1956,2064,3845,6774,7157	AKT1,EGF,EGFR,ERBB2,KRAS,STAT3,TP53
7_Member	KEGG Pathway	hsa04072	Phospholipase D signaling pathway	-9.44084	-8.62075	9/163	207,382,387,1950,1956,2185,2475,3815,3845	AKT1,ARF6,RHOA,EGF,EGFR,PTK2B,MTOR,KIT,KRAS
7_Member	KEGG Pathway	hsa05223	Non-small cell lung cancer	-9.2572	-8.45135	7/70	207,1950,1956,2064,3845,6774,7157	AKT1,EGF,EGFR,ERBB2,KRAS,STAT3,TP53
7_Member	KEGG Pathway	ko05160	Hepatitis C	-8.78637	-8.00104	8/131	207,1950,1956,2932,3845,6774,7124,7157	AKT1,EGF,EGFR,GSK3B,KRAS,STAT3,TNF,TP53
7_Member	KEGG Pathway	ko04150	mTOR signaling pathway	-8.29762	-7.52869	8/151	207,387,2475,2932,3479,3845,5728,7124	AKT1,RHOA,MTOR,GSK3B,IGF1,KRAS,PTEN,TNF
7_Member	KEGG Pathway	ko05221	Acute myeloid leukemia	-8.23181	-7.47242	6/55	207,2475,3815,3845,4609,6774	AKT1,MTOR,KIT,KRAS,MYC,STAT3
7_Member	KEGG Pathway	hsa04150	mTOR signaling pathway	-8.14267	-7.39262	8/158	207,387,2475,2932,3479,3845,5728,7124	AKT1,RHOA,MTOR,GSK3B,IGF1,KRAS,PTEN,TNF
7_Member	KEGG Pathway	hsa05221	Acute myeloid leukemia	-7.58952	-6.8605	6/70	207,2475,3815,3845,4609,6774	AKT1,MTOR,KIT,KRAS,MYC,STAT3
7_Member	KEGG Pathway	hsa04211	Longevity regulating pathway	-5.05002	-4.4249	5/109	207,2475,3479,3845,7157	AKT1,MTOR,IGF1,KRAS,TP53
7_Member	KEGG Pathway	hsa04213	Longevity regulating pathway - multiple species	-4.71287	-4.09765	4/62	207,2475,3479,3845	AKT1,MTOR,IGF1,KRAS
7_Member	KEGG Pathway	ko04213	Longevity regulating pathway - multiple species	-4.71287	-4.09765	4/62	207,2475,3479,3845	AKT1,MTOR,IGF1,KRAS
7_Member	KEGG Pathway	ko04140	Autophagy - animal	-4.71137	-4.09765	5/128	207,2475,3091,3845,5728	AKT1,MTOR,HIF1A,KRAS,PTEN
7_Member	KEGG Pathway	hsa04140	Regulation of autophagy	-4.64693	-4.03769	5/132	207,2475,3091,3845,5728	AKT1,MTOR,HIF1A,KRAS,PTEN
7_Member	KEGG Pathway	ko04910	Insulin signaling pathway	-4.5541	-3.94708	5/138	207,1398,2475,2932,3845	AKT1,CRK,MTOR,GSK3B,KRAS
7_Member	KEGG Pathway	hsa04910	Insulin signaling pathway	-4.31291	-3.71684	5/155	207,1398,2475,2932,3845	AKT1,CRK,MTOR,GSK3B,KRAS
7_Member	KEGG Pathway	ko04914	Progesterone-mediated oocyte maturation	-2.71831	-2.18265	3/96	207,3479,3845	AKT1,IGF1,KRAS
7_Member	KEGG Pathway	hsa04914	Progesterone-mediated oocyte maturation	-2.63121	-2.09929	3/103	207,3479,3845	AKT1,IGF1,KRAS
7_Member	KEGG Pathway	ko04152	AMPK signaling pathway	-2.44378	-1.91741	3/120	207,2475,3479	AKT1,MTOR,IGF1
7_Member	KEGG Pathway	hsa04152	AMPK signaling pathway	-2.35588	-1.83135	3/129	207,2475,3479	AKT1,MTOR,IGF1
8_Summary	KEGG Pathway	ko04933	AGE-RAGE signaling pathway in diabetic complications	-24.247	-22.6487	16/99	207,998,3383,3569,3725,3845,4087,4088,4089,4313,5879,6347,6774,7040,7124,7422,1950,1956,2064,2475,7157,920,2353,3091,3558,3565,3479,3586,5728	AKT1,CDC42,ICAM1,IL6,JUN,KRAS,SMAD2,SMAD3,SMAD4,MMP2,RAC1,CCL2,STAT3,TGFB1,TNF,VEGFA,EGF,EGFR,ERBB2,MTOR,TP53,CD4,FOS,HIF1A,IL2,IL4,IGF1,IL10,PTEN
8_Member	KEGG Pathway	ko04933	AGE-RAGE signaling pathway in diabetic complications	-24.247	-22.6487	16/99	207,998,3383,3569,3725,3845,4087,4088,4089,4313,5879,6347,6774,7040,7124,7422	AKT1,CDC42,ICAM1,IL6,JUN,KRAS,SMAD2,SMAD3,SMAD4,MMP2,RAC1,CCL2,STAT3,TGFB1,TNF,VEGFA
8_Member	KEGG Pathway	hsa04933	AGE-RAGE signaling pathway in diabetic complications	-23.6698	-22.1432	16/107	207,998,3383,3569,3725,3845,4087,4088,4089,4313,5879,6347,6774,7040,7124,7422	AKT1,CDC42,ICAM1,IL6,JUN,KRAS,SMAD2,SMAD3,SMAD4,MMP2,RAC1,CCL2,STAT3,TGFB1,TNF,VEGFA
8_Member	KEGG Pathway	hsa05212	Pancreatic cancer	-23.6011	-22.0998	15/82	207,998,1950,1956,2064,2475,3845,4087,4088,4089,5879,6774,7040,7157,7422	AKT1,CDC42,EGF,EGFR,ERBB2,MTOR,KRAS,SMAD2,SMAD3,SMAD4,RAC1,STAT3,TGFB1,TP53,VEGFA
8_Member	KEGG Pathway	ko05212	Pancreatic cancer	-23.2249	-21.817	14/64	207,998,1950,1956,2064,3845,4087,4088,4089,5879,6774,7040,7157,7422	AKT1,CDC42,EGF,EGFR,ERBB2,KRAS,SMAD2,SMAD3,SMAD4,RAC1,STAT3,TGFB1,TP53,VEGFA
8_Member	KEGG Pathway	ko04659	Th17 cell differentiation	-18.0107	-16.8104	13/107	920,2353,2475,3091,3558,3565,3569,3725,4087,4088,4089,6774,7040	CD4,FOS,MTOR,HIF1A,IL2,IL4,IL6,JUN,SMAD2,SMAD3,SMAD4,STAT3,TGFB1
8_Member	KEGG Pathway	hsa04659	Th17 cell differentiation	-17.7418	-16.5501	13/112	920,2353,2475,3091,3558,3565,3569,3725,4087,4088,4089,6774,7040	CD4,FOS,MTOR,HIF1A,IL2,IL4,IL6,JUN,SMAD2,SMAD3,SMAD4,STAT3,TGFB1
8_Member	KEGG Pathway	hsa04068	foxo signaling pathway	-16.5665	-15.4525	13/137	207,1950,1956,3479,3569,3586,3845,4087,4088,4089,5728,6774,7040	AKT1,EGF,EGFR,IGF1,IL6,IL10,KRAS,SMAD2,SMAD3,SMAD4,PTEN,STAT3,TGFB1
8_Member	KEGG Pathway	ko05321	Inflammatory bowel disease (IBD)	-15.0008	-13.9404	10/65	3558,3565,3569,3586,3725,4087,4088,6774,7040,7124	IL2,IL4,IL6,IL10,JUN,SMAD2,SMAD3,STAT3,TGFB1,TNF
8_Member	KEGG Pathway	hsa05321	Inflammatory bowel disease (IBD)	-14.861	-13.8068	10/67	3558,3565,3569,3586,3725,4087,4088,6774,7040,7124	IL2,IL4,IL6,IL10,JUN,SMAD2,SMAD3,STAT3,TGFB1,TNF
8_Member	KEGG Pathway	ko05142	Chagas disease (American trypanosomiasis)	-14.6883	-13.6583	11/102	207,2353,3558,3569,3586,3725,4087,4088,6347,7040,7124	AKT1,FOS,IL2,IL6,IL10,JUN,SMAD2,SMAD3,CCL2,TGFB1,TNF
8_Member	KEGG Pathway	hsa05142	Chagas disease (American trypanosomiasis)	-14.4523	-13.4395	11/107	207,2353,3558,3569,3586,3725,4087,4088,6347,7040,7124	AKT1,FOS,IL2,IL6,IL10,JUN,SMAD2,SMAD3,CCL2,TGFB1,TNF
9_Summary	KEGG Pathway	ko05100	Bacterial invasion of epithelial cells	-24.1412	-22.5642	15/76	387,998,999,1398,1499,2017,4233,5747,5829,5879,6714,7414,7454,8976,9564,960,6093,4690,81,2064,3725,7408,2353,3569	RHOA,CDC42,CDH1,CRK,CTNNB1,CTTN,MET,PTK2,PXN,RAC1,SRC,VCL,WAS,WASL,BCAR1,CD44,ROCK1,NCK1,ACTN4,ERBB2,JUN,VASP,FOS,IL6
9_Member	KEGG Pathway	ko05100	Bacterial invasion of epithelial cells	-24.1412	-22.5642	15/76	387,998,999,1398,1499,2017,4233,5747,5829,5879,6714,7414,7454,8976,9564	RHOA,CDC42,CDH1,CRK,CTNNB1,CTTN,MET,PTK2,PXN,RAC1,SRC,VCL,WAS,WASL,BCAR1
9_Member	KEGG Pathway	hsa05100	Bacterial invasion of epithelial cells	-23.3473	-21.8794	15/85	387,998,999,1398,1499,2017,4233,5747,5829,5879,6714,7414,7454,8976,9564	RHOA,CDC42,CDH1,CRK,CTNNB1,CTTN,MET,PTK2,PXN,RAC1,SRC,VCL,WAS,WASL,BCAR1
9_Member	KEGG Pathway	hsa05131	Shigellosis	-14.7928	-13.7568	10/68	960,998,1398,2017,5879,6093,6714,7414,7454,8976	CD44,CDC42,CRK,CTTN,RAC1,ROCK1,SRC,VCL,WAS,WASL
9_Member	KEGG Pathway	ko05130	Pathogenic Escherichia coli infection	-13.7947	-12.8039	9/55	387,998,999,1499,2017,4690,6093,7454,8976	RHOA,CDC42,CDH1,CTNNB1,CTTN,NCK1,ROCK1,WAS,WASL
9_Member	KEGG Pathway	ko04530	Tight junction	-13.7448	-12.7594	12/170	81,387,998,2017,2064,3725,5879,6093,6714,7408,7454,8976	ACTN4,RHOA,CDC42,CTTN,ERBB2,JUN,RAC1,ROCK1,SRC,VASP,WAS,WASL
9_Member	KEGG Pathway	hsa04530	Tight junction	-13.4749	-12.4947	12/179	81,387,998,2017,2064,3725,5879,6093,6714,7408,7454,8976	ACTN4,RHOA,CDC42,CTTN,ERBB2,JUN,RAC1,ROCK1,SRC,VASP,WAS,WASL
9_Member	KEGG Pathway	hsa05130	Pathogenic Escherichia coli infection	-13.4326	-12.4577	9/60	387,998,999,1499,2017,4690,6093,7454,8976	RHOA,CDC42,CDH1,CTNNB1,CTTN,NCK1,ROCK1,WAS,WASL
9_Member	KEGG Pathway	ko05132	Salmonella infection	-10.2599	-9.39405	8/86	998,2353,3569,3725,5879,6093,7454,8976	CDC42,FOS,IL6,JUN,RAC1,ROCK1,WAS,WASL
9_Member	KEGG Pathway	hsa05132	Salmonella infection	-9.90785	-9.06166	8/95	998,2353,3569,3725,5879,6093,7454,8976	CDC42,FOS,IL6,JUN,RAC1,ROCK1,WAS,WASL
10_Summary	KEGG Pathway	ko04660	T cell receptor signaling pathway	-23.9522	-22.3954	16/103	207,387,920,998,2353,2932,3558,3565,3586,3725,3845,4690,5058,7124,7410,10298,4851	AKT1,RHOA,CD4,CDC42,FOS,GSK3B,IL2,IL4,IL10,JUN,KRAS,NCK1,PAK1,TNF,VAV2,PAK4,NOTCH1
10_Member	KEGG Pathway	ko04660	T cell receptor signaling pathway	-23.9522	-22.3954	16/103	207,387,920,998,2353,2932,3558,3565,3586,3725,3845,4690,5058,7124,7410,10298	AKT1,RHOA,CD4,CDC42,FOS,GSK3B,IL2,IL4,IL10,JUN,KRAS,NCK1,PAK1,TNF,VAV2,PAK4
10_Member	KEGG Pathway	hsa04660	T cell receptor signaling pathway	-23.267	-21.8427	16/113	207,387,920,998,2353,2932,3558,3565,3586,3725,3845,4690,5058,7124,7410,10298	AKT1,RHOA,CD4,CDC42,FOS,GSK3B,IL2,IL4,IL10,JUN,KRAS,NCK1,PAK1,TNF,VAV2,PAK4
10_Member	KEGG Pathway	ko04658	Th1 and Th2 cell differentiation	-6.87327	-6.19148	6/92	920,2353,3558,3565,3725,4851	CD4,FOS,IL2,IL4,JUN,NOTCH1
10_Member	KEGG Pathway	hsa04658	Th1 and Th2 cell differentiation	-6.70937	-6.03282	6/98	920,2353,3558,3565,3725,4851	CD4,FOS,IL2,IL4,JUN,NOTCH1
11_Summary	KEGG Pathway	ko05206	MicroRNAs in cancer	-20.8621	-19.5756	19/299	387,960,1398,1956,2064,2146,2475,3845,4233,4318,4609,4851,5728,6093,6774,6935,7157,7422,10298	RHOA,CD44,CRK,EGFR,ERBB2,EZH2,MTOR,KRAS,MET,MMP9,MYC,NOTCH1,PTEN,ROCK1,STAT3,ZEB1,TP53,VEGFA,PAK4
11_Member	KEGG Pathway	ko05206	MicroRNAs in cancer	-20.8621	-19.5756	19/299	387,960,1398,1956,2064,2146,2475,3845,4233,4318,4609,4851,5728,6093,6774,6935,7157,7422,10298	RHOA,CD44,CRK,EGFR,ERBB2,EZH2,MTOR,KRAS,MET,MMP9,MYC,NOTCH1,PTEN,ROCK1,STAT3,ZEB1,TP53,VEGFA,PAK4
11_Member	KEGG Pathway	hsa05206	MicroRNAs in cancer	-20.6439	-19.3679	19/307	387,960,1398,1956,2064,2146,2475,3845,4233,4318,4609,4851,5728,6093,6774,6935,7157,7422,10298	RHOA,CD44,CRK,EGFR,ERBB2,EZH2,MTOR,KRAS,MET,MMP9,MYC,NOTCH1,PTEN,ROCK1,STAT3,ZEB1,TP53,VEGFA,PAK4
12_Summary	KEGG Pathway	hsa01522	Endocrine resistance	-20.553	-19.2972	14/96	207,1956,2064,2353,2475,3479,3725,3845,4313,4318,4851,5747,6714,7157,998,4233,5058,5879,2185,387,6093,1950	AKT1,EGFR,ERBB2,FOS,MTOR,IGF1,JUN,KRAS,MMP2,MMP9,NOTCH1,PTK2,SRC,TP53,CDC42,MET,PAK1,RAC1,PTK2B,RHOA,ROCK1,EGF
12_Member	KEGG Pathway	hsa01522	Endocrine resistance	-20.553	-19.2972	14/96	207,1956,2064,2353,2475,3479,3725,3845,4313,4318,4851,5747,6714,7157	AKT1,EGFR,ERBB2,FOS,MTOR,IGF1,JUN,KRAS,MMP2,MMP9,NOTCH1,PTK2,SRC,TP53
12_Member	KEGG Pathway	ko01522	Endocrine resistance	-20.553	-19.2972	14/96	207,1956,2064,2353,2475,3479,3725,3845,4313,4318,4851,5747,6714,7157	AKT1,EGFR,ERBB2,FOS,MTOR,IGF1,JUN,KRAS,MMP2,MMP9,NOTCH1,PTK2,SRC,TP53
12_Member	KEGG Pathway	ko04915	Estrogen signaling pathway	-9.79835	-8.96536	8/98	207,1956,2353,3725,3845,4313,4318,6714	AKT1,EGFR,FOS,JUN,KRAS,MMP2,MMP9,SRC
12_Member	KEGG Pathway	ko05120	Epithelial cell signaling in Helicobacter pylori infection	-9.34766	-8.53117	7/68	998,1956,3725,4233,5058,5879,6714	CDC42,EGFR,JUN,MET,PAK1,RAC1,SRC
12_Member	KEGG Pathway	hsa05120	Epithelial cell signaling in Helicobacter pylori infection	-9.213	-8.4141	7/71	998,1956,3725,4233,5058,5879,6714	CDC42,EGFR,JUN,MET,PAK1,RAC1,SRC
12_Member	KEGG Pathway	hsa04915	Estrogen signaling pathway	-8.43665	-7.65795	8/145	207,1956,2353,3725,3845,4313,4318,6714	AKT1,EGFR,FOS,JUN,KRAS,MMP2,MMP9,SRC
12_Member	KEGG Pathway	ko04912	GnRH signaling pathway	-8.41278	-7.63736	7/92	998,1956,2185,3725,3845,4313,6714	CDC42,EGFR,PTK2B,JUN,KRAS,MMP2,SRC
12_Member	KEGG Pathway	hsa04912	GnRH signaling pathway	-8.18866	-7.43304	7/99	998,1956,2185,3725,3845,4313,6714	CDC42,EGFR,PTK2B,JUN,KRAS,MMP2,SRC
12_Member	KEGG Pathway	ko04921	Oxytocin signaling pathway	-6.89853	-6.2141	7/152	387,1956,2353,3725,3845,6093,6714	RHOA,EGFR,FOS,JUN,KRAS,ROCK1,SRC
12_Member	KEGG Pathway	hsa04921	Oxytocin signaling pathway	-6.72812	-6.04896	7/161	387,1956,2353,3725,3845,6093,6714	RHOA,EGFR,FOS,JUN,KRAS,ROCK1,SRC
12_Member	KEGG Pathway	hsa04320	Dorso-ventral axis formation	-4.304	-3.71222	3/28	1956,3845,4851	EGFR,KRAS,NOTCH1
12_Member	KEGG Pathway	ko04320	Dorso-ventral axis formation	-4.304	-3.71222	3/28	1956,3845,4851	EGFR,KRAS,NOTCH1
12_Member	KEGG Pathway	ko04540	Gap junction	-4.11342	-3.53221	4/88	1950,1956,3845,6714	EGF,EGFR,KRAS,SRC
12_Member	KEGG Pathway	hsa04540	Gap junction	-4.07537	-3.49625	4/90	1950,1956,3845,6714	EGF,EGFR,KRAS,SRC
13_Summary	KEGG Pathway	ko05418	Fluid shear stress and atherosclerosis	-19.8148	-18.5687	15/142	207,387,1499,2353,3383,3725,4313,4318,5747,5879,6347,6714,7124,7157,7422,3569,4312,4314,6387,7040,2932,3565,3845,7410,998,6774,5058,6093,3586	AKT1,RHOA,CTNNB1,FOS,ICAM1,JUN,MMP2,MMP9,PTK2,RAC1,CCL2,SRC,TNF,TP53,VEGFA,IL6,MMP1,MMP3,CXCL12,TGFB1,GSK3B,IL4,KRAS,VAV2,CDC42,STAT3,PAK1,ROCK1,IL10
13_Member	KEGG Pathway	ko05418	Fluid shear stress and atherosclerosis	-19.8148	-18.5687	15/142	207,387,1499,2353,3383,3725,4313,4318,5747,5879,6347,6714,7124,7157,7422	AKT1,RHOA,CTNNB1,FOS,ICAM1,JUN,MMP2,MMP9,PTK2,RAC1,CCL2,SRC,TNF,TP53,VEGFA
13_Member	KEGG Pathway	hsa05418	Fluid shear stress and atherosclerosis	-19.5363	-18.2997	15/148	207,387,1499,2353,3383,3725,4313,4318,5747,5879,6347,6714,7124,7157,7422	AKT1,RHOA,CTNNB1,FOS,ICAM1,JUN,MMP2,MMP9,PTK2,RAC1,CCL2,SRC,TNF,TP53,VEGFA
13_Member	KEGG Pathway	ko05323	Rheumatoid arthritis	-15.3095	-14.2363	11/90	2353,3383,3569,3725,4312,4314,6347,6387,7040,7124,7422	FOS,ICAM1,IL6,JUN,MMP1,MMP3,CCL2,CXCL12,TGFB1,TNF,VEGFA
13_Member	KEGG Pathway	hsa05323	Rheumatoid arthritis	-14.836	-13.794	11/99	2353,3383,3569,3725,4312,4314,6347,6387,7040,7124,7422	FOS,ICAM1,IL6,JUN,MMP1,MMP3,CCL2,CXCL12,TGFB1,TNF,VEGFA
13_Member	KEGG Pathway	ko04657	IL-17 signaling pathway	-13.3708	-12.401	10/93	2353,2932,3565,3569,3725,4312,4314,4318,6347,7124	FOS,GSK3B,IL4,IL6,JUN,MMP1,MMP3,MMP9,CCL2,TNF
13_Member	KEGG Pathway	hsa04657	IL-17 signaling pathway	-13.2754	-12.3107	10/95	2353,2932,3565,3569,3725,4312,4314,4318,6347,7124	FOS,GSK3B,IL4,IL6,JUN,MMP1,MMP3,MMP9,CCL2,TNF
13_Member	KEGG Pathway	ko04668	TNF signaling pathway	-11.0523	-10.1353	9/108	207,2353,3383,3569,3725,4314,4318,6347,7124	AKT1,FOS,ICAM1,IL6,JUN,MMP3,MMP9,CCL2,TNF
13_Member	KEGG Pathway	hsa04668	TNF signaling pathway	-10.8038	-9.90012	9/115	207,2353,3383,3569,3725,4314,4318,6347,7124	AKT1,FOS,ICAM1,IL6,JUN,MMP3,MMP9,CCL2,TNF
13_Member	KEGG Pathway	ko04662	B cell receptor signaling pathway	-9.213	-8.4141	7/71	207,2353,2932,3725,3845,5879,7410	AKT1,FOS,GSK3B,JUN,KRAS,RAC1,VAV2
13_Member	KEGG Pathway	hsa04662	B cell receptor signaling pathway	-8.80439	-8.01571	7/81	207,2353,2932,3725,3845,5879,7410	AKT1,FOS,GSK3B,JUN,KRAS,RAC1,VAV2
13_Member	KEGG Pathway	ko04932	Non-alcoholic fatty liver disease (NAFLD)	-8.3433	-7.57114	8/149	207,998,2932,3569,3725,5879,7040,7124	AKT1,CDC42,GSK3B,IL6,JUN,RAC1,TGFB1,TNF
13_Member	KEGG Pathway	hsa04932	Non-alcoholic fatty liver disease (NAFLD)	-7.91337	-7.17246	8/169	207,998,2932,3569,3725,5879,7040,7124	AKT1,CDC42,GSK3B,IL6,JUN,RAC1,TGFB1,TNF
13_Member	KEGG Pathway	ko04917	Prolactin signaling pathway	-7.58952	-6.8605	6/70	207,2353,2932,3845,6714,6774	AKT1,FOS,GSK3B,KRAS,SRC,STAT3
13_Member	KEGG Pathway	ko04024	cAMP signaling pathway	-7.3779	-6.66098	8/198	207,387,2353,3725,5058,5879,6093,7410	AKT1,RHOA,FOS,JUN,PAK1,RAC1,ROCK1,VAV2
13_Member	KEGG Pathway	hsa04917	Prolactin signaling pathway	-7.37273	-6.66098	6/76	207,2353,2932,3845,6714,6774	AKT1,FOS,GSK3B,KRAS,SRC,STAT3
13_Member	KEGG Pathway	ko05133	Pertussis	-7.37273	-6.66098	6/76	387,2353,3569,3586,3725,7124	RHOA,FOS,IL6,IL10,JUN,TNF
13_Member	KEGG Pathway	hsa05133	Pertussis	-7.20552	-6.51037	6/81	387,2353,3569,3586,3725,7124	RHOA,FOS,IL6,IL10,JUN,TNF
13_Member	KEGG Pathway	hsa04024	cAMP signaling pathway	-6.93527	-6.24818	8/226	207,387,2353,3725,5058,5879,6093,7410	AKT1,RHOA,FOS,JUN,PAK1,RAC1,ROCK1,VAV2
13_Member	KEGG Pathway	ko04620	Toll-like receptor signaling pathway	-6.55579	-5.88183	6/104	207,2353,3569,3725,5879,7124	AKT1,FOS,IL6,JUN,RAC1,TNF
13_Member	KEGG Pathway	ko05164	Influenza A	-6.51611	-5.84472	7/173	207,2932,3383,3569,3725,6347,7124	AKT1,GSK3B,ICAM1,IL6,JUN,CCL2,TNF
13_Member	KEGG Pathway	hsa04620	Toll-like receptor signaling pathway	-6.38808	-5.7218	6/111	207,2353,3569,3725,5879,7124	AKT1,FOS,IL6,JUN,RAC1,TNF
13_Member	KEGG Pathway	hsa05164	Influenza A	-6.36718	-5.70344	7/182	207,2932,3383,3569,3725,6347,7124	AKT1,GSK3B,ICAM1,IL6,JUN,CCL2,TNF
13_Member	KEGG Pathway	ko04380	Osteoclast differentiation	-5.98411	-5.33035	6/130	207,2353,3725,5879,7040,7124	AKT1,FOS,JUN,RAC1,TGFB1,TNF
13_Member	KEGG Pathway	hsa04380	Osteoclast differentiation	-5.83249	-5.18364	6/138	207,2353,3725,5879,7040,7124	AKT1,FOS,JUN,RAC1,TGFB1,TNF
13_Member	KEGG Pathway	ko04210	Apoptosis	-5.83249	-5.18364	6/138	207,2353,3725,3845,7124,7157	AKT1,FOS,JUN,KRAS,TNF,TP53
13_Member	KEGG Pathway	hsa04210	Apoptosis	-5.60509	-4.96349	6/151	207,2353,3725,3845,7124,7157	AKT1,FOS,JUN,KRAS,TNF,TP53
13_Member	KEGG Pathway	hsa05168	Herpes simplex infection	-5.09749	-4.47006	6/185	2353,3569,3725,6347,7124,7157	FOS,IL6,JUN,CCL2,TNF,TP53
13_Member	KEGG Pathway	ko05168	Herpes simplex infection	-5.09749	-4.47006	6/185	2353,3569,3725,6347,7124,7157	FOS,IL6,JUN,CCL2,TNF,TP53
13_Member	KEGG Pathway	ko04621	NOD-like receptor signaling pathway	-4.12268	-3.53728	5/170	387,3569,3725,6347,7124	RHOA,IL6,JUN,CCL2,TNF
13_Member	KEGG Pathway	hsa04621	NOD-like receptor signaling pathway	-3.93886	-3.3618	5/186	387,3569,3725,6347,7124	RHOA,IL6,JUN,CCL2,TNF
13_Member	KEGG Pathway	hsa04725	Cholinergic synapse	-2.49576	-1.96756	3/115	207,2353,3845	AKT1,FOS,KRAS
13_Member	KEGG Pathway	ko04728	Dopaminergic synapse	-2.34652	-1.82383	3/130	207,2353,2932	AKT1,FOS,GSK3B
13_Member	KEGG Pathway	hsa04728	Dopaminergic synapse	-2.32805	-1.80718	3/132	207,2353,2932	AKT1,FOS,GSK3B
14_Summary	KEGG Pathway	hsa04060	Cytokine-cytokine receptor interaction	-18.606	-17.388	18/328	920,1236,1950,1956,3082,3558,3565,3569,3586,3815,4233,6347,6387,7040,7076,7124,7422,7852,2353,3725	CD4,CCR7,EGF,EGFR,HGF,IL2,IL4,IL6,IL10,KIT,MET,CCL2,CXCL12,TGFB1,TIMP1,TNF,VEGFA,CXCR4,FOS,JUN
14_Member	KEGG Pathway	hsa04060	Cytokine-cytokine receptor interaction	-18.606	-17.388	18/328	920,1236,1950,1956,3082,3558,3565,3569,3586,3815,4233,6347,6387,7040,7076,7124,7422,7852	CD4,CCR7,EGF,EGFR,HGF,IL2,IL4,IL6,IL10,KIT,MET,CCL2,CXCL12,TGFB1,TIMP1,TNF,VEGFA,CXCR4
14_Member	KEGG Pathway	ko04060	Cytokine-cytokine receptor interaction	-17.0576	-15.9065	16/270	1236,1950,1956,3082,3558,3565,3569,3586,3815,4233,6347,6387,7040,7124,7422,7852	CCR7,EGF,EGFR,HGF,IL2,IL4,IL6,IL10,KIT,MET,CCL2,CXCL12,TGFB1,TNF,VEGFA,CXCR4
14_Member	KEGG Pathway	ko04672	Intestinal immune network for IgA production	-10.3835	-9.50948	7/49	3558,3565,3569,3586,6387,7040,7852	IL2,IL4,IL6,IL10,CXCL12,TGFB1,CXCR4
14_Member	KEGG Pathway	hsa04672	Intestinal immune network for IgA production	-9.79331	-8.96536	7/59	3558,3565,3569,3586,6387,7040,7852	IL2,IL4,IL6,IL10,CXCL12,TGFB1,CXCR4
14_Member	KEGG Pathway	hsa05140	Leishmania infection	-7.47876	-6.75846	6/73	2353,3565,3586,3725,7040,7124	FOS,IL4,IL10,JUN,TGFB1,TNF
14_Member	KEGG Pathway	ko05140	Leishmaniasis	-7.47876	-6.75846	6/73	2353,3565,3586,3725,7040,7124	FOS,IL4,IL10,JUN,TGFB1,TNF
14_Member	KEGG Pathway	ko05330	Allograft rejection	-5.57113	-4.93193	4/38	3558,3565,3586,7124	IL2,IL4,IL10,TNF
14_Member	KEGG Pathway	hsa05330	Allograft rejection	-5.19551	-4.56341	4/47	3558,3565,3586,7124	IL2,IL4,IL10,TNF
14_Member	KEGG Pathway	ko05310	Asthma	-4.169	-3.58148	3/31	3565,3586,7124	IL4,IL10,TNF
14_Member	KEGG Pathway	hsa05310	Asthma	-3.83413	-3.2612	3/40	3565,3586,7124	IL4,IL10,TNF
14_Member	KEGG Pathway	ko05320	Autoimmune thyroid disease	-3.46952	-2.90671	3/53	3558,3565,3586	IL2,IL4,IL10
14_Member	KEGG Pathway	hsa05320	Autoimmune thyroid disease	-3.22819	-2.67134	3/64	3558,3565,3586	IL2,IL4,IL10
15_Summary	KEGG Pathway	ko04666	Fc gamma R-mediated phagocytosis	-15.2544	-14.1877	11/91	207,382,998,1398,3055,5058,5879,7408,7410,7454,8976	AKT1,ARF6,CDC42,CRK,HCK,PAK1,RAC1,VASP,VAV2,WAS,WASL
15_Member	KEGG Pathway	ko04666	Fc gamma R-mediated phagocytosis	-15.2544	-14.1877	11/91	207,382,998,1398,3055,5058,5879,7408,7410,7454,8976	AKT1,ARF6,CDC42,CRK,HCK,PAK1,RAC1,VASP,VAV2,WAS,WASL
15_Member	KEGG Pathway	hsa04666	Fc gamma R-mediated phagocytosis	-14.4986	-13.4744	11/106	207,382,998,1398,3055,5058,5879,7408,7410,7454,8976	AKT1,ARF6,CDC42,CRK,HCK,PAK1,RAC1,VASP,VAV2,WAS,WASL
16_Summary	KEGG Pathway	ko05144	Malaria	-12.2979	-11.3381	8/49	3082,3383,3569,3586,4233,6347,7040,7124,81,5747,7414,207,2475,2932,5728,6774,387,6714,3479,3558	HGF,ICAM1,IL6,IL10,MET,CCL2,TGFB1,TNF,ACTN4,PTK2,VCL,AKT1,MTOR,GSK3B,PTEN,STAT3,RHOA,SRC,IGF1,IL2
16_Member	KEGG Pathway	ko05144	Malaria	-12.2979	-11.3381	8/49	3082,3383,3569,3586,4233,6347,7040,7124	HGF,ICAM1,IL6,IL10,MET,CCL2,TGFB1,TNF
16_Member	KEGG Pathway	hsa05144	Malaria	-11.8718	-10.9316	8/55	3082,3383,3569,3586,4233,6347,7040,7124	HGF,ICAM1,IL6,IL10,MET,CCL2,TGFB1,TNF
16_Member	KEGG Pathway	ko05146	Amoebiasis	-8.28258	-7.51685	7/96	81,3569,3586,5747,7040,7124,7414	ACTN4,IL6,IL10,PTK2,TGFB1,TNF,VCL
16_Member	KEGG Pathway	hsa05146	Amoebiasis	-7.95227	-7.20834	7/107	81,3569,3586,5747,7040,7124,7414	ACTN4,IL6,IL10,PTK2,TGFB1,TNF,VCL
16_Member	KEGG Pathway	hsa04931	insulin resistance	-7.78698	-7.04908	7/113	207,2475,2932,3569,5728,6774,7124	AKT1,MTOR,GSK3B,IL6,PTEN,STAT3,TNF
16_Member	KEGG Pathway	ko05152	Tuberculosis	-6.41593	-5.74711	7/179	207,387,3569,3586,6714,7040,7124	AKT1,RHOA,IL6,IL10,SRC,TGFB1,TNF
16_Member	KEGG Pathway	hsa05152	Tuberculosis	-6.2107	-5.54947	7/192	207,387,3569,3586,6714,7040,7124	AKT1,RHOA,IL6,IL10,SRC,TGFB1,TNF
16_Member	KEGG Pathway	ko05143	African trypanosomiasis	-5.71777	-5.07134	4/35	3383,3569,3586,7124	ICAM1,IL6,IL10,TNF
16_Member	KEGG Pathway	hsa05143	African trypanosomiasis	-5.31156	-4.67474	4/44	3383,3569,3586,7124	ICAM1,IL6,IL10,TNF
16_Member	KEGG Pathway	ko05145	Toxoplasmosis	-4.97375	-4.35094	5/113	207,3586,6774,7040,7124	AKT1,IL10,STAT3,TGFB1,TNF
16_Member	KEGG Pathway	hsa05145	Toxoplasmosis	-4.91841	-4.29789	5/116	207,3586,6774,7040,7124	AKT1,IL10,STAT3,TGFB1,TNF
16_Member	KEGG Pathway	ko04920	Adipocytokine signaling pathway	-4.52847	-3.92366	4/69	207,2475,6774,7124	AKT1,MTOR,STAT3,TNF
16_Member	KEGG Pathway	hsa04920	Adipocytokine signaling pathway	-4.45542	-3.855	4/72	207,2475,6774,7124	AKT1,MTOR,STAT3,TNF
16_Member	KEGG Pathway	ko05410	Hypertrophic cardiomyopathy (HCM)	-4.21269	-3.62305	4/83	3479,3569,7040,7124	IGF1,IL6,TGFB1,TNF
16_Member	KEGG Pathway	hsa05410	Hypertrophic cardiomyopathy (HCM)	-4.11342	-3.53221	4/88	3479,3569,7040,7124	IGF1,IL6,TGFB1,TNF
16_Member	KEGG Pathway	ko05332	Graft-versus-host disease	-3.80193	-3.23307	3/41	3558,3569,7124	IL2,IL6,TNF
16_Member	KEGG Pathway	hsa05332	Graft-versus-host disease	-3.65239	-3.08555	3/46	3558,3569,7124	IL2,IL6,TNF
16_Member	KEGG Pathway	ko05414	Dilated cardiomyopathy	-2.79858	-2.25724	3/90	3479,7040,7124	IGF1,TGFB1,TNF
16_Member	KEGG Pathway	hsa05414	Dilated cardiomyopathy	-2.66774	-2.13395	3/100	3479,7040,7124	IGF1,TGFB1,TNF
16_Member	KEGG Pathway	ko05322	Systemic lupus erythematosus	-2.31893	-1.79987	3/133	81,3586,7124	ACTN4,IL10,TNF
16_Member	KEGG Pathway	hsa05322	Systemic lupus erythematosus	-2.20678	-1.68952	3/146	81,3586,7124	ACTN4,IL10,TNF
17_Summary	KEGG Pathway	hsa04630	Jak-STAT signaling pathway	-12.1801	-11.2253	11/171	207,1950,1956,2475,3558,3565,3569,3586,4609,6774,7076,960,2932,3383,3725,5879,7124,7157,2353	AKT1,EGF,EGFR,MTOR,IL2,IL4,IL6,IL10,MYC,STAT3,TIMP1,CD44,GSK3B,ICAM1,JUN,RAC1,TNF,TP53,FOS
17_Member	KEGG Pathway	hsa04630	Jak-STAT signaling pathway	-12.1801	-11.2253	11/171	207,1950,1956,2475,3558,3565,3569,3586,4609,6774,7076	AKT1,EGF,EGFR,MTOR,IL2,IL4,IL6,IL10,MYC,STAT3,TIMP1
17_Member	KEGG Pathway	hsa05169	Epstein-Barr virus infection	-10.8385	-9.93044	12/299	207,960,2932,3383,3569,3586,3725,4609,5879,6774,7124,7157	AKT1,CD44,GSK3B,ICAM1,IL6,IL10,JUN,MYC,RAC1,STAT3,TNF,TP53
17_Member	KEGG Pathway	hsa05162	Measles	-9.56136	-8.73763	9/158	207,2353,2932,3558,3565,3569,3725,6774,7157	AKT1,FOS,GSK3B,IL2,IL4,IL6,JUN,STAT3,TP53
17_Member	KEGG Pathway	ko05169	Epstein-Barr virus infection	-8.63653	-7.85453	9/201	207,960,2932,3383,3586,3725,4609,6774,7157	AKT1,CD44,GSK3B,ICAM1,IL10,JUN,MYC,STAT3,TP53
17_Member	KEGG Pathway	ko04630	Jak-STAT signaling pathway	-8.18619	-7.43304	8/156	207,2475,3558,3565,3569,3586,4609,6774	AKT1,MTOR,IL2,IL4,IL6,IL10,MYC,STAT3
17_Member	KEGG Pathway	ko05162	Measles	-7.27417	-6.57355	7/134	207,2932,3558,3565,3569,6774,7157	AKT1,GSK3B,IL2,IL4,IL6,STAT3,TP53
18_Summary	KEGG Pathway	hsa04919	thyroid hormone signaling pathway	-12.1284	-11.1785	10/123	207,1499,2475,2932,3091,3845,4609,4851,6714,7157,998,5747,5829,5879,7422,387,1398,3725,81,6774	AKT1,CTNNB1,MTOR,GSK3B,HIF1A,KRAS,MYC,NOTCH1,SRC,TP53,CDC42,PTK2,PXN,RAC1,VEGFA,RHOA,CRK,JUN,ACTN4,STAT3
18_Member	KEGG Pathway	hsa04919	thyroid hormone signaling pathway	-12.1284	-11.1785	10/123	207,1499,2475,2932,3091,3845,4609,4851,6714,7157	AKT1,CTNNB1,MTOR,GSK3B,HIF1A,KRAS,MYC,NOTCH1,SRC,TP53
18_Member	KEGG Pathway	ko04370	VEGF signaling pathway	-11.615	-10.6795	8/59	207,998,3845,5747,5829,5879,6714,7422	AKT1,CDC42,KRAS,PTK2,PXN,RAC1,SRC,VEGFA
18_Member	KEGG Pathway	hsa04370	VEGF signaling pathway	-11.2631	-10.3369	8/65	207,998,3845,5747,5829,5879,6714,7422	AKT1,CDC42,KRAS,PTK2,PXN,RAC1,SRC,VEGFA
18_Member	KEGG Pathway	ko04722	Neurotrophin signaling pathway	-10.6688	-9.77389	9/119	207,387,998,1398,2932,3725,3845,5879,7157	AKT1,RHOA,CDC42,CRK,GSK3B,JUN,KRAS,RAC1,TP53
18_Member	KEGG Pathway	hsa04722	Neurotrophin signaling pathway	-10.5068	-9.62038	9/124	207,387,998,1398,2932,3725,3845,5879,7157	AKT1,RHOA,CDC42,CRK,GSK3B,JUN,KRAS,RAC1,TP53
18_Member	KEGG Pathway	ko05203	Viral carcinogenesis	-9.99959	-9.13775	10/201	81,387,998,3725,3845,5829,5879,6714,6774,7157	ACTN4,RHOA,CDC42,JUN,KRAS,PXN,RAC1,SRC,STAT3,TP53
18_Member	KEGG Pathway	hsa05203	Viral carcinogenesis	-9.79275	-8.96536	10/211	81,387,998,3725,3845,5829,5879,6714,6774,7157	ACTN4,RHOA,CDC42,JUN,KRAS,PXN,RAC1,SRC,STAT3,TP53
18_Member	KEGG Pathway	ko04137	Mitophagy - animal	-6.16273	-5.504	5/65	3091,3725,3845,6714,7157	HIF1A,JUN,KRAS,SRC,TP53
18_Member	KEGG Pathway	hsa04137	Mitophagy - animal	-6.09655	-5.44032	5/67	3091,3725,3845,6714,7157	HIF1A,JUN,KRAS,SRC,TP53
19_Summary	KEGG Pathway	ko05202	Transcriptional misregulation in cancer	-10.4721	-9.58989	10/180	1236,3479,3569,4233,4314,4318,4609,5747,6935,7157	CCR7,IGF1,IL6,MET,MMP3,MMP9,MYC,PTK2,ZEB1,TP53
19_Member	KEGG Pathway	ko05202	Transcriptional misregulation in cancer	-10.4721	-9.58989	10/180	1236,3479,3569,4233,4314,4318,4609,5747,6935,7157	CCR7,IGF1,IL6,MET,MMP3,MMP9,MYC,PTK2,ZEB1,TP53
19_Member	KEGG Pathway	hsa05202	Transcriptional misregulation in cancer	-9.93641	-9.08635	10/204	1236,3479,3569,4233,4314,4318,4609,5747,6935,7157	CCR7,IGF1,IL6,MET,MMP3,MMP9,MYC,PTK2,ZEB1,TP53
20_Summary	KEGG Pathway	hsa04640	Hematopoietic cell lineage	-9.29946	-8.49009	8/113	920,947,960,3565,3569,3815,7076,7124	CD4,CD34,CD44,IL4,IL6,KIT,TIMP1,TNF
20_Member	KEGG Pathway	hsa04640	Hematopoietic cell lineage	-9.29946	-8.49009	8/113	920,947,960,3565,3569,3815,7076,7124	CD4,CD34,CD44,IL4,IL6,KIT,TIMP1,TNF
20_Member	KEGG Pathway	ko04640	Hematopoietic cell lineage	-8.25094	-7.48838	7/97	920,947,960,3565,3569,3815,7124	CD4,CD34,CD44,IL4,IL6,KIT,TNF
