# Supplementary material for: Text-Mining Approach to Identify Hub Genes of Cancer Metastasis and Potential Drug Repurposing to Target Them
Source: J Clin Med. 2022 Apr 11;11(8):2130. doi: 10.3390/jcm11082130 (PMC9029557; doi:10.3390/jcm11082130)
Supplement: Supplementary file 1 [file jcm-11-02130-s001.zip › Table_S4.xlsx]

## Sheet: Drug_Genes
Gene	Drug	Drug Type	MOA	Clinical Phase	DISEASE
IL6	Siltuximab	monoclonal antibody	Antagonist	Phase2	Multiple myeloma
STAT3	ISIS-STAT3	Antisense drug		Phase 1/2	Solid tumour/cancer
JUN	NKP-1339	Small Molecule	inhibitor	Phase 1	Solid tumour/cancer
AKT1	AZD5363	Small Molecule	inhibitor	Phase 2/3	Solid tumour/cancer, Triple negative breast cancer
IGF1	Xentuzumab			Phase 1/2	Breast cancer. Prostate cancer
IL10	AM0010		modulator	Phase 1/3	Cancer, soliod tumor cancer
MMP1	Marmiastat	Small Molecule	inhibitor	investigational	angiogenesis and metastasis
NOTCH1	LY3039478	Small Molecule	inhibitor	Phase 1/2	Solid tumour/cancer, Lymphoma
HIF1A	HIF-1alpha	Small Molecule	Inhibitor	Phase 4	Lymphoma
	PT2385		Inhibitor	Phase2	Recurrent glioblastoma, Von hippel-lindau disease, Brain cancer
CDH2	Exherin	Small Molecule	Binder	Phase 2	Solid tumour/cancer
CCR7	JBH492	Antibody drug conjugate		Phase 1	Chronic lymphocytic leukaemia, Non-hodgkin lymphoma
TP53	INGN 201(Advexin)	Protein Based Therapies		Phase 1/2/3, Investigational	Different types of cancer
PTK2	VS-6063 ( Defactinib)	Small Molecule	inhibitor	Phase 1/2, Investigational	Mesothelioma, Ovarian cancer, Pancreatic cancer, Solid tumour/cancer
MMP9	GS-5745		modulator	Phase 1/2/3	Gastric adenocarcinoma, Ulcerative colitis, Crohn disease, Solid tumour/cancer, Rheumatoid arthritis
	Marimastat	Small Molecule	inhibitor	Investigational	cancer(anti-metastatic agent)
MMP3	Marimastat	Small Molecule	inhibitor	Investigational	cancer(anti-metastatic agent)
MMP2	Marimastat	Small Molecule	inhibitor	Investigational	cancer(anti-metastatic agent)
KRAS	AZD4785		inhibitor	Phase 1	Solid tumour/cancer
