# Supplementary material for: Text-Mining Approach to Identify Hub Genes of Cancer Metastasis and Potential Drug Repurposing to Target Them
Source: J Clin Med. 2022 Apr 11;11(8):2130. doi: 10.3390/jcm11082130 (PMC9029557; doi:10.3390/jcm11082130)
Supplement: Supplementary file 1 [file jcm-11-02130-s001.zip › Table_S5.xlsx]

## Sheet: Hub_Genes_Drugs
hub_gene	pert_iname	clinical_phase	moa	target	disease_area	indication
CD44	hyaluronic-acid	Launched		C1QBP|CD44|HABP2|HAPLN1|HAPLN3|HAPLN4|HMMR|ICAM1|NCAN|VCAN	rheumatology|urology	osteoarthritis|interstitial cystitis (IC)
EGFR	afatinib	Launched	EGFR inhibitor	EGFR|ERBB2|ERBB4	oncology	non-small cell lung cancer (NSCLC)
EGFR	bleomycetin	Launched	EGFR expression inhibitor
EGFR	brigatinib	Launched	ALK tyrosine kinase receptor inhibitor|EGFR inhibitor	ALK|EGFR	oncology	non-small cell lung cancer (NSCLC)
EGFR	dacomitinib	Launched	EGFR inhibitor	EGFR|ERBB2|ERBB4
EGFR	erlotinib	Launched	EGFR inhibitor	EGFR|NR1I2	oncology	non-small cell lung cancer (NSCLC)|pancreatic cancer
EGFR	gefitinib	Launched	EGFR inhibitor	EGFR	oncology	non-small cell lung cancer (NSCLC)
EGFR	icotinib	Launched	EGFR inhibitor	EGFR	oncology	non-small cell lung cancer (NSCLC)
EGFR	lapatinib	Launched	EGFR inhibitor	EGFR|ERBB2	oncology	breast cancer
EGFR	lidocaine	Launched	histamine receptor agonist	EGFR|SCN10A|SCN5A|SCN9A	neurology/psychiatry|dermatology|hematology	itching|eczema|hemorrhage
EGFR	neratinib	Launched	EGFR inhibitor	EGFR|ERBB2|KDR	oncology	breast cancer
EGFR	olmutinib	Launched	Bruton's tyrosine kinase (BTK) inhibitor|EGFR inhibitor	BTK|EGFR	oncology	non-small cell lung cancer (NSCLC)
EGFR	osimertinib	Launched	EGFR inhibitor	EGFR	oncology	non-small cell lung cancer (NSCLC)
EGFR	vandetanib	Launched	EGFR inhibitor|RET tyrosine kinase inhibitor|VEGFR inhibitor	EGFR|EPHA1|EPHA10|EPHA2|EPHA3|EPHA4|EPHA5|EPHA6|EPHA7|EPHA8|EPHB1|EPHB2|EPHB3|EPHB4|EPHB6|ERBB2|ERBB3|ERBB4|FLT1|FLT4|KDR|PTK6|RET|SRC|TEK|VEGFA	oncology	medullary thyroid cancer (MTC)
ERBB2	afatinib	Launched	EGFR inhibitor	EGFR|ERBB2|ERBB4	oncology	non-small cell lung cancer (NSCLC)
ERBB2	dacomitinib	Launched	EGFR inhibitor	EGFR|ERBB2|ERBB4
ERBB2	lapatinib	Launched	EGFR inhibitor	EGFR|ERBB2	oncology	breast cancer
ERBB2	neratinib	Launched	EGFR inhibitor	EGFR|ERBB2|KDR	oncology	breast cancer
ERBB2	vandetanib	Launched	EGFR inhibitor|RET tyrosine kinase inhibitor|VEGFR inhibitor	EGFR|EPHA1|EPHA10|EPHA2|EPHA3|EPHA4|EPHA5|EPHA6|EPHA7|EPHA8|EPHB1|EPHB2|EPHB3|EPHB4|EPHB6|ERBB2|ERBB3|ERBB4|FLT1|FLT4|KDR|PTK6|RET|SRC|TEK|VEGFA	oncology	medullary thyroid cancer (MTC)
MMP9	beta-elemene	Launched	apoptosis stimulant	MMP2|MMP9
MMP9	captopril	Launched	angiotensin converting enzyme inhibitor	ACE|LTA4H|MMP2|MMP9	cardiology|endocrinology|nephrology	hypertension|congestive heart failure|myocardial infarction|diabetes mellitus|diabetic nephropathy
MMP9	curcumin	Launched	cyclooxygenase inhibitor|histone acetyltransferase inhibitor|lipoxygenase inhibitor|NFkB pathway inhibitor	APP|CA1|CA12|CA14|CA2|CA4|CA6|CA9|CHRM3|CYP3A4|DNMT3B|EP300|MMP13|MMP9|NOS2|PTGS1|PTGS2|XDH
TP53	aspirin	Launched	cyclooxygenase inhibitor	AKR1C1|ASIC3|EDNRA|HSPA5|IKBKB|NFKB1|NFKB2|NFKBIA|PRKAA1|PRKAA2|PRKAB1|PRKAB2|PRKAG1|PRKAG2|PRKAG3|PTGS1|PTGS2|RPS6KA3|TP53	neurology/psychiatry|endocrinology|dental	headache|fever|toothache|muscle pain
TP53	carbendazim	Launched	microtubule inhibitor|tubulin polymerization inhibitor	TP53|TUBB	infectious disease	fungicide
TP53	mepacrine	Launched	cytokine production inhibitor|NFkB pathway inhibitor|TP53 activator	PLA2G1B	infectious disease	giardiasis
VEGFA	pidolic-acid	Launched		ADAM28|AMY1A|AMY2A|AMY2B|ANG|CCL8|HCRT|IGLC1|KRTAP5-2|TFF2|VEGFA	dermatology	xerosis cutis
VEGFA	trometamol	Launched		AMD1|CANT1|DCN|NEIL1|VEGFA
VEGFA	vandetanib	Launched	EGFR inhibitor|RET tyrosine kinase inhibitor|VEGFR inhibitor	EGFR|EPHA1|EPHA10|EPHA2|EPHA3|EPHA4|EPHA5|EPHA6|EPHA7|EPHA8|EPHB1|EPHB2|EPHB3|EPHB4|EPHB6|ERBB2|ERBB3|ERBB4|FLT1|FLT4|KDR|PTK6|RET|SRC|TEK|VEGFA	oncology	medullary thyroid cancer (MTC)
CTNNB1	urea	Launched	hydroxy radical formation stimulant	ARG1|CA2|CTNNB1	dermatology	psoriasis|xerosis cutis|ichthyosis vulgaris|eczema|keratosis|dermatitis
IL6	ibudilast	Launched	leukotriene receptor antagonist|phosphodiesterase inhibitor	IL1B|IL6|PDE3A|PDE4A|PDE4B|PDE4C|PDE4D|PDE5A	pulmonary|neurology/psychiatry	asthma|stroke
FGF2	acitretin	Launched	retinoid receptor agonist	RARA|RARB|RARG|RBP1|RXRA|RXRB|RXRG|STAT3	dermatology	psoriasis
FGF2	niclosamide	Launched	DNA replication inhibitor|STAT inhibitor	STAT3	infectious disease	tapeworm
JUN	arsenic-trioxide	Launched	apoptosis stimulant	AKT1|CCND1|IKBKB|JUN|MAPK1|MAPK3|TXNRD1	gastroenterology	diarrhea
JUN	ephedrine-(racemic)	Launched	adrenergic receptor agonist	ADRA1A|ADRA2A|ADRB1|ADRB2|ATF1|ATF2|ATF3|ATF4|ATF5|ATF6|ATF7|FOS|IL2|JDP2|JUN|NFATC1|SLC6A2|SLC6A3|SLC6A4|TNF	cardiology|pulmonary|neurology/psychiatry|endocrinology	hypotension|asthma|narcolepsy|obesity
JUN	irbesartan	Launched	angiotensin receptor antagonist	AGTR1|JUN|SLC10A1	cardiology|nephrology	hypertension|diabetic nephropathy
JUN	vinblastine	Launched	microtubule inhibitor|tubulin polymerization inhibitor	JUN|TUBA1A|TUBB|TUBD1|TUBE1|TUBG1	hematologic malignancy|infectious disease|oncology	Hodgkin's lymphoma|true histiocytic lymphoma (THL)|mycosis|small lymphocytic lymphoma (SLL)|testicular carcinoma|Kaposi sarcoma
SRC	bosutinib	Launched	Abl kinase inhibitor|Bcr-Abl kinase inhibitor|SRC inhibitor	ABL1|BCR|CAMK1D|CAMK2G|CDK2|FRK|FYN|HCK|LYN|MAP2K1|MAP2K2|MAP3K2|MAP4K5|SRC|STK10|STK24|STK4|TNK2|TXK	hematologic malignancy	chronic myeloid leukemia (CML)
SRC	dasatinib	Launched	Bcr-Abl kinase inhibitor|ephrin inhibitor|KIT inhibitor|PDGFR tyrosine kinase receptor inhibitor|SRC inhibitor|tyrosine kinase inhibitor	ABL1|ABL2|BLK|EPHA2|FGR|FRK|FYN|HCK|KIT|LCK|LYN|PDGFRB|SRC|SRMS|STAT5B|YES1	hematologic malignancy	chronic myeloid leukemia (CML)|acute lymphoblastic leukemia (ALL)
SRC	masitinib	Launched	KIT inhibitor|PDGFR tyrosine kinase receptor inhibitor|SRC inhibitor	FGFR3|KIT|PDGFRA|PDGFRB	dermatology	mastocytoma
SRC	ponatinib	Launched	Bcr-Abl kinase inhibitor|FLT3 inhibitor|PDGFR tyrosine kinase receptor inhibitor	ABL1|BCR|FGFR1|FGFR2|FGFR3|FGFR4|FLT3|KDR|KIT|LCK|LYN|PDGFRA|RET|SRC|TEK	hematologic malignancy	chronic myeloid leukemia (CML)|acute lymphoblastic leukemia (ALL)
SRC	vandetanib	Launched	EGFR inhibitor|RET tyrosine kinase inhibitor|VEGFR inhibitor	EGFR|EPHA1|EPHA10|EPHA2|EPHA3|EPHA4|EPHA5|EPHA6|EPHA7|EPHA8|EPHB1|EPHB2|EPHB3|EPHB4|EPHB6|ERBB2|ERBB3|ERBB4|FLT1|FLT4|KDR|PTK6|RET|SRC|TEK|VEGFA	oncology	medullary thyroid cancer (MTC)
AKT1	arsenic-trioxide	Launched	apoptosis stimulant	AKT1|CCND1|IKBKB|JUN|MAPK1|MAPK3|TXNRD1	gastroenterology	diarrhea
AR	bicalutamide	Launched	androgen receptor antagonist	AR	oncology	prostate cancer
AR	cyproterone-acetate	Launched	androgen receptor antagonist	ADORA1|AR	oncology	prostate cancer
AR	danazol	Launched	estrogen receptor antagonist|progesterone receptor agonist	AR|CCL2|ESR1|GNRHR|GNRHR2|PGR	obstetrics/gynecology|cardiology	endometriosis|angioedema
AR	darolutamide	Launched	androgen receptor antagonist	AR	oncology	prostate cancer
AR	dehydroepiandrosterone-sulfate	Launched	androgen receptor agonist|estrogen receptor agonist	AR|ESR1|ESR2	endocrinology	menopause
AR	dromostanolone-propionate	Launched	androgen receptor modulator	AR	oncology	breast cancer
AR	drospirenone	Launched	mineralocorticoid receptor antagonist	AR|NR3C2|PGR	endocrinology	contraceptive
AR	enzalutamide	Launched	androgen receptor antagonist	AR	oncology	prostate cancer
AR	epitiostanol	Launched	androgen receptor agonist	AR	oncology	breast cancer
AR	eugenol	Launched	androgen receptor antagonist	AR	dental	toothache
AR	flutamide	Launched	androgen receptor antagonist	AHR|AR	oncology	prostate cancer
AR	gestrinone	Launched	progesterone receptor antagonist	AR|ESR1|PGR	obstetrics/gynecology	endometriosis
AR	mifepristone	Launched	glucocorticoid receptor antagonist|progesterone receptor antagonist	AR|NR1I2|NR3C1|PGR	endocrinology	hyperglycemia|diabetes mellitus
AR	nilutamide	Launched	androgen receptor antagonist	AR	oncology	prostate cancer
AR	norgestrel	Launched	progesterone receptor agonist	AR|ESR1|PGR|SRD5A1	endocrinology	contraceptive
AR	pyrvinium-pamoate	Launched	androgen receptor antagonist	AR	infectious disease	pinworm
AR	spironolactone	Launched	mineralocorticoid receptor antagonist	AR|CACNA1A|CACNA1B|CACNA1C|CACNA1D|CACNA1F|CACNA1G|CACNA1H|CACNA1I|CACNA1S|CACNA2D1|CACNA2D2|CACNA2D3|CACNB1|CACNB2|CACNB3|CACNB4|CACNG1|CYP11B2|NR3C1|NR3C2|PGR|SHBG	endocrinology|cardiology|gastroenterology|rheumatology	hyperaldosteronism|congestive heart failure|hepatic cirrhosis|nephrotic syndrome|hypertension|hypokalemia
AR	17-hydroxyprogesterone-caproate	Launched	progesterone receptor agonist	AR|ESR1|ESR2|NR1H4|NR1I2|NR3C1|PGR	obstetrics/gynecology	spontaneous preterm birth
MET	alectinib	Launched	ALK tyrosine kinase receptor inhibitor	ALK|MET	oncology	non-small cell lung cancer (NSCLC)
MET	cabozantinib	Launched	RET tyrosine kinase inhibitor|VEGFR inhibitor	KDR|MET|RET	oncology	medullary thyroid cancer (MTC)
MET	crizotinib	Launched	ALK tyrosine kinase receptor inhibitor	ALK|MET	oncology	non-small cell lung cancer (NSCLC)
MTOR	beta-hydroxy-beta-methylbutyrate	Launched	protein synthesis stimulant	MTOR
MTOR	everolimus	Launched	mTOR inhibitor	MTOR	oncology|neurology/psychiatry|genetics|urology	breast cancer|neuroendocrine tumors of pancreatic origin (PNET)|renal cell carcinoma (RCC)|subependymal giant cell astrocytoma (SEGA)|tuberous sclerosis complex (TSC)|renal angiomyolipoma
MTOR	sirolimus	Launched	mTOR inhibitor	FKBP1A|MTOR	transplant|pulmonary	organ rejection|lymphangioleiomyomatosis
MTOR	temsirolimus	Launched	mTOR inhibitor	MTOR	oncology	renal cell carcinoma (RCC)
PTK2B	leflunomide	Launched	dihydroorotate dehydrogenase inhibitor|PDGFR tyrosine kinase receptor inhibitor	AHR|DHODH|PTK2B	rheumatology	rheumatoid arthritis
MMP2	beta-elemene	Launched	apoptosis stimulant	MMP2|MMP9
MMP2	captopril	Launched	angiotensin converting enzyme inhibitor	ACE|LTA4H|MMP2|MMP9	cardiology|endocrinology|nephrology	hypertension|congestive heart failure|myocardial infarction|diabetes mellitus|diabetic nephropathy
MMP2	halofuginone	Launched	collagenase inhibitor	COL1A1|MMP2	rheumatology	scleroderma
MMP2	tiludronate	Launched	bone resorption inhibitor|osteoclast inhibitor	ATP6V1A|MMP2|PTPN1	orthopedics	navicular syndrome
TNF	amrinone	Launched	phosphodiesterase inhibitor	PDE3A|PDE3B|PDE4B|TNF	cardiology	congestive heart failure
TNF	ephedrine-(racemic)	Launched	adrenergic receptor agonist	ADRA1A|ADRA2A|ADRB1|ADRB2|ATF1|ATF2|ATF3|ATF4|ATF5|ATF6|ATF7|FOS|IL2|JDP2|JUN|NFATC1|SLC6A2|SLC6A3|SLC6A4|TNF	cardiology|pulmonary|neurology/psychiatry|endocrinology	hypotension|asthma|narcolepsy|obesity
TNF	epinephrine	Launched	adrenergic receptor agonist|carbonic anhydrase activator|neurotransmitter	ADRA1A|ADRA1B|ADRA1D|ADRA2A|ADRA2B|ADRA2C|ADRB1|ADRB2|ADRB3|PAH|TNF	cardiology|allergy|pulmonary	cardiac arrest|anaphylactic shock|asthma
TNF	lenalidomide	Launched	anticancer agent	TNF	hematologic malignancy	multiple myeloma|mantle cell lymphoma (MCL)|myelodysplastic diseases (MDS)
TNF	pentoxifylline	Launched	phosphodiesterase inhibitor	ADORA1|ADORA2A|ADORA2B|ADRA2B|NT5E|PDE10A|PDE1A|PDE1B|PDE1C|PDE2A|PDE3A|PDE3B|PDE4A|PDE4B|PDE4C|PDE4D|PDE5A|PDE6A|PDE6B|PDE6C|PDE6D|PDE6G|PDE6H|PDE7A|PDE7B|PDE8A|PDE8B|PDE9A|TNF	cardiology	claudication
TNF	pirfenidone	Launched	TGF beta receptor inhibitor	FURIN|TNF	pulmonary	idiopathic pulmonary fibrosis (IPF)
TNF	pranlukast	Launched	leukotriene receptor antagonist	CYSLTR1|CYSLTR2|IL5|MUC2|NFKB1|RNASE3|TNF	pulmonary	bronchospasm|asthma
TNF	thalidomide	Launched	tumor necrosis factor production inhibitor	TNF	oncology	myeloma
HIF1A	acriflavine	Launched	hypoxia inducible factor inhibitor	HIF1A	infectious disease	fungal infection
HIF1A	acriflavinium	Launched	hypoxia inducible factor inhibitor	HIF1A	infectious disease	fungal infection
ICAM1	hyaluronic-acid	Launched		C1QBP|CD44|HABP2|HAPLN1|HAPLN3|HAPLN4|HMMR|ICAM1|NCAN|VCAN	rheumatology|urology	osteoarthritis|interstitial cystitis (IC)
EZH2	tazemetostat	Launched	histone lysine methyltransferase inhibitor	EZH2
KIT	avapritinib	Launched	KIT inhibitor
KIT	dasatinib	Launched	Bcr-Abl kinase inhibitor|ephrin inhibitor|KIT inhibitor|PDGFR tyrosine kinase receptor inhibitor|SRC inhibitor|tyrosine kinase inhibitor	ABL1|ABL2|BLK|EPHA2|FGR|FRK|FYN|HCK|KIT|LCK|LYN|PDGFRB|SRC|SRMS|STAT5B|YES1	hematologic malignancy	chronic myeloid leukemia (CML)|acute lymphoblastic leukemia (ALL)
KIT	imatinib	Launched	Bcr-Abl kinase inhibitor|KIT inhibitor|PDGFR tyrosine kinase receptor inhibitor	ABL1|CSF1R|DDR1|KIT|NTRK1|PDGFRA|PDGFRB|RET	hematologic malignancy|oncology	chronic myeloid leukemia (CML)|acute lymphoblastic leukemia (ALL)|myelodysplastic diseases (MDS)|aggressive systemic mastocytosis (ASM)|hypereosinophilic syndrome (HES)|chronic eosinophilic leukemia (CEL)|dermatofibrosarcoma protuberans (DFSP)|gastrointestinal stromal tumors (GIST)
KIT	lenvatinib	Launched	FGFR inhibitor|KIT inhibitor|PDGFR tyrosine kinase receptor inhibitor|VEGFR inhibitor	FLT4|KDR	oncology	thyroid cancer
KIT	masitinib	Launched	KIT inhibitor|PDGFR tyrosine kinase receptor inhibitor|SRC inhibitor	FGFR3|KIT|PDGFRA|PDGFRB	dermatology	mastocytoma
KIT	midostaurin	Launched	FLT3 inhibitor|KIT inhibitor|PKC inhibitor	FLT3|PRKCG	hematologic malignancy	acute myeloid leukemia (AML)
KIT	nilotinib	Launched	Abl kinase inhibitor|Bcr-Abl kinase inhibitor	ABL1|KIT	hematologic malignancy	chronic myeloid leukemia (CML)
KIT	pazopanib	Launched	KIT inhibitor|PDGFR tyrosine kinase receptor inhibitor|VEGFR inhibitor	CSF1R|FGF1|FGFR1|FGFR3|FLT1|FLT4|ITK|KDR|KIT|PDGFRA|PDGFRB|SH2B3	oncology	renal cell carcinoma (RCC)|soft tissue sarcoma (STS)
KIT	pexidartinib	Launched	tyrosine kinase inhibitor	CSF1R|FLT3|KIT
KIT	ponatinib	Launched	Bcr-Abl kinase inhibitor|FLT3 inhibitor|PDGFR tyrosine kinase receptor inhibitor	ABL1|BCR|FGFR1|FGFR2|FGFR3|FGFR4|FLT3|KDR|KIT|LCK|LYN|PDGFRA|RET|SRC|TEK	hematologic malignancy	chronic myeloid leukemia (CML)|acute lymphoblastic leukemia (ALL)
KIT	regorafenib	Launched	FGFR inhibitor|KIT inhibitor|PDGFR tyrosine kinase receptor inhibitor|RAF inhibitor|RET tyrosine kinase inhibitor|VEGFR inhibitor	ABL1|BRAF|DDR2|EPHA2|FGFR1|FGFR2|FLT1|FLT4|FRK|KDR|KIT|MAPK11|NTRK1|PDGFRA|PDGFRB|RAF1|RET|TEK	oncology	colorectal cancer|gastrointestinal stromal tumors (GIST)
KIT	sorafenib	Launched	FLT3 inhibitor|KIT inhibitor|PDGFR tyrosine kinase receptor inhibitor|RAF inhibitor|RET tyrosine kinase inhibitor|VEGFR inhibitor	BRAF|DDR2|FGFR1|FLT1|FLT3|FLT4|KDR|KIT|PDGFRB|RAF1|RET	oncology	renal cell carcinoma (RCC)|thyroid cancer|hepatocellular carcinoma (HCC)
KIT	sunitinib	Launched	FLT3 inhibitor|KIT inhibitor|PDGFR tyrosine kinase receptor inhibitor|RET tyrosine kinase inhibitor|VEGFR inhibitor	CSF1R|FGFR1|FLT1|FLT3|FLT4|KDR|KIT|PDGFRA|PDGFRB|RET	oncology	gastrointestinal stromal tumors (GIST)|renal cell carcinoma (RCC)|neuroendocrine tumors of pancreatic origin (PNET)
KIT	tivozanib	Launched	VEGFR inhibitor	FLT1|FLT4|KDR|KIT|PDGFRA|PDGFRB	oncology	renal cell carcinoma (RCC)
ROCK1	fasudil	Launched	rho associated kinase inhibitor	PKIA|PRKACA|ROCK1|ROCK2	neurology/psychiatry	cerebral vasospasm
ROCK1	ripasudil	Launched	rho associated kinase inhibitor	ROCK1|ROCK2	ophthalmology	glaucoma|ocular hypertension
FOS	ephedrine-(racemic)	Launched	adrenergic receptor agonist	ADRA1A|ADRA2A|ADRB1|ADRB2|ATF1|ATF2|ATF3|ATF4|ATF5|ATF6|ATF7|FOS|IL2|JDP2|JUN|NFATC1|SLC6A2|SLC6A3|SLC6A4|TNF	cardiology|pulmonary|neurology/psychiatry|endocrinology	hypotension|asthma|narcolepsy|obesity
CXCR4	neomycin	Launched	bacterial 30S ribosomal subunit inhibitor	CXCR4	infectious disease|gastroenterology	first-aid antibiotic|hepatic encephalopathy (HE)|intra-abdominal infections
CXCR4	plerixafor	Launched	CC chemokine receptor antagonist	ACKR3|CCR4|CXCR4	hematologic malignancy	non-Hodgkin lymphoma (NHL)|multiple myeloma
IL2	ephedrine-(racemic)	Launched	adrenergic receptor agonist	ADRA1A|ADRA2A|ADRB1|ADRB2|ATF1|ATF2|ATF3|ATF4|ATF5|ATF6|ATF7|FOS|IL2|JDP2|JUN|NFATC1|SLC6A2|SLC6A3|SLC6A4|TNF	cardiology|pulmonary|neurology/psychiatry|endocrinology	hypotension|asthma|narcolepsy|obesity
HCK	bosutinib	Launched	Abl kinase inhibitor|Bcr-Abl kinase inhibitor|SRC inhibitor	ABL1|BCR|CAMK1D|CAMK2G|CDK2|FRK|FYN|HCK|LYN|MAP2K1|MAP2K2|MAP3K2|MAP4K5|SRC|STK10|STK24|STK4|TNK2|TXK	hematologic malignancy	chronic myeloid leukemia (CML)
HCK	dasatinib	Launched	Bcr-Abl kinase inhibitor|ephrin inhibitor|KIT inhibitor|PDGFR tyrosine kinase receptor inhibitor|SRC inhibitor|tyrosine kinase inhibitor	ABL1|ABL2|BLK|EPHA2|FGR|FRK|FYN|HCK|KIT|LCK|LYN|PDGFRB|SRC|SRMS|STAT5B|YES1	hematologic malignancy	chronic myeloid leukemia (CML)|acute lymphoblastic leukemia (ALL)
HCK	quercetin	Launched	polar auxin transport inhibitor	ATP5A1|ATP5B|ATP5C1|HCK|HIBCH|PIK3CG|PIM1|STK17B|UGT3A1	neurology/psychiatry|allergy	fatigue|allergic rhinitis|drowsiness
RAC1	dextromethorphan	Launched	glutamate receptor antagonist|sigma receptor agonist	CHRNA2|CHRNA3|CHRNA4|CHRNA7|CHRNB2|CHRNB4|CYBA|CYBB|GRIN3A|NCF1|NCF2|NCF4|OPRD1|OPRK1|OPRM1|PGRMC1|RAC1|RAC2|SIGMAR1|SLC6A2|SLC6A4	pulmonary	cough suppressant
CCL2	danazol	Launched	estrogen receptor antagonist|progesterone receptor agonist	AR|CCL2|ESR1|GNRHR|GNRHR2|PGR	obstetrics/gynecology|cardiology	endometriosis|angioedema
EGFR	AST-1306	Phase 1	EGFR inhibitor	EGFR|ERBB2
EGFR	AV-412	Phase 1	protein tyrosine kinase inhibitor	EGFR|ERBB2
EGFR	BIBX-1382	Phase 1	EGFR inhibitor	EGFR|ERBB2
EGFR	BMS-599626	Phase 1	EGFR inhibitor|protein tyrosine kinase inhibitor	EGFR|ERBB2|ERBB4
EGFR	CUDC-101	Phase 1	EGFR inhibitor	EGFR|ERBB2
EGFR	HKI-357	Phase 1	EGFR inhibitor	EGFR
EGFR	mubritinib	Phase 1	protein tyrosine kinase inhibitor	EGFR|ERBB2
EGFR	PD-153035	Phase 1	EGFR inhibitor	EGFR|KDR
EGFR	PKI-166	Phase 1	EGFR inhibitor	EGFR
EGFR	TAK-285	Phase 1	EGFR inhibitor	ERBB2
ERBB2	AST-1306	Phase 1	EGFR inhibitor	EGFR|ERBB2
ERBB2	AV-412	Phase 1	protein tyrosine kinase inhibitor	EGFR|ERBB2
ERBB2	BIBX-1382	Phase 1	EGFR inhibitor	EGFR|ERBB2
ERBB2	BMS-599626	Phase 1	EGFR inhibitor|protein tyrosine kinase inhibitor	EGFR|ERBB2|ERBB4
ERBB2	CUDC-101	Phase 1	EGFR inhibitor	EGFR|ERBB2
ERBB2	mubritinib	Phase 1	protein tyrosine kinase inhibitor	EGFR|ERBB2
ERBB2	TAK-285	Phase 1	EGFR inhibitor	ERBB2
TP53	VLX600	Phase 1	antitumor agent|ubiquitin C-terminal hydrolase inhibitor	TP53|USP14
FGF2	ochromycinone	Phase 1	STAT inhibitor	STAT3
FGF2	WP1066	Phase 1	STAT inhibitor	STAT3
SRC	XL228	Phase 1	Abl kinase inhibitor|insulin growth factor receptor inhibitor|SRC inhibitor	IGF1R|SRC
AKT1	AT13148	Phase 1	protein kinase inhibitor	AKT1|AKT2|AKT3|ROCK1|ROCK2|SGK3
AKT1	GSK690693	Phase 1	AKT inhibitor	AKT1|AKT2|AKT3|PAK4|PAK6|PAK7|PRKCQ|PRKG1|PRKX
AR	andarine	Phase 1	androgen receptor modulator	AR
AR	AR-12	Phase 1	phosphoinositide dependent kinase inhibitor	PDPK1
AR	AR-42	Phase 1	HDAC inhibitor	HDAC1
AR	AZD3514	Phase 1	androgen receptor modulator	AR
AR	bisphenol-A	Phase 1	synthetic estrogen	AR|ESR1|ESR2|ESRRG|PPARG
AR	GLPG0492	Phase 1	androgen receptor modulator	AR
AR	GLPG0492-R-enantiomer	Phase 1	androgen receptor modulator	AR
AR	LXR-623	Phase 1	LXR agonist	AR|NR1H2|NR1H3|NR1I2|NR3C1
AR	PS178990	Phase 1	androgen receptor modulator	AR
GSK3B	AZD1080	Phase 1	glycogen synthase kinase inhibitor	GSK3A|GSK3B
GSK3B	RGB-286638	Phase 1	CDK inhibitor	CDK1|CDK2|CDK3|CDK4|CDK5|CDK6|CDK7|CDK9|FLT3|GSK3B|JAK2|MAP3K7|MAPK9
MET	altiratinib	Phase 1	MET inhibitor|VEGFR inhibitor	KDR|MET|TEK
MET	AMG-208	Phase 1	tyrosine kinase inhibitor	MET
MET	BMS-817378	Phase 1	c-Met inhibitor|VEGFR inhibitor	KDR|MET
MET	JNJ-38877605	Phase 1	tyrosine kinase inhibitor	MET
MET	MK-8033	Phase 1	c-Met inhibitor	MET
MET	PF-04217903	Phase 1	c-Met inhibitor	MET
MET	SGX523	Phase 1	hepatocyte growth factor receptor inhibitor	MET
MTOR	AZD8055	Phase 1	mTOR inhibitor	MTOR
MTOR	CH5132799	Phase 1	PI3K inhibitor	MTOR|PIK3CA|PIK3CB|PIK3CD|PIK3CG
MTOR	GSK2126458	Phase 1	mTOR inhibitor|PI3K inhibitor	MTOR|PIK3CA|PIK3CB|PIK3CD|PIK3CG
MTOR	OSI-027	Phase 1	mTOR inhibitor	MTOR
MTOR	palomid-529	Phase 1	AKT inhibitor|mTOR inhibitor	MTOR
MTOR	PKI-179	Phase 1	mTOR inhibitor|PI3K inhibitor	MTOR
MTOR	SB-2343	Phase 1	mTOR inhibitor|PI3K inhibitor	MTOR|PIK3CA|PIK3CB|PIK3CD|PIK3CG
PTK2	PF-562271	Phase 1	focal adhesion kinase inhibitor	PTK2|PTK2B
PTK2B	PF-562271	Phase 1	focal adhesion kinase inhibitor	PTK2|PTK2B
TNF	hypoestoxide	Phase 1	IKK inhibitor	IKBKB|IL1B|TNF
HIF1A	BAY-87-2243	Phase 1	hypoxia inducible factor inhibitor	HIF1A
HIF1A	melphalan-n-oxide	Phase 1	hypoxia inducible factor inhibitor	HIF1A
EZH2	GSK2816126	Phase 1	histone lysine methyltransferase inhibitor	EZH2
KIT	DCC-2618	Phase 1	KIT inhibitor|PDGFR tyrosine kinase receptor inhibitor	KIT|PDGFRA
KIT	OSI-930	Phase 1	KIT inhibitor|VEGFR inhibitor	FLT1|KDR|KIT
ROCK1	AT13148	Phase 1	protein kinase inhibitor	AKT1|AKT2|AKT3|ROCK1|ROCK2|SGK3
PAK4	GSK690693	Phase 1	AKT inhibitor	AKT1|AKT2|AKT3|PAK4|PAK6|PAK7|PRKCQ|PRKG1|PRKX
PAK4	PF-03758309	Phase 1	p21 activated kinase inhibitor	PAK4
EGFR	AEE788	Phase 1/Phase 2	EGFR inhibitor|VEGFR inhibitor	EGFR|ERBB2|ERBB4|FGFR2|FGFR3|KDR
ERBB2	AEE788	Phase 1/Phase 2	EGFR inhibitor|VEGFR inhibitor	EGFR|ERBB2|ERBB4|FGFR2|FGFR3|KDR
SRC	rebastinib	Phase 1/Phase 2	Bcr-Abl kinase inhibitor|TIE tyrosine kinase inhibitor|VEGFR inhibitor	ABL1|BCR|FGR|FLT3|HCK|LYN|SRC
AKT1	triciribine	Phase 1/Phase 2	AKT inhibitor	AKT1|AKT2|AKT3
AR	APC-100	Phase 1/Phase 2	androgen receptor antagonist|anti-inflammatory agent	AR
MET	BMS-777607	Phase 1/Phase 2	AXL kinase inhibitor|c-Met inhibitor|FLT3 inhibitor|hepatocyte growth factor receptor inhibitor|macrophage migration inhibiting factor inhibitor|tyrosine kinase inhibitor	AXL|MERTK|MET|MST1R|TYRO3
MET	MK-2461	Phase 1/Phase 2	FGFR inhibitor|VEGFR inhibitor	FGFR1|FGFR2|FGFR3|FLT1|FLT3|FLT4|KDR|MERTK|MET|MST1R|NTRK1|NTRK2|PDGFRB
MTOR	AP1903	Phase 1/Phase 2		MTOR
MTOR	BGT226	Phase 1/Phase 2	PI3K inhibitor	MTOR|PIK3CA|PIK3CB|PIK3CG
MTOR	SAR-245409	Phase 1/Phase 2	PI3K inhibitor	MTOR|PIK3CG
EZH2	CPI-1205	Phase 1/Phase 2	EZH2 inhibitor
ROCK1	LX7101	Phase 1/Phase 2	LIM kinase inhibitor|rho associated kinase inhibitor	LIMK2|ROCK1|ROCK2
HCK	rebastinib	Phase 1/Phase 2	Bcr-Abl kinase inhibitor|TIE tyrosine kinase inhibitor|VEGFR inhibitor	ABL1|BCR|FGR|FLT3|HCK|LYN|SRC
EGFR	alvocidib	Phase 2	CDK inhibitor	CDK1|CDK2|CDK4|CDK5|CDK6|CDK7|CDK8|CDK9|EGFR|PYGM
EGFR	AP26113	Phase 2	ALK tyrosine kinase receptor inhibitor	ALK|EGFR
EGFR	avitinib	Phase 2	EGFR inhibitor
EGFR	AZD8931	Phase 2	EGFR inhibitor	EGFR|ERBB2|ERBB3
EGFR	BMS-690514	Phase 2	EGFR inhibitor|VEGFR inhibitor	EGFR|ERBB2|FLT3|KDR
EGFR	CP-724714	Phase 2	EGFR inhibitor|protein tyrosine kinase inhibitor	ERBB2
EGFR	EGF816	Phase 2	EGFR inhibitor	EGFR
EGFR	pelitinib	Phase 2	EGFR inhibitor	EGFR
EGFR	PF-06747775	Phase 2	EGFR inhibitor
EGFR	poziotinib	Phase 2	EGFR inhibitor	EGFR|ERBB2|ERBB4
EGFR	salvianolic-acid-B	Phase 2	EGFR inhibitor|metalloproteinase inhibitor	MMP9
ERBB2	AZD8931	Phase 2	EGFR inhibitor	EGFR|ERBB2|ERBB3
ERBB2	BMS-690514	Phase 2	EGFR inhibitor|VEGFR inhibitor	EGFR|ERBB2|FLT3|KDR
ERBB2	CP-724714	Phase 2	EGFR inhibitor|protein tyrosine kinase inhibitor	ERBB2
ERBB2	poziotinib	Phase 2	EGFR inhibitor	EGFR|ERBB2|ERBB4
MMP9	apratastat	Phase 2	matrix metalloprotease inhibitor|tumor necrosis factor production inhibitor	ADAM17|MMP1|MMP13|MMP9
MMP9	CTS-1027	Phase 2	metalloproteinase inhibitor	MMP1|MMP13|MMP2|MMP3|MMP9
MMP9	salvianolic-acid-B	Phase 2	EGFR inhibitor|metalloproteinase inhibitor	MMP9
TGFB1	F351	Phase 2	TGF beta receptor inhibitor	TGFB1
IL6	andrographolide	Phase 2	tumor necrosis factor production inhibitor	IL1B|IL6|NFKB1|NFKB2|TNF
IL6	JTE-607	Phase 2	cytokine production inhibitor	IL10|IL1B|IL6|TNF
IL6	trofinetide	Phase 2	cytokine production inhibitor	IFNG|IL6|TNF
IL6	VX-702	Phase 2	p38 MAPK inhibitor	IL1B|IL6|MAPK11|MAPK12|MAPK14|TNF
FGF2	atiprimod	Phase 2	JAK inhibitor|STAT inhibitor	JAK2|STAT3
JUN	T-5224	Phase 2	AP inhibitor	JUN
SRC	ENMD-2076	Phase 2	Aurora kinase inhibitor|FLT3 inhibitor|VEGFR inhibitor	AURKA|FLT3|KDR|PDGFRA|PTK2|SRC
SRC	TG-100801	Phase 2	SRC inhibitor|VEGFR inhibitor	CSK|FGFR1|FLT1|FLT4|KDR|SRC
SRC	tolimidone	Phase 2	SRC activator	LYN|SRC
AKT1	adenosine-triphosphate	Phase 2	adenosine receptor agonist	ABCA1|ABCB1|ABCB11|ABCC2|ABCC8|ABCC9|ABCG1|ABL1|ABL2|ACSL1|ACSS1|ACSS2|ACVR1|ACVR1B|ACVRL1|ADCY1|ADRBK1|ADRBK2|AFG3L2|AKT1|ALK|AMHR2|APAF1|ARAF|ASNA1|ASNS|ASS1|CDK15|GPR17|ITPR1|NAE1|NT5C2|P2RY1|P2RY11|P2RY13|P2RY2|P2RY4|PRKAA1|RYR1|RYR2|RYR3|SLC25A4|TNK2|TRPM4|TRPM7
AKT1	BMS-754807	Phase 2	IGF-1 inhibitor	AKT1|IGF1R
AKT1	GSK2110183	Phase 2	AKT inhibitor	AKT1|AKT2|AKT3
AKT1	hexamethylenebisacetamide	Phase 2	AKT inhibitor|differentiation inducer|NFKB pathway inhibitor	AKT1
AKT1	MK-2206	Phase 2	AKT inhibitor	AKT1|AKT2|AKT3
AKT1	TIC10	Phase 2	AKT inhibitor|TRAIL modulator	AKT1|MAPK1
AKT1	uprosertib	Phase 2	AKT inhibitor	AKT1|AKT2|AKT3
AR	ASC-J9	Phase 2	androgen receptor enhancer	AR
AR	LY2452473	Phase 2	androgen receptor modulator	AR
AR	MK-0773	Phase 2	androgen receptor modulator	AR
AR	RU-58841	Phase 2	androgen receptor antagonist	AR
AR	2-hydroxyflutamide	Phase 2	androgen receptor antagonist	AR
GSK3B	ellagic-acid	Phase 2	glutathione transferase inhibitor|non-nucleoside reverse transcriptase inhibitor	CA1|CA12|CA14|CA2|CA3|CA4|CA5A|CA5B|CA6|CA7|CA9|CSNK2A1|GSK3B|PRKACA|PRKCA|PRKCB|SQLE|SYK
GSK3B	LY2090314	Phase 2	glycogen synthase kinase inhibitor	GSK3B
GSK3B	tideglusib	Phase 2	glycogen synthase kinase inhibitor	GSK3B
GSK3B	7-hydroxystaurosporine	Phase 2	CDK inhibitor|CHK inhibitor|PKC inhibitor	CDK1|CHEK1|CHEK2|GSK3B|LCK|MAPK14|MARK1|MARK3|PDPK1|PRKCA|PRKCB|PRKCD|PRKCE|PRKCG
IL10	JTE-607	Phase 2	cytokine production inhibitor	IL10|IL1B|IL6|TNF
MET	AMG-337	Phase 2	MET inhibitor	MET
MET	amuvatinib	Phase 2	FLT3 inhibitor|KIT inhibitor|PDGFR tyrosine kinase receptor inhibitor|RAD51 inhibitor|RET tyrosine kinase inhibitor	KIT|MET
MET	EMD-1214063	Phase 2	hepatocyte growth factor receptor inhibitor	MET
MET	foretinib	Phase 2	VEGFR inhibitor	FLT1|FLT4|KDR|MET
MET	golvatinib	Phase 2	VEGFR inhibitor	KDR|MET
MET	LY2801653	Phase 2	MET inhibitor	MET
MMP1	apratastat	Phase 2	matrix metalloprotease inhibitor|tumor necrosis factor production inhibitor	ADAM17|MMP1|MMP13|MMP9
MMP1	CTS-1027	Phase 2	metalloproteinase inhibitor	MMP1|MMP13|MMP2|MMP3|MMP9
MMP3	CTS-1027	Phase 2	metalloproteinase inhibitor	MMP1|MMP13|MMP2|MMP3|MMP9
MTOR	AZD2014	Phase 2	mTOR inhibitor	MTOR
MTOR	CC-115	Phase 2	DNA protein kinase inhibitor|mTOR inhibitor	MTOR
MTOR	CC-223	Phase 2	mTOR inhibitor	MTOR
MTOR	GDC-0980	Phase 2	mTOR inhibitor|PI3K inhibitor	FGR|MAP3K9|MTOR|PIK3CA|PIK3CB|PIK3CD|PIK3CG|SYK
MTOR	LY3023414	Phase 2	mTOR inhibitor|PI3K inhibitor	MTOR
MTOR	MLN0128	Phase 2	mTOR inhibitor	MTOR|PIK3CA|PIK3CD|PIK3CG
MTOR	PF-04691502	Phase 2	mTOR inhibitor|PI3K inhibitor	MTOR|PIK3CA
MTOR	PF-05212384	Phase 2	mTOR inhibitor|PI3K inhibitor	MTOR|PIK3CA
MTOR	VE-822	Phase 2	ATR kinase inhibitor	ATM|ATR|MTOR|PIK3CG
MTOR	voxtalisib	Phase 2	mTOR inhibitor|PI3K inhibitor	MTOR|PIK3CA
PTK2	defactinib	Phase 2	focal adhesion kinase inhibitor	PTK2
PTK2	ENMD-2076	Phase 2	Aurora kinase inhibitor|FLT3 inhibitor|VEGFR inhibitor	AURKA|FLT3|KDR|PDGFRA|PTK2|SRC
MMP2	CTS-1027	Phase 2	metalloproteinase inhibitor	MMP1|MMP13|MMP2|MMP3|MMP9
TNF	andrographolide	Phase 2	tumor necrosis factor production inhibitor	IL1B|IL6|NFKB1|NFKB2|TNF
TNF	CPI-1189	Phase 2	tumor necrosis factor release inhibitor	TNF
TNF	JTE-607	Phase 2	cytokine production inhibitor	IL10|IL1B|IL6|TNF
TNF	talmapimod	Phase 2	p38 MAPK inhibitor	IL1B|MAPK11|MAPK14|MT-CO2|TNF
TNF	trofinetide	Phase 2	cytokine production inhibitor	IFNG|IL6|TNF
TNF	VX-702	Phase 2	p38 MAPK inhibitor	IL1B|IL6|MAPK11|MAPK12|MAPK14|TNF
HIF1A	bakuchiol	Phase 2	DNA polymerase inhibitor	HIF1A
HIF1A	FG-2216	Phase 2	hypoxia inducible factor prolyl hydroxylase inhibitor	EGLN1|EGLN2|HIF1A
HIF1A	2-methoxyestradiol	Phase 2	hypoxia inducible factor inhibitor	COMT|CYP19A1|CYP1A1|CYP1B1|HIF1A|TUBB
ICAM1	NPC-15199	Phase 2	ICAM1 antagonist	PPARG
ICAM1	polydatin	Phase 2	ICAM1 expression inhibitor	ICAM1
CDH2	exherin	Phase 2	cadherin antagonist	CDH2
KIT	amuvatinib	Phase 2	FLT3 inhibitor|KIT inhibitor|PDGFR tyrosine kinase receptor inhibitor|RAD51 inhibitor|RET tyrosine kinase inhibitor	KIT|MET
KIT	lucitanib	Phase 2	FGFR inhibitor|VEGFR inhibitor	FGFR1|FLT1|KDR|KIT|PDGFRA|PDGFRB|RET
KIT	tandutinib	Phase 2	FLT3 inhibitor|KIT inhibitor|PDGFR tyrosine kinase receptor inhibitor	CSF1R|FLT3|KIT|PDGFD|PDGFRB
KIT	telatinib	Phase 2	KIT inhibitor|PDGFR tyrosine kinase receptor inhibitor|VEGFR inhibitor	KDR
ROCK1	SAR407899	Phase 2	rho associated kinase inhibitor	ROCK1
ROCK1	Y-39983	Phase 2	rho associated kinase inhibitor	ROCK1|ROCK2
CXCR4	MSX-122	Phase 2	CC chemokine receptor antagonist	CXCR4
CCL2	bindarit	Phase 2	NFkB pathway inhibitor	CCL2|CCL7|CCL8
EGFR	ARRY-334543	Phase 2/Phase 3	EGFR inhibitor	ERBB2
EGFR	AZD3759	Phase 2/Phase 3	EGFR inhibitor	EGFR
ERBB2	ARRY-334543	Phase 2/Phase 3	EGFR inhibitor	ERBB2
SRC	saracatinib	Phase 2/Phase 3	SRC inhibitor	ABL1|LCK|SRC|YES1
PTK2B	genistein	Phase 2/Phase 3	tyrosine kinase inhibitor	CFTR|ESR1|ESR2|ESRRA|ESRRB|ESRRG|NCOA1|NCOA2|PPARG|PTK2B|TOP2A|TRPC5
MMP2	epigallocatechin-gallate-(-)	Phase 2/Phase 3	bacterial DNA gyrase inhibitor	ELANE|EP300|FASN|KAT2B|MMP14|MMP2
TNF	tanshinone-IIA	Phase 2/Phase 3	anti-inflammatory agent|interleukin inhibitor	IL1B|NR1I2|TNF
EGFR	canertinib	Phase 3	EGFR inhibitor	AKT1|EGFR|ERBB2|ERBB4
EGFR	dovitinib	Phase 3	EGFR inhibitor|FGFR inhibitor|FLT3 inhibitor|PDGFR tyrosine kinase receptor inhibitor|VEGFR inhibitor	CSF1R|EGFR|FGFR1|FGFR2|FGFR3|FLT1|FLT3|FLT4|INSR|KDR|KIT|PDGFRA|PDGFRB
EGFR	naquotinib	Phase 3	EGFR inhibitor
EGFR	orantinib	Phase 3	FGFR inhibitor|PDGFR tyrosine kinase receptor inhibitor|VEGFR inhibitor	AURKA|AURKB|EGFR|FGFR1|FGFR2|KDR|PDGFRA|PDGFRB
EGFR	rociletinib	Phase 3	EGFR inhibitor	EGFR
EGFR	tucatinib	Phase 3	EGFR inhibitor	ERBB2
EGFR	vatalanib	Phase 3	KIT inhibitor|PDGFR tyrosine kinase receptor inhibitor|VEGFR inhibitor	EGFR|FLT1|FLT4|KDR|PDGFRB
EGFR	XL647	Phase 3	EGFR inhibitor|VEGFR inhibitor	EGFR|EPHB4|ERBB2|FLT4|KDR
ERBB2	canertinib	Phase 3	EGFR inhibitor	AKT1|EGFR|ERBB2|ERBB4
ERBB2	tucatinib	Phase 3	EGFR inhibitor	ERBB2
ERBB2	XL647	Phase 3	EGFR inhibitor|VEGFR inhibitor	EGFR|EPHB4|ERBB2|FLT4|KDR
MMP9	abametapir	Phase 3	metalloproteinase inhibitor	MMP9
MMP9	cipemastat	Phase 3	metalloproteinase inhibitor	ADAM17|MMP1|MMP13|MMP2|MMP3|MMP8|MMP9
MMP9	ilomastat	Phase 3	matrix metalloprotease inhibitor	ACAN|ADAM28|MMP1|MMP12|MMP13|MMP14|MMP2|MMP3|MMP8|MMP9
MMP9	marimastat	Phase 3	matrix metalloprotease inhibitor	MMP1|MMP10|MMP11|MMP12|MMP13|MMP14|MMP15|MMP16|MMP17|MMP19|MMP2|MMP20|MMP21|MMP23A|MMP24|MMP25|MMP26|MMP27|MMP28|MMP3|MMP7|MMP8|MMP9
TP53	0246-04-01	Phase 3	p53 activator	TP53
TP53	idasanutlin	Phase 3	MDM inhibitor	MDM2|TP53
IL6	lonafarnib	Phase 3	farnesyltransferase inhibitor	FNTA|HRAS|KRAS|NRAS
FGF2	bardoxolone-methyl	Phase 3	nuclear factor erythroid derived|like (NRF2) activator	PPARG|STAT3
FGF2	meisoindigo	Phase 3	STAT inhibitor	STAT3
FGF2	napabucasin	Phase 3	STAT inhibitor	STAT3
SRC	KX2-391	Phase 3	SRC inhibitor|tubulin polymerization inhibitor	SRC
AKT1	AZD5363	Phase 3	AKT inhibitor	AKT1|AKT2|AKT3
AKT1	canertinib	Phase 3	EGFR inhibitor	AKT1|EGFR|ERBB2|ERBB4
AKT1	enzastaurin	Phase 3	PKC inhibitor	AKT1|GSK3B|PRKCA|PRKCB|PRKCD|PRKCG
AKT1	GDC-0068	Phase 3	AKT inhibitor	AKT1|AKT2|AKT3|PRKG1
AKT1	perifosine	Phase 3	AKT inhibitor	AKT1
AR	CB-03-01	Phase 3	androgen receptor antagonist	AR
AR	cortodoxone	Phase 3	androgen receptor antagonist	AR
AR	galeterone	Phase 3	androgen receptor modulator	AR|CYP17A1
AR	ostarine	Phase 3	androgen receptor modulator	AR
AR	"3,3'-diindolylmethane"	Phase 3	"CHK inhibitor|cytochrome P450 activator|indoleamine 2,3-dioxygenase inhibitor"	AR|HIF1A|IFNG|PI3
GSK3B	enzastaurin	Phase 3	PKC inhibitor	AKT1|GSK3B|PRKCA|PRKCB|PRKCD|PRKCG
MET	INC-280	Phase 3	c-Met inhibitor	MET
MET	savolitinib	Phase 3	c-Met inhibitor	MET
MET	tivantinib	Phase 3	tyrosine kinase inhibitor	MET
MMP1	benfluralin	Phase 3		CYP1A1|CYP1A2|CYP2B6|CYP3A4|ESR1|MMP1|SULT2A1|UGT1A1
MMP1	cipemastat	Phase 3	metalloproteinase inhibitor	ADAM17|MMP1|MMP13|MMP2|MMP3|MMP8|MMP9
MMP1	ilomastat	Phase 3	matrix metalloprotease inhibitor	ACAN|ADAM28|MMP1|MMP12|MMP13|MMP14|MMP2|MMP3|MMP8|MMP9
MMP1	marimastat	Phase 3	matrix metalloprotease inhibitor	MMP1|MMP10|MMP11|MMP12|MMP13|MMP14|MMP15|MMP16|MMP17|MMP19|MMP2|MMP20|MMP21|MMP23A|MMP24|MMP25|MMP26|MMP27|MMP28|MMP3|MMP7|MMP8|MMP9
MMP3	cipemastat	Phase 3	metalloproteinase inhibitor	ADAM17|MMP1|MMP13|MMP2|MMP3|MMP8|MMP9
MMP3	ilomastat	Phase 3	matrix metalloprotease inhibitor	ACAN|ADAM28|MMP1|MMP12|MMP13|MMP14|MMP2|MMP3|MMP8|MMP9
MMP3	marimastat	Phase 3	matrix metalloprotease inhibitor	MMP1|MMP10|MMP11|MMP12|MMP13|MMP14|MMP15|MMP16|MMP17|MMP19|MMP2|MMP20|MMP21|MMP23A|MMP24|MMP25|MMP26|MMP27|MMP28|MMP3|MMP7|MMP8|MMP9
MTOR	deforolimus	Phase 3	mTOR inhibitor	MTOR
MTOR	NVP-BEZ235	Phase 3	mTOR inhibitor|PI3K inhibitor	ATR|MTOR|PIK3CA|PIK3CD|PIK3CG
MMP2	batimastat	Phase 3	matrix metalloprotease inhibitor	ADAM28|ADAMTS5|MMP12|MMP16|MMP2|MMP8
MMP2	cipemastat	Phase 3	metalloproteinase inhibitor	ADAM17|MMP1|MMP13|MMP2|MMP3|MMP8|MMP9
MMP2	ilomastat	Phase 3	matrix metalloprotease inhibitor	ACAN|ADAM28|MMP1|MMP12|MMP13|MMP14|MMP2|MMP3|MMP8|MMP9
MMP2	marimastat	Phase 3	matrix metalloprotease inhibitor	MMP1|MMP10|MMP11|MMP12|MMP13|MMP14|MMP15|MMP16|MMP17|MMP19|MMP2|MMP20|MMP21|MMP23A|MMP24|MMP25|MMP26|MMP27|MMP28|MMP3|MMP7|MMP8|MMP9
TNF	glycitein	Phase 3	tumor necrosis factor release inhibitor	TNF
HIF1A	"3,3'-diindolylmethane"	Phase 3	"CHK inhibitor|cytochrome P450 activator|indoleamine 2,3-dioxygenase inhibitor"	AR|HIF1A|IFNG|PI3
KIT	apatinib	Phase 3	RET tyrosine kinase inhibitor	CSK|KDR|KIT|RET
KIT	cediranib	Phase 3	KIT inhibitor|VEGFR inhibitor	CSF1R|FLT1|FLT3|FLT4|KDR|KIT|PDGFRA|PDGFRB
KIT	crenolanib	Phase 3	PDGFR tyrosine kinase receptor inhibitor	CSF1R|FLT3|KIT|PDGFRA|PDGFRB
KIT	dovitinib	Phase 3	EGFR inhibitor|FGFR inhibitor|FLT3 inhibitor|PDGFR tyrosine kinase receptor inhibitor|VEGFR inhibitor	CSF1R|EGFR|FGFR1|FGFR2|FGFR3|FLT1|FLT3|FLT4|INSR|KDR|KIT|PDGFRA|PDGFRB
KIT	linifanib	Phase 3	PDGFR tyrosine kinase receptor inhibitor|VEGFR inhibitor	CSF1|CSF1R|FLT1|FLT3|FLT4|KDR|KIT|PDGFRB|RET|TEK
KIT	motesanib	Phase 3	KIT inhibitor|PDGFR tyrosine kinase receptor inhibitor|VEGFR inhibitor	FLT1|FLT4|KDR|KIT
KIT	quizartinib	Phase 3	FLT3 inhibitor	CSF1R|FLT3|KIT|PDGFRA|PDGFRB|RET
KIT	semaxanib	Phase 3	VEGFR inhibitor	FGFR1|FLT1|KDR|KIT|PDGFRA|PDGFRB|RET
KIT	vatalanib	Phase 3	KIT inhibitor|PDGFR tyrosine kinase receptor inhibitor|VEGFR inhibitor	EGFR|FLT1|FLT4|KDR|PDGFRB
CXCR4	AMD11070	Phase 3	CC chemokine receptor antagonist	CCR5|CXCR4
EGFR	AG-490	Preclinical	EGFR inhibitor|JAK inhibitor	EGFR|JAK2|JAK3
EGFR	AZ5104	Preclinical	EGFR inhibitor	EGFR
EGFR	BIBU-1361	Preclinical	EGFR inhibitor	EGFR
EGFR	butein	Preclinical	EGFR inhibitor|SRC inhibitor	ACE
EGFR	CGP-52411	Preclinical	EGFR inhibitor	EGFR
EGFR	CGP-53353	Preclinical	EGFR inhibitor|PKC inhibitor	EGFR|PRKCB
EGFR	chrysophanic-acid	Preclinical	EGFR inhibitor	EGFR|MTOR
EGFR	CK-101	Preclinical	EGFR inhibitor
EGFR	CNX-2006	Preclinical	EGFR inhibitor	EGFR
EGFR	erbstatin-analog	Preclinical	EGFR inhibitor|tyrosine kinase inhibitor	EGFR
EGFR	FERb-033	Preclinical	EGFR inhibitor	ERBB2
EGFR	GW-583340	Preclinical	EGFR inhibitor	EGFR|ERBB2
EGFR	HER2-Inhibitor-1	Preclinical	EGFR inhibitor
EGFR	OSI-420	Preclinical	EGFR inhibitor	EGFR
EGFR	PD-158780	Preclinical	EGFR inhibitor	EGFR
EGFR	PD-166285	Preclinical	SRC inhibitor	EGFR|FGFR1|PDGFRB|PKMYT1|SRC|WEE1
EGFR	PD-168393	Preclinical	EGFR inhibitor	EGFR|ERBB2|SRC
EGFR	PP-121	Preclinical	protein tyrosine kinase inhibitor	ABL1|EGFR|HCK|KDR|MTOR|PDGFRA|PIK3CA|PIK3CB|PIK3CD|PIK3CG|PRKDC|SRC
EGFR	SKLB-1028	Preclinical	Abl kinase inhibitor|EGFR inhibitor|FLT3 inhibitor
EGFR	tyrphostin-AG-1478	Preclinical	EGFR inhibitor	EGFR|MAPK14
EGFR	tyrphostin-AG-18	Preclinical	EGFR inhibitor|tyrosine kinase inhibitor	EGFR
EGFR	tyrphostin-AG-494	Preclinical	EGFR inhibitor	EGFR
EGFR	tyrphostin-AG-835	Preclinical	protein tyrosine kinase inhibitor	EGFR
EGFR	tyrphostin-AG-99	Preclinical	tyrosine kinase inhibitor	EGFR
EGFR	WHI-P154	Preclinical	JAK inhibitor	EGFR|JAK1|JAK2|JAK3
EGFR	WZ-3146	Preclinical	EGFR inhibitor	EGFR
EGFR	WZ-4002	Preclinical	EGFR inhibitor	EGFR|ERBB2
EGFR	WZ8040	Preclinical	EGFR inhibitor	EGFR
EGFR	ZM-306416	Preclinical	Abl kinase inhibitor|SRC inhibitor|VEGFR inhibitor	EGFR|FLT1|FLT4|KDR
ERBB2	BMS-536924	Preclinical	IGF-1 inhibitor	AKT1|CCNE1|CDK2|CYP3A4|ERBB2|IGF1R|KDR|LCK|MAPK1|MET|PDGFRA|PDGFRB
ERBB2	FERb-033	Preclinical	EGFR inhibitor	ERBB2
ERBB2	GW-583340	Preclinical	EGFR inhibitor	EGFR|ERBB2
ERBB2	PD-168393	Preclinical	EGFR inhibitor	EGFR|ERBB2|SRC
ERBB2	tyrphostin-AG-825	Preclinical	protein tyrosine kinase inhibitor	ERBB2
ERBB2	tyrphostin-AG-879	Preclinical	tyrosine kinase inhibitor	ERBB2|KDR|NTRK1
ERBB2	WAY-200070	Preclinical	estrogen receptor agonist	ERBB2|ERBB3|ERBB4|ESR2
ERBB2	WZ-4002	Preclinical	EGFR inhibitor	EGFR|ERBB2
MMP9	CP-471474	Preclinical	matrix metalloprotease inhibitor	MMP1|MMP13|MMP2|MMP3|MMP9
MMP9	UK-356618	Preclinical	metalloproteinase inhibitor	MMP13|MMP14|MMP2|MMP3|MMP9
MYC	TWS-119	Preclinical	glycogen synthase kinase inhibitor	GSK3B|JUN|MYC
TGFB1	D-4476	Preclinical	TGF beta receptor inhibitor	CSNK1A1|CSNK1D|TGFB1
TP53	nutlin-3	Preclinical	MDM inhibitor	MDM2|TP53
TP53	PhiKan-083	Preclinical	p53 stabilizing agent	TP53
TP53	pifithrin-alpha	Preclinical	TP53 inhibitor	TP53
TP53	pifithrin-cyclic	Preclinical	TP53 inhibitor	TP53
TP53	pifithrin-mu	Preclinical	HSP inhibitor	HSPA1A|TP53
TP53	PRIMA1	Preclinical	TP53 inhibitor	ACHE
TP53	securinine	Preclinical	GABA receptor antagonist|TP53 activator	GABRA1
TP53	tenovin-1	Preclinical	SIRT inhibitor|TP53 activator	SIRT1
CTNNB1	cardionogen-1	Preclinical	WNT signaling inhibitor	CTNNB1
CTNNB1	CCT-031374	Preclinical	WNT signaling inhibitor	CTNNB1
CTNNB1	ICG-001	Preclinical	beta-catenin inhibitor	CTNNB1
CTNNB1	iCRT-14	Preclinical	beta catenin inhibitor|WNT signaling inhibitor	CTNNB1|TCF4
CTNNB1	PNU-74654	Preclinical	beta-catenin inhibitor	CTNNB1|TCF4
IL6	deltarasin	Preclinical	phosphodiesterase inhibitor	KRAS
IL6	K-Ras(G12C)-inhibitor-12	Preclinical	K-Ras inhibitor	KRAS
FGF2	alantolactone	Preclinical	apoptosis stimulant|STAT inhibitor	STAT3
FGF2	APcK-110	Preclinical	KIT inhibitor	KIT|STAT3
FGF2	cryptotanshinone	Preclinical	acetylcholinesterase inhibitor|STAT inhibitor	STAT3
FGF2	STAT3-inhibitor-VI	Preclinical	STAT inhibitor	STAT3
JUN	SP-100030	Preclinical	NFkB pathway inhibitor	JUN|NFKB1
JUN	TWS-119	Preclinical	glycogen synthase kinase inhibitor	GSK3B|JUN|MYC
SRC	AZM-475271	Preclinical	SRC inhibitor	SRC
SRC	butein	Preclinical	EGFR inhibitor|SRC inhibitor	ACE
SRC	citric-acid	Preclinical	coagulation factor inhibitor	AKR1B1|ANG|APRT|BHMT|C8G|CA4|CPB1|CS|CTDSP1|GNMT|HGS|HS3ST3A1|IL4I1|ITPA|LSM6|MDH2|MIF|PDE5A|PKD2L1|PLEKHA1|RNASE1|RNASE3|SRC|TNFSF13B|UCK2
SRC	dorsomorphin	Preclinical	AMPK inhibitor	ACVR1|BMPR1A|BMPR1B|EPHA2|FKBP1A|FLT1|FLT3|KDR|LCK|MKNK1|PRKAA1|RPS6KA1|SRC
SRC	KB-SRC-4	Preclinical	SRC inhibitor	SRC
SRC	PD-166285	Preclinical	SRC inhibitor	EGFR|FGFR1|PDGFRB|PKMYT1|SRC|WEE1
SRC	PD-168393	Preclinical	EGFR inhibitor	EGFR|ERBB2|SRC
SRC	PP-1	Preclinical	SRC inhibitor	HCK|RET
SRC	PP-121	Preclinical	protein tyrosine kinase inhibitor	ABL1|EGFR|HCK|KDR|MTOR|PDGFRA|PIK3CA|PIK3CB|PIK3CD|PIK3CG|PRKDC|SRC
SRC	PP-2	Preclinical	SRC inhibitor	ABL1|LCK|RIPK2|SRC
SRC	purvalanol-A	Preclinical	CDK inhibitor	CDK1|CDK2|CDK4|CDK5|CSNK1G3|RPS6KA1|SRC
SRC	SB-203580	Preclinical	p38 MAPK inhibitor	AKT1|ALOX5|CHEK1|CYP2D6|CYP3A4|GAK|GSK3B|LCK|MAPK1|MAPK10|MAPK11|MAPK12|MAPK14|MAPK8|MAPK9|PRKCA|RAF1|RIPK2|ROCK1|RPS6KB1|SGK1|SRC|TNF
SRC	SRC-kinase-inhibitor-I	Preclinical	SRC inhibitor	CSK|LCK|RIPK2
SRC	TC-S-7003	Preclinical	SRC inhibitor	LCK
SRC	TG-100572	Preclinical	SRC inhibitor|VEGFR inhibitor	KDR|SRC
SRC	WEHI-345-analog	Preclinical	SRC inhibitor
SRC	WH-4-023	Preclinical	SRC inhibitor	LCK|SRC
SRC	ZM-306416	Preclinical	Abl kinase inhibitor|SRC inhibitor|VEGFR inhibitor	EGFR|FLT1|FLT4|KDR
SRC	1-naphthyl-PP1	Preclinical	SRC inhibitor	SRC
SRC	"3,4-methylenedioxy-beta-nitrostyrene"	Preclinical	SRC inhibitor|SYK inhibitor	SRC|SYK
AKT1	A-674563	Preclinical	AKT inhibitor	AKT1|PKIA|PRKACA
AKT1	API-1	Preclinical	AKT inhibitor	AKT1|AKT2|AKT3
AKT1	bisindolylmaleimide-IX	Preclinical	PKC inhibitor	AKT1|GSK3B|LCK|MAPK1|MAPK11|MAPK12|MAPK14|MAPK8|PRKCA|ROCK1|RPS6KB1|SIRT1
AKT1	BMS-536924	Preclinical	IGF-1 inhibitor	AKT1|CCNE1|CDK2|CYP3A4|ERBB2|IGF1R|KDR|LCK|MAPK1|MET|PDGFRA|PDGFRB
AKT1	CaMKII-IN-1	Preclinical	calcium/calmodulin dependent protein kinase inhibitor	AKT1|CAMK2A|CAMK4|MYLK
AKT1	KN-62	Preclinical	calcium/calmodulin dependent protein kinase inhibitor|purinergic receptor antagonist	AKT1|CAMK2A|CHEK1|LCK|MAPK1|MAPK11|MAPK12|MAPK14|MAPK8|P2RX7|PRKCA|ROCK1|RPS6KB1|SGK1
AKT1	LY294002	Preclinical	DNA dependent protein kinase inhibitor|mTOR inhibitor|phosphodiesterase inhibitor|PI3K inhibitor|PLK inhibitor	AKT1|CHEK1|GSK3B|LCK|MAPK1|MAPK11|MAPK12|MAPK14|MAPK8|MTOR|PIK3CA|PIK3CB|PIK3CD|PIK3CG|PIM1|PLK1|PRKCA|PRKDC|ROCK1|RPS6KB1|SGK1
AKT1	PD-98059	Preclinical	MEK inhibitor	AKT1|CHEK1|GSK3B|LCK|MAP2K1|MAPK1|MAPK11|MAPK12|MAPK14|MAPK8|PRKCA|RAF1|ROCK1|RPS6KB1|SGK1
AKT1	SB-202190	Preclinical	p38 MAPK inhibitor	AKT1|ALOX5|CHEK1|GSK3B|LCK|MAPK1|MAPK11|MAPK12|MAPK14|MAPK8|PRKCA|ROCK1|RPS6KB1|SGK1
AKT1	SB-203580	Preclinical	p38 MAPK inhibitor	AKT1|ALOX5|CHEK1|CYP2D6|CYP3A4|GAK|GSK3B|LCK|MAPK1|MAPK10|MAPK11|MAPK12|MAPK14|MAPK8|MAPK9|PRKCA|RAF1|RIPK2|ROCK1|RPS6KB1|SGK1|SRC|TNF
AKT1	SB-747651A	Preclinical	kinase inhibitor	AKT1|AKT3|ROCK1|RPS6KA5|RPS6KB1
AKT1	U-0126	Preclinical	MEK inhibitor	AKT1|CHEK1|GSK3B|LCK|MAP2K1|MAP2K2|MAP2K7|MAPK1|MAPK11|MAPK12|MAPK14|MAPK8|PRKCA|RAF1|ROCK1|RPS6KB1|SGK1
AKT1	"4,5,6,7-tetrabromobenzotriazole"	Preclinical	casein kinase inhibitor	AKT1|CHEK1|CSNK2A1|GSK3B|LCK|MAP2K1|MAPK1|MAPK11|MAPK12|MAPK14|MAPK8|PRKCA|ROCK1|RPS6KB1|SGK1
AR	apigenin	Preclinical	casein kinase inhibitor|cell proliferation inhibitor	AKR1B1|AR|CDK6|CFTR|CYP19A1|CYP1B1|HSD17B1
AR	AR-A014418	Preclinical	glycogen synthase kinase inhibitor	GSK3B
AR	AR-C155858	Preclinical	monocarboxylate transporter inhibitor	SLC16A1|SLC16A7
AR	flufenamic-acid	Preclinical	chloride channel blocker	AKR1C3|ANO1|AR|GJA1|GJA10|GJA3|GJA4|GJA5|GJA8|GJA9|GJB1|GJB2|GJB3|GJB4|GJB5|GJB6|GJB7|GJC1|GJC2|GJC3|GJD2|GJD3|GJD4|GJE1|PANX1|PANX2|PANX3|PKD2L1|PTGS1|PTGS2|TRPC5|TRPM2|TRPM5
AR	kaempferol	Preclinical	bone resorption inhibitor|estrogen-related receptor inverse agonist	AKR1B1|ALOX15B|ALOX5|AR|CYP1B1|GLO1|HSD17B1|UGT3A1
CDC42	casin	Preclinical	GTPase inhibitor	CDC42
CDC42	ML141	Preclinical	GTPase inhibitor	CDC42
CDC42	ZCL-278	Preclinical	CDC inhibitor	CDC42
GSK3B	A-1070722	Preclinical	glycogen synthase kinase inhibitor	GSK3A|GSK3B
GSK3B	AR-A014418	Preclinical	glycogen synthase kinase inhibitor	GSK3B
GSK3B	AT7867	Preclinical	AKT inhibitor	AKT2|GSK3B|PKIA|PRKACA
GSK3B	AZD2858	Preclinical	glycogen synthase kinase inhibitor	GSK3B
GSK3B	bisindolylmaleimide-IX	Preclinical	PKC inhibitor	AKT1|GSK3B|LCK|MAPK1|MAPK11|MAPK12|MAPK14|MAPK8|PRKCA|ROCK1|RPS6KB1|SIRT1
GSK3B	BX-795	Preclinical	IKK inhibitor	CDK2|CHEK1|GSK3B|KDR|PDK1|PDPK1
GSK3B	BX-912	Preclinical	pyruvate dehydrogenase kinase inhibitor	CDK2|CHEK1|GSK3B|KDR|PDK1|PDPK1
GSK3B	CDK1-5-inhibitor	Preclinical	CDK inhibitor|glycogen synthase kinase inhibitor	CDK1|CDK5|GSK3B
GSK3B	CHIR-98014	Preclinical	glycogen synthase kinase inhibitor	GSK3A|GSK3B
GSK3B	CHIR-99021	Preclinical	glycogen synthase kinase inhibitor	CDK1|GSK3A|GSK3B|MAPK1
GSK3B	GSK-3-inhibitor-IX	Preclinical	glycogen synthase kinase inhibitor|lipoxygenase inhibitor	GSK3A|GSK3B
GSK3B	indirubin-3-monoxime	Preclinical	CDK inhibitor|glycogen synthase kinase inhibitor	CDK1|CDK2|CDK5|CDK5R1|GSK3B
GSK3B	JW-67	Preclinical	WNT pathway inhibitor	APC|AXIN1|GSK3B
GSK3B	kenpaullone	Preclinical	CDK inhibitor|glycogen synthase kinase inhibitor	CCNB1|CDK1|CDK5|GSK3B
GSK3B	LY294002	Preclinical	DNA dependent protein kinase inhibitor|mTOR inhibitor|phosphodiesterase inhibitor|PI3K inhibitor|PLK inhibitor	AKT1|CHEK1|GSK3B|LCK|MAPK1|MAPK11|MAPK12|MAPK14|MAPK8|MTOR|PIK3CA|PIK3CB|PIK3CD|PIK3CG|PIM1|PLK1|PRKCA|PRKDC|ROCK1|RPS6KB1|SGK1
GSK3B	PD-98059	Preclinical	MEK inhibitor	AKT1|CHEK1|GSK3B|LCK|MAP2K1|MAPK1|MAPK11|MAPK12|MAPK14|MAPK8|PRKCA|RAF1|ROCK1|RPS6KB1|SGK1
GSK3B	PF-573228	Preclinical	focal adhesion kinase inhibitor	CDK1|CDK2|CDK7|GSK3B|IKBKB
GSK3B	SB-202190	Preclinical	p38 MAPK inhibitor	AKT1|ALOX5|CHEK1|GSK3B|LCK|MAPK1|MAPK11|MAPK12|MAPK14|MAPK8|PRKCA|ROCK1|RPS6KB1|SGK1
GSK3B	SB-203580	Preclinical	p38 MAPK inhibitor	AKT1|ALOX5|CHEK1|CYP2D6|CYP3A4|GAK|GSK3B|LCK|MAPK1|MAPK10|MAPK11|MAPK12|MAPK14|MAPK8|MAPK9|PRKCA|RAF1|RIPK2|ROCK1|RPS6KB1|SGK1|SRC|TNF
GSK3B	SB-216763	Preclinical	glycogen synthase kinase inhibitor	CCNA2|CDK2|GSK3A|GSK3B
GSK3B	SB-415286	Preclinical	glycogen synthase kinase inhibitor	GSK3A|GSK3B|RPS6KB1
GSK3B	TCS-2002	Preclinical	glycogen synthase kinase inhibitor	GSK3B
GSK3B	TWS-119	Preclinical	glycogen synthase kinase inhibitor	GSK3B|JUN|MYC
GSK3B	U-0126	Preclinical	MEK inhibitor	AKT1|CHEK1|GSK3B|LCK|MAP2K1|MAP2K2|MAP2K7|MAPK1|MAPK11|MAPK12|MAPK14|MAPK8|PRKCA|RAF1|ROCK1|RPS6KB1|SGK1
GSK3B	1-azakenpaullone	Preclinical	glycogen synthase kinase inhibitor	CCNB1|CDK1|CDK5|GSK3B
GSK3B	"4,5,6,7-tetrabromobenzotriazole"	Preclinical	casein kinase inhibitor	AKT1|CHEK1|CSNK2A1|GSK3B|LCK|MAP2K1|MAPK1|MAPK11|MAPK12|MAPK14|MAPK8|PRKCA|ROCK1|RPS6KB1|SGK1
MET	AMG458	Preclinical	MET inhibitor	MET
MET	BMS-536924	Preclinical	IGF-1 inhibitor	AKT1|CCNE1|CDK2|CYP3A4|ERBB2|IGF1R|KDR|LCK|MAPK1|MET|PDGFRA|PDGFRB
MET	MGCD-265	Preclinical	VEGFR inhibitor	AXL|MET
MET	NVP-BVU972	Preclinical	MET inhibitor	MET
MET	PHA-665752	Preclinical	c-Met inhibitor	MET
MET	SU11274	Preclinical	hepatocyte growth factor receptor inhibitor|tyrosine kinase inhibitor	MET
MMP1	CP-471474	Preclinical	matrix metalloprotease inhibitor	MMP1|MMP13|MMP2|MMP3|MMP9
MMP1	NSC-405020	Preclinical	matrix metalloprotease inhibitor	MMP1
MMP1	SD-2590	Preclinical	matrix metalloprotease inhibitor	MMP1|MMP13|MMP2
MMP3	CP-471474	Preclinical	matrix metalloprotease inhibitor	MMP1|MMP13|MMP2|MMP3|MMP9
MMP3	PD-166793	Preclinical	collagenase inhibitor|metalloproteinase inhibitor	MMP13|MMP2|MMP3
MMP3	UK-356618	Preclinical	metalloproteinase inhibitor	MMP13|MMP14|MMP2|MMP3|MMP9
MTOR	AZ20	Preclinical	ATR kinase inhibitor	ATR|MTOR
MTOR	chrysophanic-acid	Preclinical	EGFR inhibitor	EGFR|MTOR
MTOR	compound-401	Preclinical	DNA dependent protein kinase inhibitor	MTOR|PRKDC
MTOR	KU-0063794	Preclinical	mTOR inhibitor	MTOR
MTOR	LY294002	Preclinical	DNA dependent protein kinase inhibitor|mTOR inhibitor|phosphodiesterase inhibitor|PI3K inhibitor|PLK inhibitor	AKT1|CHEK1|GSK3B|LCK|MAPK1|MAPK11|MAPK12|MAPK14|MAPK8|MTOR|PIK3CA|PIK3CB|PIK3CD|PIK3CG|PIM1|PLK1|PRKCA|PRKDC|ROCK1|RPS6KB1|SGK1
MTOR	PI-103	Preclinical	mTOR inhibitor|PI3K inhibitor	MTOR|PIK3CA|PIK3CB|PIK3CD|PIK3CG|PRKDC
MTOR	PP-121	Preclinical	protein tyrosine kinase inhibitor	ABL1|EGFR|HCK|KDR|MTOR|PDGFRA|PIK3CA|PIK3CB|PIK3CD|PIK3CG|PRKDC|SRC
MTOR	PP242	Preclinical	mTOR inhibitor	MTOR|PASK
MTOR	torin-1	Preclinical	mTOR inhibitor	MTOR
MTOR	torin-2	Preclinical	mTOR inhibitor	MTOR
MTOR	WAY-600	Preclinical	mTOR inhibitor	MTOR
MTOR	WYE-125132	Preclinical	mTOR inhibitor	MTOR
MTOR	WYE-354	Preclinical	mTOR inhibitor	MTOR
MTOR	WYE-687	Preclinical	mTOR inhibitor	MTOR
MTOR	XL388	Preclinical	mTOR inhibitor	MTOR
PTK2	NVP-TAE226	Preclinical	protein tyrosine kinase inhibitor	PTK2
PTK2	PF-431396	Preclinical	focal adhesion kinase inhibitor	PTK2|PTK2B
PTK2	Y-11	Preclinical	focal adhesion kinase inhibitor	PTK2
SMAD2	dexfosfoserine	Preclinical	membrane integrity inhibitor	CFTR|GRM4|GRM6|GRM7|GRM8|KCNC4|PDPK1|PIM1|PRKACA|PRKCQ|PYGL|PYGM|REG1A|RHO|SERPINB3|SMAD2|TAOK2
SMAD3	SIS3	Preclinical	serine/threonine kinase inhibitor	SMAD3|TGFBR1
PTK2B	PF-431396	Preclinical	focal adhesion kinase inhibitor	PTK2|PTK2B
MMP2	CP-471474	Preclinical	matrix metalloprotease inhibitor	MMP1|MMP13|MMP2|MMP3|MMP9
MMP2	PD-166793	Preclinical	collagenase inhibitor|metalloproteinase inhibitor	MMP13|MMP2|MMP3
MMP2	SD-2590	Preclinical	matrix metalloprotease inhibitor	MMP1|MMP13|MMP2
MMP2	UK-356618	Preclinical	metalloproteinase inhibitor	MMP13|MMP14|MMP2|MMP3|MMP9
TNF	baicalein	Preclinical	lipoxygenase inhibitor	ALOX5|GLO1|PREP|SELL|SELP|TNF|XDH
TNF	bergenin	Preclinical	interleukin inhibitor	IL1B|TNF
TNF	ligustilide	Preclinical	tumor necrosis factor production inhibitor	TNF
TNF	SB-203580	Preclinical	p38 MAPK inhibitor	AKT1|ALOX5|CHEK1|CYP2D6|CYP3A4|GAK|GSK3B|LCK|MAPK1|MAPK10|MAPK11|MAPK12|MAPK14|MAPK8|MAPK9|PRKCA|RAF1|RIPK2|ROCK1|RPS6KB1|SGK1|SRC|TNF
HIF1A	ML228	Preclinical	hypoxia inducible factor activator	HIF1A
HIF1A	YC-1	Preclinical	guanylyl cyclase activator	GUCY1A2|GUCY1A3|GUCY1B3|HIF1A
ICAM1	A205804	Preclinical	ICAM1 expression inhibitor	ICAM1|SELE
ICAM1	BIRT-377	Preclinical	lymphocyte function-associated antigen negative modulator	ICAM1
ICAM1	BMS-688521	Preclinical	ICAM1 antagonist|leukocyte function-associated antigen receptor antagonist	ICAM1
ICAM1	RWJ-50271	Preclinical	integrin inhibitor	ICAM1
WASL	wiskostatin	Preclinical	actin related protein inhibitor|neural Wiskott-Aldrich syndrome protein inhibitor	WASL
RHOA	Y16	Preclinical	rho associated kinase inhibitor	RHOA
PAK1	FRAX486	Preclinical	serine/threonine kinase inhibitor	PAK1|PAK2|PAK3|PAK4
PAK1	IPA-3	Preclinical	p21 activated kinase inhibitor	PAK1
PAK1	NVS-PAK1-1	Preclinical	p21 activated kinase inhibitor	PAK1
PAK1	RKI-1447	Preclinical	rho associated kinase inhibitor	CDC42BPA|DMPK|LIMK1|MYLK|PAK1|PKN1|ROCK1|ROCK2
EZH2	CPI-169	Preclinical	histone lysine methyltransferase inhibitor	EZH2
EZH2	CPI-360	Preclinical	histone lysine methyltransferase inhibitor	EZH2
EZH2	EI1	Preclinical	histone lysine methyltransferase inhibitor	EZH2
EZH2	EPZ005687	Preclinical	histone lysine methyltransferase inhibitor	EZH2
EZH2	EPZ011989	Preclinical	histone lysine methyltransferase inhibitor	EZH2
EZH2	GSK503	Preclinical	histone lysine methyltransferase inhibitor	EZH2
EZH2	UNC1999	Preclinical	histone lysine methyltransferase inhibitor	EZH2
EZH2	3-deazaneplanocin-A	Preclinical	histone lysine methyltransferase inhibitor	EZH2
KIT	AC-710	Preclinical	PDGFR tyrosine kinase receptor inhibitor	CSF1R|FLT3|KIT|PDGFRA|PDGFRB
KIT	APcK-110	Preclinical	KIT inhibitor	KIT|STAT3
KIT	CP-673451	Preclinical	PDGFR tyrosine kinase receptor inhibitor	KIT|PDGFRA|PDGFRB
KIT	GTP-14564	Preclinical	FLT3 inhibitor|tyrosine kinase inhibitor	CSF1R|FLT3|KIT|PDGFRB
KIT	KG-5	Preclinical	RAF inhibitor	BRAF|FLT3|KIT|PDGFRB
KIT	KI-20227	Preclinical	c-Fms inhibitor	CSF1R|KDR|KIT|PDGFRB
KIT	KI-8751	Preclinical	KIT inhibitor|PDGFR tyrosine kinase receptor inhibitor|VEGFR inhibitor	KDR
KIT	PLX647	Preclinical	receptor tyrosine protein kinase inhibitor	CSF1R|KIT
ROCK1	AS-1892802	Preclinical	rho associated kinase inhibitor	ROCK1
ROCK1	bisindolylmaleimide-IX	Preclinical	PKC inhibitor	AKT1|GSK3B|LCK|MAPK1|MAPK11|MAPK12|MAPK14|MAPK8|PRKCA|ROCK1|RPS6KB1|SIRT1
ROCK1	GSK269962	Preclinical	rho associated kinase inhibitor	ROCK1|ROCK2
ROCK1	GSK429286A	Preclinical	rho associated kinase inhibitor	ROCK1
ROCK1	hydroxyfasudil	Preclinical	rho associated kinase inhibitor	PKIA|PRKACA|ROCK1
ROCK1	KN-62	Preclinical	calcium/calmodulin dependent protein kinase inhibitor|purinergic receptor antagonist	AKT1|CAMK2A|CHEK1|LCK|MAPK1|MAPK11|MAPK12|MAPK14|MAPK8|P2RX7|PRKCA|ROCK1|RPS6KB1|SGK1
ROCK1	LY294002	Preclinical	DNA dependent protein kinase inhibitor|mTOR inhibitor|phosphodiesterase inhibitor|PI3K inhibitor|PLK inhibitor	AKT1|CHEK1|GSK3B|LCK|MAPK1|MAPK11|MAPK12|MAPK14|MAPK8|MTOR|PIK3CA|PIK3CB|PIK3CD|PIK3CG|PIM1|PLK1|PRKCA|PRKDC|ROCK1|RPS6KB1|SGK1
ROCK1	OXA-06	Preclinical	rho associated kinase inhibitor	ROCK1|ROCK2
ROCK1	PD-98059	Preclinical	MEK inhibitor	AKT1|CHEK1|GSK3B|LCK|MAP2K1|MAPK1|MAPK11|MAPK12|MAPK14|MAPK8|PRKCA|RAF1|ROCK1|RPS6KB1|SGK1
ROCK1	RKI-1447	Preclinical	rho associated kinase inhibitor	CDC42BPA|DMPK|LIMK1|MYLK|PAK1|PKN1|ROCK1|ROCK2
ROCK1	SB-202190	Preclinical	p38 MAPK inhibitor	AKT1|ALOX5|CHEK1|GSK3B|LCK|MAPK1|MAPK11|MAPK12|MAPK14|MAPK8|PRKCA|ROCK1|RPS6KB1|SGK1
ROCK1	SB-203580	Preclinical	p38 MAPK inhibitor	AKT1|ALOX5|CHEK1|CYP2D6|CYP3A4|GAK|GSK3B|LCK|MAPK1|MAPK10|MAPK11|MAPK12|MAPK14|MAPK8|MAPK9|PRKCA|RAF1|RIPK2|ROCK1|RPS6KB1|SGK1|SRC|TNF
ROCK1	SB-747651A	Preclinical	kinase inhibitor	AKT1|AKT3|ROCK1|RPS6KA5|RPS6KB1
ROCK1	SB-772077B	Preclinical	rho associated kinase inhibitor	ROCK1|ROCK2
ROCK1	U-0126	Preclinical	MEK inhibitor	AKT1|CHEK1|GSK3B|LCK|MAP2K1|MAP2K2|MAP2K7|MAPK1|MAPK11|MAPK12|MAPK14|MAPK8|PRKCA|RAF1|ROCK1|RPS6KB1|SGK1
ROCK1	Y-27632	Preclinical	rho associated kinase inhibitor	PKIA|PKN2|PRKACA|PRKCE|ROCK1|ROCK2
ROCK1	"4,5,6,7-tetrabromobenzotriazole"	Preclinical	casein kinase inhibitor	AKT1|CHEK1|CSNK2A1|GSK3B|LCK|MAP2K1|MAPK1|MAPK11|MAPK12|MAPK14|MAPK8|PRKCA|ROCK1|RPS6KB1|SGK1
PAK4	FRAX486	Preclinical	serine/threonine kinase inhibitor	PAK1|PAK2|PAK3|PAK4
CXCR4	AMD-3465	Preclinical	CC chemokine receptor antagonist	CXCR4
CXCR4	IT1t	Preclinical	CC chemokine receptor antagonist	CXCR4
CXCR4	WZ811	Preclinical	CC chemokine receptor antagonist	CXCR4
HCK	PP-1	Preclinical	SRC inhibitor	HCK|RET
HCK	PP-121	Preclinical	protein tyrosine kinase inhibitor	ABL1|EGFR|HCK|KDR|MTOR|PDGFRA|PIK3CA|PIK3CB|PIK3CD|PIK3CG|PRKDC|SRC
RAC1	EHop-016	Preclinical	Ras GTPase inhibitor	RAC1|RAC3
CCL2	mimosine	Preclinical	DNA replication inhibitor	CCL2|SHMT1|SHMT2|TYR
CCL2	RS-504393	Preclinical	CC chemokine receptor antagonist	CCL2|CCR2
IL6	KRAS
FGF2	STAT3

## Sheet: Approved_drug_with_CMap_score
hub_gene	pert_iname	clinical_phase	moa	target	Cmap_score	disease_area	indication
MMP9, MMP2	captopril	Launched	angiotensin converting enzyme inhibitor	ACE|LTA4H|MMP2|MMP9	100	cardiology|endocrinology|nephrology	hypertension|congestive heart failure|myocardial infarction|diabetes mellitus|diabetic nephropathy
AR	eugenol	Launched	androgen receptor antagonist	AR	100	dental	toothache
TNF	thalidomide	Launched	tumor necrosis factor production inhibitor	TNF	100	oncology	myeloma
KIT	nilotinib	Launched	Abl kinase inhibitor|Bcr-Abl kinase inhibitor	ABL1|KIT	100	hematologic malignancy	chronic myeloid leukemia (CML)
KIT	sorafenib	Launched	FLT3 inhibitor|KIT inhibitor|PDGFR tyrosine kinase receptor inhibitor|RAF inhibitor|RET tyrosine kinase inhibitor|VEGFR inhibitor	BRAF|DDR2|FGFR1|FLT1|FLT3|FLT4|KDR|KIT|PDGFRB|RAF1|RET	100	oncology	renal cell carcinoma (RCC)|thyroid cancer|hepatocellular carcinoma (HCC)
EGFR	erlotinib	Launched	EGFR inhibitor	EGFR|NR1I2	99.99	oncology	non-small cell lung cancer (NSCLC)|pancreatic cancer
EGFR	lapatinib	Launched	EGFR inhibitor	EGFR|ERBB2	99.99	oncology	breast cancer
EGFR, ERBB2	neratinib	Launched	EGFR inhibitor	EGFR|ERBB2|KDR	99.99	oncology	breast cancer
TP53	aspirin	Launched	cyclooxygenase inhibitor	AKR1C1|ASIC3|EDNRA|HSPA5|IKBKB|NFKB1|NFKB2|NFKBIA|PRKAA1|PRKAA2|PRKAB1|PRKAB2|PRKAG1|PRKAG2|PRKAG3|PTGS1|PTGS2|RPS6KA3|TP53	99.99	neurology/psychiatry|endocrinology|dental	headache|fever|toothache|muscle pain
JUN	irbesartan	Launched	angiotensin receptor antagonist	AGTR1|JUN|SLC10A1	99.99	cardiology|nephrology	hypertension|diabetic nephropathy
JUN	vinblastine	Launched	microtubule inhibitor|tubulin polymerization inhibitor	JUN|TUBA1A|TUBB|TUBD1|TUBE1|TUBG1	99.99	hematologic malignancy|infectious disease|oncology	Hodgkin's lymphoma|true histiocytic lymphoma (THL)|mycosis|small lymphocytic lymphoma (SLL)|testicular carcinoma|Kaposi sarcoma
SRC, HCK	bosutinib	Launched	Abl kinase inhibitor|Bcr-Abl kinase inhibitor|SRC inhibitor	ABL1|BCR|CAMK1D|CAMK2G|CDK2|FRK|FYN|HCK|LYN|MAP2K1|MAP2K2|MAP3K2|MAP4K5|SRC|STK10|STK24|STK4|TNK2|TXK	99.99	hematologic malignancy	chronic myeloid leukemia (CML)
AR	bicalutamide	Launched	androgen receptor antagonist	AR	99.99	oncology	prostate cancer
AR	cyproterone-acetate	Launched	androgen receptor antagonist	ADORA1|AR	99.99	oncology	prostate cancer
AR	norgestrel	Launched	progesterone receptor agonist	AR|ESR1|PGR|SRD5A1	99.99	endocrinology	contraceptive
TNF	epinephrine	Launched	adrenergic receptor agonist|carbonic anhydrase activator|neurotransmitter	ADRA1A|ADRA1B|ADRA1D|ADRA2A|ADRA2B|ADRA2C|ADRB1|ADRB2|ADRB3|PAH|TNF	99.99	cardiology|allergy|pulmonary	cardiac arrest|anaphylactic shock|asthma
KIT	pazopanib	Launched	KIT inhibitor|PDGFR tyrosine kinase receptor inhibitor|VEGFR inhibitor	CSF1R|FGF1|FGFR1|FGFR3|FLT1|FLT4|ITK|KDR|KIT|PDGFRA|PDGFRB|SH2B3	99.99	oncology	renal cell carcinoma (RCC)|soft tissue sarcoma (STS)
KIT	sunitinib	Launched	FLT3 inhibitor|KIT inhibitor|PDGFR tyrosine kinase receptor inhibitor|RET tyrosine kinase inhibitor|VEGFR inhibitor	CSF1R|FGFR1|FLT1|FLT3|FLT4|KDR|KIT|PDGFRA|PDGFRB|RET	99.99	oncology	gastrointestinal stromal tumors (GIST)|renal cell carcinoma (RCC)|neuroendocrine tumors of pancreatic origin (PNET)
HCK	quercetin	Launched	polar auxin transport inhibitor	ATP5A1|ATP5B|ATP5C1|HCK|HIBCH|PIK3CG|PIM1|STK17B|UGT3A1	99.99	neurology/psychiatry|allergy	fatigue|allergic rhinitis|drowsiness
EGFR, ERBB2	afatinib	Launched	EGFR inhibitor	EGFR|ERBB2|ERBB4	99.98	oncology	non-small cell lung cancer (NSCLC)
EGFR	gefitinib	Launched	EGFR inhibitor	EGFR	99.98	oncology	non-small cell lung cancer (NSCLC)
MMP9	curcumin	Launched	cyclooxygenase inhibitor|histone acetyltransferase inhibitor|lipoxygenase inhibitor|NFkB pathway inhibitor	APP|CA1|CA12|CA14|CA2|CA4|CA6|CA9|CHRM3|CYP3A4|DNMT3B|EP300|MMP13|MMP9|NOS2|PTGS1|PTGS2|XDH	99.98
FGF2	acitretin	Launched	retinoid receptor agonist	RARA|RARB|RARG|RBP1|RXRA|RXRB|RXRG|STAT3	99.98	dermatology	psoriasis
SRC, HCK, KIT	dasatinib	Launched	Bcr-Abl kinase inhibitor|ephrin inhibitor|KIT inhibitor|PDGFR tyrosine kinase receptor inhibitor|SRC inhibitor|tyrosine kinase inhibitor	ABL1|ABL2|BLK|EPHA2|FGR|FRK|FYN|HCK|KIT|LCK|LYN|PDGFRB|SRC|SRMS|STAT5B|YES1	99.98	hematologic malignancy	chronic myeloid leukemia (CML)|acute lymphoblastic leukemia (ALL)
AR, CCL2	danazol	Launched	estrogen receptor antagonist|progesterone receptor agonist	AR|CCL2|ESR1|GNRHR|GNRHR2|PGR	99.98	obstetrics/gynecology|cardiology	endometriosis|angioedema
AR	flutamide	Launched	androgen receptor antagonist	AHR|AR	99.98	oncology	prostate cancer
AR	nilutamide	Launched	androgen receptor antagonist	AR	99.98	oncology	prostate cancer
AR	pyrvinium-pamoate	Launched	androgen receptor antagonist	AR	99.98	infectious disease	pinworm
AR	17-hydroxyprogesterone-caproate	Launched	progesterone receptor agonist	AR|ESR1|ESR2|NR1H4|NR1I2|NR3C1|PGR	99.98	obstetrics/gynecology	spontaneous preterm birth
MTOR	sirolimus	Launched	mTOR inhibitor	FKBP1A|MTOR	99.98	transplant|pulmonary	organ rejection|lymphangioleiomyomatosis
TNF	pentoxifylline	Launched	phosphodiesterase inhibitor	ADORA1|ADORA2A|ADORA2B|ADRA2B|NT5E|PDE10A|PDE1A|PDE1B|PDE1C|PDE2A|PDE3A|PDE3B|PDE4A|PDE4B|PDE4C|PDE4D|PDE5A|PDE6A|PDE6B|PDE6C|PDE6D|PDE6G|PDE6H|PDE7A|PDE7B|PDE8A|PDE8B|PDE9A|TNF	99.98	cardiology	claudication
TNF	pirfenidone	Launched	TGF beta receptor inhibitor	FURIN|TNF	99.98	pulmonary	idiopathic pulmonary fibrosis (IPF)
KIT	midostaurin	Launched	FLT3 inhibitor|KIT inhibitor|PKC inhibitor	FLT3|PRKCG	99.98	hematologic malignancy	acute myeloid leukemia (AML)
KIT	tivozanib	Launched	VEGFR inhibitor	FLT1|FLT4|KDR|KIT|PDGFRA|PDGFRB	99.98	oncology	renal cell carcinoma (RCC)
RAC1	dextromethorphan	Launched	glutamate receptor antagonist|sigma receptor agonist	CHRNA2|CHRNA3|CHRNA4|CHRNA7|CHRNB2|CHRNB4|CYBA|CYBB|GRIN3A|NCF1|NCF2|NCF4|OPRD1|OPRK1|OPRM1|PGRMC1|RAC1|RAC2|SIGMAR1|SLC6A2|SLC6A4	99.98	pulmonary	cough suppressant
EGFR	lidocaine	Launched	histamine receptor agonist	EGFR|SCN10A|SCN5A|SCN9A	99.97	neurology/psychiatry|dermatology|hematology	itching|eczema|hemorrhage
TP53	mepacrine	Launched	cytokine production inhibitor|NFkB pathway inhibitor|TP53 activator	PLA2G1B	99.97	infectious disease	giardiasis
IL6	ibudilast	Launched	leukotriene receptor antagonist|phosphodiesterase inhibitor	IL1B|IL6|PDE3A|PDE4A|PDE4B|PDE4C|PDE4D|PDE5A	99.97	pulmonary|neurology/psychiatry	asthma|stroke
FGF2	niclosamide	Launched	DNA replication inhibitor|STAT inhibitor	STAT3	99.97	infectious disease	tapeworm
SRC, KIT	masitinib	Launched	KIT inhibitor|PDGFR tyrosine kinase receptor inhibitor|SRC inhibitor	FGFR3|KIT|PDGFRA|PDGFRB	99.97	dermatology	mastocytoma
AR	gestrinone	Launched	progesterone receptor antagonist	AR|ESR1|PGR	99.97	obstetrics/gynecology	endometriosis
AR	mifepristone	Launched	glucocorticoid receptor antagonist|progesterone receptor antagonist	AR|NR1I2|NR3C1|PGR	99.97	endocrinology	hyperglycemia|diabetes mellitus
AR	spironolactone	Launched	mineralocorticoid receptor antagonist	AR|CACNA1A|CACNA1B|CACNA1C|CACNA1D|CACNA1F|CACNA1G|CACNA1H|CACNA1I|CACNA1S|CACNA2D1|CACNA2D2|CACNA2D3|CACNB1|CACNB2|CACNB3|CACNB4|CACNG1|CYP11B2|NR3C1|NR3C2|PGR|SHBG	99.97	endocrinology|cardiology|gastroenterology|rheumatology	hyperaldosteronism|congestive heart failure|hepatic cirrhosis|nephrotic syndrome|hypertension|hypokalemia
MTOR	temsirolimus	Launched	mTOR inhibitor	MTOR	99.97	oncology	renal cell carcinoma (RCC)
PTK2B	leflunomide	Launched	dihydroorotate dehydrogenase inhibitor|PDGFR tyrosine kinase receptor inhibitor	AHR|DHODH|PTK2B	99.97	rheumatology	rheumatoid arthritis
TNF	lenalidomide	Launched	anticancer agent	TNF	99.97	hematologic malignancy	multiple myeloma|mantle cell lymphoma (MCL)|myelodysplastic diseases (MDS)
KIT	imatinib	Launched	Bcr-Abl kinase inhibitor|KIT inhibitor|PDGFR tyrosine kinase receptor inhibitor	ABL1|CSF1R|DDR1|KIT|NTRK1|PDGFRA|PDGFRB|RET	99.97	hematologic malignancy|oncology	chronic myeloid leukemia (CML)|acute lymphoblastic leukemia (ALL)|myelodysplastic diseases (MDS)|aggressive systemic mastocytosis (ASM)|hypereosinophilic syndrome (HES)|chronic eosinophilic leukemia (CEL)|dermatofibrosarcoma protuberans (DFSP)|gastrointestinal stromal tumors (GIST)
ROCK1	fasudil	Launched	rho associated kinase inhibitor	PKIA|PRKACA|ROCK1|ROCK2	99.97	neurology/psychiatry	cerebral vasospasm
MET	crizotinib	Launched	ALK tyrosine kinase receptor inhibitor	ALK|MET	99.96	oncology	non-small cell lung cancer (NSCLC)
MTOR	everolimus	Launched	mTOR inhibitor	MTOR	99.96	oncology|neurology/psychiatry|genetics|urology	breast cancer|neuroendocrine tumors of pancreatic origin (PNET)|renal cell carcinoma (RCC)|subependymal giant cell astrocytoma (SEGA)|tuberous sclerosis complex (TSC)|renal angiomyolipoma
